# Supplementary material for: BTK kinase activity is dispensable for the survival of diffuse large B-cell lymphoma
Source: J Biol Chem. 2022 Sep 29;298(11):102555. doi: 10.1016/j.jbc.2022.102555 (PMC9636578; doi:10.1016/j.jbc.2022.102555)
Supplement: Table S1 [file mmc1.xlsx]

## Sheet: Sheet1
Reagent type (species) or resource	Designation	Source of reference	Identifiers	Additional information
Cell line (Homo sapiens)	HEK 293T	Dr. Deepak Nijhawan’s lab at University of Texas Southwestern Medical Center		Female
Cell line (Spodoptera frugiperda)	SF9	Dr. Sanduo Zheng from National Institute of Biological Sciences, Beijing
Cell line (Homo sapiens)	MINO	ATCC	Cat#CRL-3000	Male
Cell line (Homo sapiens)	REC1	ATCC	Cat#CRL-3004	Male
Cell line (Homo sapiens)	TMD8	Dr. Yuqin Song from Beijing Cancer Hospotal, Beijing		Male
Cell line (Homo sapiens)	U2932	DSMZ	Cat#ACC 633	Female
Cell line (Homo sapiens)	OCI-LY3	Abace Biotechnology		Male
Cell line (Homo sapiens)	OCI-LY10	JENNIO		Female
Cell line (Homo sapiens)	SU-DHL10	ATCC	Cat#CRL-2963	Male
Cell line (Homo sapiens)	SU-DHL6	JENNIO		Male
Cell line (Homo sapiens)	BJAB	AddexBio	Cat#C0003016	Female
Cell line (Homo sapiens)	SU-DHL4	ATCC	Cat#CRL-2957	Male
Cell line (Homo sapiens)	OCI-LY7	DSMZ	Cat#ACC 688	Male
Cell line (Homo sapiens)	Ramos	ATCC	Cat#CRL-1596	Male
Antibody	Anti-β-Actin-HRP (Mouse monoclonal)	Huaxingbio (HX18271)		WB (1:10000)
Antibody	Anti-BTK (Rabbit monoclonal)	Cell Signaling Technology (8547S)	RRID:AB_10950506	WB (1:4000)
Antibody	Anti-PLCγ2 (Rabbit polyclonal)	Cell Signaling Technology (3872S)	RRID:AB_2299586	WB (1:1000)
Antibody	Anti-phospho-BTK (Tyr223) (Rabbit monoclonal)	Cell Signaling Technology (87141S)	RRID:AB_2800099	WB (1:1000)
Antibody	Anti-phospho-PLCγ2 (Tyr759) (Rabbit polyclonal)	Thermo Fisher Scientific (PA5-105761)	RRID:AB_2817160	WB (1:1000)
Antibody	Anti-phospho-PLCγ2 (Tyr1217) (Rabbit polyclonal)	Cell Signaling Technology (3871S)	RRID:AB_2299548	WB (1:1000)
Antibody	Anti-rabbit IgG (Goat polyclonal)	Cell Signaling Technology (7074S)	RRID:AB_2099233	WB (1:10000)
Antibody	Anti-mouse IgG (Goat polyclonal)	Zsbio (ZB-2305)	RRID:AB_2747415	WB (1:10000)
Recombinant DNA reagent	pFastBac-6xHis-BTKKD (WT)	This paper	BTK WT kinase domain	Available upon request
Recombinant DNA reagent	pFastBac-6xHis-BTKKD (C481S)	This paper	BTK C481S kinase domain	Available upon request
Recombinant DNA reagent	pFastBac-6xHis-BTKKD (C481F)	This paper	BTK C481F kinase domain	Available upon request
Recombinant DNA reagent	pFastBac-6xHis-BTKKD (C481Y)	This paper	BTK C481Y kinase domain	Available upon request
Recombinant DNA reagent	pFastBac-6xHis-BTKKD (C481R)	This paper	BTK C481R kinase domain	Available upon request
Recombinant DNA reagent	pFastBac-6xHis-BTKKD (L528W)	This paper	BTK L528W kinase domain	Available upon request
Recombinant DNA reagent	pET22b-BTK SH3 domain-6xHis	This paper	BTK SH3 domain	Available upon request
Recombinant DNA reagent	Lenti-Ubc-BTK (WT, sgRNA-resistant)-hPGK-Blast	This paper		Available upon request
Recombinant DNA reagent	Lenti-Ubc-BTK (C481S, sgRNA-resistant)-hPGK-Blast	This paper		Available upon request
Recombinant DNA reagent	Lenti-Ubc-BTK (C481F, sgRNA-resistant)-hPGK-Blast	This paper		Available upon request
Recombinant DNA reagent	Lenti-Ubc-BTK (C481Y, sgRNA-resistant)-hPGK-Blast	This paper		Available upon request
Recombinant DNA reagent	Lenti-Ubc-BTK (C481R, sgRNA-resistant)-hPGK-Blast	This paper		Available upon request
Recombinant DNA reagent	Lenti-Ubc-BTK (L528W, sgRNA-resistant)-hPGK-Blast	This paper		Available upon request
Recombinant DNA reagent	Lenti-U6-sgBTK-SFFV-mNeonGreen-2A-Zsgreen1	This paper	5'-TATGAGTATGACTTTGAACG-3'	Available upon request
Recombinant DNA reagent	Lenti-U6-sgPLCG2-SFFV-mNeonGreen-2A-Zsgreen1	This paper	5'-AAATAAAAGAAATCCGCCCA-3'	Available upon request
Recombinant DNA reagent	Lenti-U6-sgCD79A-SFFV-mNeonGreen-2A-Zsgreen1	This paper	5'-GGATGATCAGCGTACCATTG-3'	Available upon request
Recombinant DNA reagent	Lenti-U6-sgCD79B-SFFV-mNeonGreen-2A-Zsgreen1	This paper	5'-GCAGAAGTGCAACAACACCT-3'	Available upon request
Recombinant DNA reagent	Lenti-U6-sgSYK-SFFV-mNeonGreen-2A-Zsgreen1	This paper	5'-CACACCACTACACCATCGAG-3'	Available upon request
Recombinant DNA reagent	Lenti-U6-sgBLNK-SFFV-mNeonGreen-2A-Zsgreen1	This paper	5'-GTTTGTGCAGGTCGAAACAG-3'	Available upon request
Recombinant DNA reagent	Lenti-U6-sgPRKCB-SFFV-mNeonGreen-2A-Zsgreen1	This paper	5'-CTTGCTGGATGTGATACATG-3'	Available upon request
Recombinant DNA reagent	Lenti-U6-sgBCL10-SFFV-mNeonGreen-2A-Zsgreen1	This paper	5'-TCGCCGAATAGATTCAACAA-3'	Available upon request
Recombinant DNA reagent	Lenti-U6-sgMALT1-SFFV-mNeonGreen-2A-Zsgreen1	This paper	5'-AATTCGTACACATCCACCAA-3'	Available upon request
Recombinant DNA reagent	Lenti-U6-sgCARD11-SFFV-mNeonGreen-2A-Zsgreen1	This paper	5'-CATCTTGGAACACGACCGCA-3'	Available upon request
Recombinant DNA reagent	Lenti-U6-sgNFKB1-SFFV-mNeonGreen-2A-Zsgreen1	This paper	5'-GGCACCAGGTAGTCCACCAT-3'	Available upon request
Recombinant DNA reagent	Lenti-U6-sgChr2-4-SFFV-mNeonGreen-2A-Zsgreen1	This paper	5'-gcagtgctaaccttgcattg-3'	Available upon request
Recombinant DNA reagent	Lenti-U6-sgPOLD3-SFFV-mNeonGreen-2A-Zsgreen1	This paper	5'-atggctgagctatacactag-3'	Available upon request
Recombinant DNA reagent	Lenti-U6-TLR9 sg-1-SFFV-mNeonGreen-2A-Zsgreen1	This paper	5'-GCTCCGTGAATGAGTGCTCG-3'	Available upon request
Recombinant DNA reagent	Lenti-U6-TLR9 sg-2-SFFV-mNeonGreen-2A-Zsgreen1	This paper	5'-GTTGTTCCGTGACAGATCCA-3'	Available upon request
Recombinant DNA reagent	Lenti-U6-UNC93B1 sg-1-SFFV-mNeonGreen-2A-Zsgreen1	This paper	5'-ACAATGAGGTTTCCGCTCCG-3'	Available upon request
Recombinant DNA reagent	Lenti-U6-UNC93B1 sg-2-SFFV-mNeonGreen-2A-Zsgreen1	This paper	5'-AGCCGCTTACCGGCCCACGG-3'	Available upon request
Recombinant DNA reagent	Lenti-U6-CNPY3 sg-1-SFFV-mNeonGreen-2A-Zsgreen1	This paper	5'-ACACAACCTGGTACACAAAG-3'	Available upon request
Recombinant DNA reagent	Lenti-U6-CNPY3 sg-2-SFFV-mNeonGreen-2A-Zsgreen1	This paper	5'-AGCAACATATTTACACACTG-3'	Available upon request
Recombinant DNA reagent	Lenti-U6-HCK sg-1-SFFV-mNeonGreen-2A-Zsgreen1	This paper	5'-ATCCGGACCCTGGACAACGG-3'	Available upon request
Recombinant DNA reagent	Lenti-U6-HCK sg-2-SFFV-mNeonGreen-2A-Zsgreen1	This paper	5'-AATGGCCTCGTAATCATACA-3'	Available upon request
Recombinant DNA reagent	plenti-SFFV-Cas9-Blast	This paper		Available upon request
Peptide, recombinant protein	PLCγ2 peptide	Sangon Biotech	ERDINSLYDVSRMYVDPSE
Peptide, recombinant protein	AffiniPure F(ab')2 Fragment Goat Anti-Human IgM, Fc5µ Fragment Specific	Jackson ImmunoResearch	109-006-129
Commercial assay or kit	CellTiter-Glo	Promega	G7570
Commercial assay or kit	ADP-Glo	Promega	V6930
Chemical compound, drug	Fluo4-AM	Beyotime	S1060
Chemical compound, drug	MG132	Bidepharm	BD140100	CAS No. 133407-82-6
Chemical compound, drug	Lenalidomide	Bidepharm	BD136128	CAS No. 191732-72-6
Chemical compound, drug	Zanubrutinib	home-maded		CAS No. 1691249-45-2
Chemical compound, drug	Ibrutinib	Topbiochem	TP03048	CAS No. 936563-96-1
Chemical compound, drug	BGB-15741	home-maded
Software, algorithm	GraphPad Prism	GraphPad Software	v8.0.2	https://www.graphpad.com/scientific-software/prism/
Software, algorithm	VILBER	VILBER Smart Imaging	FUSION FX7	https://www.vilber.com/fusion-fx/
Software, algorithm	Pymol	Schodinger, LLC	v2.0	https://pymol.org/2/
Software, algorithm	R software	The R Project for Statistical Computing	v3.6.0	https://cran.r-project.org/mirrors.html
Software, algorithm	UCSF-Chimera	UCSF Resource for Biocomputing, Visualization, and Informatics, NIH	v1.16	https://www.cgl.ucsf.edu/chimera/
Software, algorithm	Proteome Discoverer	Thermo Fisher Scientific	v2.4.1.15

## Sheet: Sheet2
	Control sgRNA	GCAGTGCTAACCTTGCATTG
	POLD3 sgRNA	ATGGCTGAGCTATACACTAG
	BTK sgRNA-1	GATGGTAGTTAATGAGCTCA
	BTK sgRNA-2	TATGAGTATGACTTTGAACG
	PLCG2 sgRNA-1	AAATAAAAGAAATCCGCCCA
	PLCG2 sgRNA-2	CCACGCCCACCATTATCGAG
	CD79A sgRNA-1	ATTGTGCGGGCATTGGAAGT
	CD79A sgRNA-2	GGATGATCAGCGTACCATTG
	CD79B sgRNA-1	GACCGGTACCGGAATCCCAA
	CD79B sgRNA-2	GCAGAAGTGCAACAACACCT
	SYK sgRNA-1	ATCCGAGCCAGAGACAACAA
	SYK sgRNA-2	CACACCACTACACCATCGAG
	BLNK sgRNA-1	CAGAGGCGAGTATATAGGTG
	BLNK sgRNA-2	GTTTGTGCAGGTCGAAACAG
	PRKCB sgRNA-1	CAGAGGGCCAAGATCAGTCA
	PRKCB sgRNA-2	CTTGCTGGATGTGATACATG
	MALT1 sgRNA-1	AATTCGTACACATCCACCAA
	MALT1 sgRNA-2	TTATTATATTATGCAGGACA
	CARD11 sgRNA-1	CATCGTCAGACGCTACAAGG
	CARD11 sgRNA-2	CATCTTGGAACACGACCGCA
	NFKB1 sgRNA-1	GGCACCAGGTAGTCCACCAT
	NFKB1 sgRNA-2	TAGATGGCGTCTGATACCAC
