# Supplementary material for: BTK kinase activity is dispensable for the survival of diffuse large B-cell lymphoma
Source: J Biol Chem. 2022 Sep 29;298(11):102555. doi: 10.1016/j.jbc.2022.102555 (PMC9636578; doi:10.1016/j.jbc.2022.102555)
Supplement: Table S2 [file mmc2.xlsx]

## Sheet: Sheet1
Index	Gene	Protein	Peptide	TMD8_parental_DMSO Intensity	TMD8_parental_ibrutinib Intensity	TMD8_parental_DMSO_anti-IgM Intensity	TMD8_parental_ibrutinib_anti-IgM Intensity	TMD8_C481S_ibrutinib_anti-IgM Intensity	TMD8_C481F_ibrutinib_anti-IgM Intensity	TMD8_C481Y_ibrutinib_anti-IgM Intensity	TMD8_C481R_ibrutinib_anti-IgM Intensity	OCI-LY10_parental_DMSO Intensity	OCI-LY10_parental_ibrutinib Intensity	OCI-LY10_parental_DMSO_anti-IgM Intensity	OCI-LY10_parental_ibrutinib_anti-IgM Intensity
B0I1T2_Y737	MYO1G	B0I1T2	AIyTIMR	9891838	6783555	7.85889e+06	7.72407e+06	4962699	4.81323e+06	4.2279e+06	5298322	0	0	0	0
O00151_Y321	PDLIM1	O00151	VTPPEGyEVVTVFPK	0	0	8180013	8666080	11702917	11498977	36531048	19757534	0	0	7632901	6.83063e+06
O00329_Y524	PIK3CD	O00329	GSGELyEHEKDLVWK	0	7028250	0	9427244	0	8404839	9762564	9435103	0	4.74974e+06	0	0
O00401_Y256	WASL	O00401	VIyDFIEK	0	6.70197e+06	15276928	14173250	17884090	15718979	23196682	17748652	0	4.4099e+06	13909728	10965160
O00541_S30	PES1	O00541	LQLsLADFR	0	3.98164e+06	0	7135216	10137763	0	0	9698497	0	0	0	21459038
O00571_Y104	DDX3X	O00571	SDyDGIGSR	0	0	3.87781e+06	3.62892e+06	5.72068e+06	0	11643053	9345195	0	0	16648983	15641577
O14828_Y53	SCAMP3	O14828	EPPPAyEPPAPAPLPPPSAPSLQPSR	0	0	13291285	13963754	11285783	23630748	28498074	32395360	0	0	0	0
O14964_Y216	HGS	O14964	VCEPCyEQLNR	6.17479e+06	2.32153e+06	3.86518e+06	3.75779e+06	3.41098e+06	4659093	5.61055e+06	6.2714e+06	5491641	5.72994e+06	6.41761e+06	3.08015e+06
O14974_Y911	PPP1R12A	O14974	SGSySYLEER	0	0	0	0	0	0	4646266	0	0	0	2.36043e+06	0
O15027_Y991	SEC16A	O15027	ANHSSHQEDTyGALDFTLSR	0	0	0	0	0	0	0	0	0	0	0	0
O15126_Y73	SCAMP1	O15126	MPNVPNTQPAIMKPTEEHPAyTQIAK	0	0	6439619	0	11229176	18937650	19568958	13246159	0	0	0	0
O15357_Y1135	INPPL1	O15357	TLSEVDyAPAGPAR	0	0	1.71668e+06	3.03725e+06	14833893	19287704	23630962	22813074	0	0	5.76867e+06	11671078
O15357_Y886	INPPL1	O15357	ERLyEWISIDKDEAGAK;LyEWISIDK;LyEWISIDKDEAGAK	0	0	20200282	27749182	29894188	35159256	55484724	54837540	0	0	0	0
O15389_Y520	SIGLEC5	O15389	ELHyASLSFSEMK;KPWPDSPGDQASPPGDAPPLEEQKELHyASLSFSEMK	411347360	581942460	510511200	630680450	1125152380	1209412740	1821558140	1517480450	12499550	12353618	21972600	21251368
O43639_Y110	NCK2	O43639	IyDLNIPAFVK	0	0	34771956	29302458	44872864	63666060	67323368	77886040	0	0	0	105812592
O43699_S418	SIGLEC6	O43699	GHQHQFQTGIVSDHPAEAGPIsEDEQELHyAVLHFHK	0	0	0	0	0	4872638	11220812	0	0	0	0	0
O43699_Y426	SIGLEC6	O43699	GHQHQFQTGIVSDHPAEAGPISEDEQELHyAVLHFHK;GHQHQFQTGIVSDHPAEAGPIsEDEQELHyAVLHFHK	156586832	265945056	189622736	180661680	437300128	416161856	643422080	465167040	11889525	13063838	21667142	24887420
O43699_Y446	SIGLEC6	O43699	VTDTEySEIK	87878896	98544856	127877488	117165192	179206384	271852288	310614112	277074400	6117753	6.80438e+06	9121818	6.8687e+06
O43852_S44	CALU	O43852	VHNDAQsFDYDHDAFLGAEEAK	8.15885e+06	4701150	0	0	0	18342986	18442930	20149668	0	15095880	15056273	8409960
O60667_Y315	FCMR	O60667	SQNNIySACPR	0	0	0	0	1.89952e+06	2.41692e+06	3.41412e+06	2732721	3.70457e+06	5.56254e+06	12804697	14093809
O60784_Y386	TOM1	O60784	yEAPQATDGLAGALDAR	0	0	0	0	840582	0	0	2.42395e+06	0	0	0	3.43305e+06
O75083_Y238	WDR1	O75083	AHDGGIyAISWSPDSTHLLSASGDK	0	0	0	0	0	0	0	0	9359082	14870193	7.14094e+06	5091909
O75116_Y722	ROCK2	O75116	IyESIEEAK	0	0	0	0	2121044	0	9147058	0	0	0	0	0
O75995_Y189	SASH3	O75995	VHTDFTPSPyDHDSLK	4.92116e+06	0	7.11499e+06	8.07435e+06	6037023	6.61584e+06	0	10575270	4.11644e+06	5991042	8177188	6.54608e+06
O95297_Y263	MPZL1	O95297	SESVVyADIR	0	0	0	0	0	0	2.88574e+06	2.28356e+06	982824	0	2.98923e+06	2.98709e+06
P00338_Y239	LDHA	P00338	QVVESAyEVIK	13101244	6.05389e+06	10455932	8328060	8588153	12260376	13384587	12259523	6.87085e+06	0	6.28979e+06	6.00177e+06
P04233_S183	CD74	P04233	VFEsWMHHWLLFEMSR	0	0	0	3635744	0	0	3320623	0	0	0	0	0
P05023_Y10	ATP1A1	P05023	DKyEPAAVSEQGDKK	0	0	0	0	598085	1.18109e+06	1.41155e+06	1.59711e+06	0	551963	0	0
P06127_Y453	CD5	P06127	SHAENPTASHVDNEySQPPR	0	0	0	0	0	914798	852033	0	1.45485e+06	2.9032e+06	23699628	25516966
P06493_Y15	CDK1	P06493	IGEGTyGVVYK	14279380000	8969523200	12632510500	10283234300	8261894700	11169137700	11679743000	11621664800	11002767400	13129066500	12420568100	9453362200
P06733_Y44	ENO1	P06733	AAVPSGASTGIyEALELR	56144280	24715558	54282196	41908648	46779216	54975084	68943424	80115136	34368744	13123075	18649242	20395742
P06748_S125	NPM1	P06748	CGSGPVHISGQHLVAVEEDAEsEDEEEEDVK	9001831	5.76681e+06	9247741	6697804	7.85126e+06	8899142	9290716	20200162	10974282	16620197	10177723	11605269
P07332_Y713	FES	P07332	EEADGVyAASGGLR	0	0	5028174	4.7655e+06	5268454	10864330	11642442	13541447	0	0	0	0
P07355_S26	ANXA2	P07355	LSLEGDHSTPPSAYGsVK	0	0	0	0	63708724	67333112	0	0	0	0	0	0
P07355_Y24	ANXA2	P07355	LSLEGDHSTPPSAyGSVK	37295856	22398666	54379520	50522580	63404544	67333112	109932752	128616072	34144760	42551856	103185592	88597376
P07355_Y30	ANXA2	P07355	AyTNFDAER	5.35049e+06	3.60002e+06	10361022	10974005	11907269	12550882	18865878	21377754	4.8404e+06	6037536	9180006	10512983
P07814_Y684	EPRS1	P07814	GFFICDQPyEPVSPYSCK	0	0	0	0	0	0	0	0	0	4.13661e+06	0	0
P07900_Y492	HSP90AA1	P07900	HIyYITGETK	10179229	7.67246e+06	9686709	9142901	13447492	8.2041e+06	0	9623157	15051017	17162418	16704899	12023025
P07900_Y627	HSP90AA1	P07900	DNSTMGyMAAK	0	0	0	0	0	0	0	0	0	0	2.55729e+06	0
P07948_Y194	LYN	P07948	SLDNGGYyISPR	16330478	5.78184e+06	12092565	7.93166e+06	7063968	8978933	7.73302e+06	8.0715e+06	0	3.00653e+06	3.02423e+06	0
P07948_Y316	LYN	P07948	EEPIyIITEYMAK	25098696	15877478	23663066	0	21736284	0	27888854	18907454	0	0	0	0
P07948_Y397	LYN	P07948	VIEDNEyTAR	78268448	58556428	202487168	222128960	246385680	238893760	342504448	341551040	19276154	20235322	81851384	91686984
P08238_Y276	HSP90AB1	P08238	yIDQEELNK	0	0	3.15232e+06	2.72216e+06	0	0	0	0	3.19344e+06	0	0	4.28907e+06
P08238_Y484	HSP90AB1	P08238	SIyYITGESK	15238140	7836853	8.14035e+06	6922926	10291971	5.56294e+06	7686987	4.88962e+06	18848126	23319336	20554362	15060726
P08238_Y56	HSP90AB1	P08238	yESLTDPSK	8419591	5004464	4.53101e+06	6.72052e+06	0	4.72306e+06	6.06736e+06	9032450	8.12978e+06	8137289	8.05882e+06	8557852
P08238_Y619	HSP90AB1	P08238	DNSTMGyMMAK	0	0	1.90938e+06	1.14102e+06	1.37235e+06	1.43661e+06	1.73318e+06	2.11751e+06	1.39141e+06	2.32009e+06	3.18663e+06	2.92028e+06
P08621_Y126	SNRNP70	P08621	EFEVyGPIK;EFEVyGPIKR	8038051	13370434	7724337	10133877	8987923	7.79925e+06	10094104	14763080	10233460	12285256	11099914	8427374
P09651_Y167	HNRNPA1	P09651	yHTVNGHNCEVR	0	0	0	0	0	0	0	0	0	2.04024e+06	0	0
P0DP23_Y100	CALM1	P0DP23	VFDKDGNGyISAAELR	773986	0	0	2.33067e+06	1.89745e+06	0	3.47561e+06	0	0	3.99864e+06	4.89974e+06	3.28387e+06
P11216_Y197	PYGB	P11216	ARPEyMLPVHFYGR	0	0	0	0	0	0	2.20705e+06	0	0	4.23324e+06	0	0
P12931_Y216	SRC	P12931	KLDSGGFyITSR	73972856	47400132	48766800	48642408	47593740	51111432	61640360	56849760	47701544	59101376	52858420	49686328
P12931_Y232	SRC	P12931	TQFNSLQQLVAyYSK	9279064	6.50103e+06	8751966	5.2721e+06	10080750	0	14654153	9067478	7951115	8753855	7914944	7.60885e+06
P13796_Y124	LCP1	P13796	yAFVNWINK	0	0	0	0	0	0	0	0	0	9563867	21420798	30767238
P14317_Y103	HCLS1	P14317	SAVGHEyVAEVEK	0	1700625	3171048	3.67341e+06	5.90925e+06	5.30693e+06	34201836	2918718	0	0	0	7.73127e+06
P14618_Y83	PKM	P14618	LNFSHGTHEyHAETIK	5793859	3806707	0	3861735	4.78668e+06	5.10741e+06	6.13989e+06	7574861	5.88146e+06	7327055	6179051	5383692
P15391_Y508	CD19	P15391	GILyAAPQLR	0	4.35441e+06	9303084	9043227	11757996	19795422	18835874	10058465	2.362e+06	4795200	22180710	36175884
P15498_Y844	VAV1	P15498	VGWFPANYVEEDYSEyC	0	0	10855712	13840848	0	16015439	70609232	38090284	0	0	0	17134096
P15880_Y133	RPS2	P15880	AFVAIGDyNGHVGLGVK	0	2.10283e+06	0	0	0	2755233	3.27389e+06	0	0	0	0	0
P16333_Y105	NCK1	P16333	LyDLNMPAYVK	105186568	127590424	390969216	387180064	372981664	514760064	525296128	468731712	60086908	76579104	599828030	595798210
P16885_Y1217	PLCG2	P16885	QEELNNQLFLyDTHQNLR;RQEELNNQLFLyDTHQNLR	0	0	33355372	27335692	43399384	38289384	44437072	45263912	0	0	47646880	32480124
P16885_Y680	PLCG2	P16885	EGSDSyAITFR	0	0	0	0	0	0	0	0	4056486	5374320	3.29563e+06	0
P16885_Y753	PLCG2	P16885	DINSLyDVSR	0	0	5521526	0	0	7393721	10945730	10060925	0	0	0	5700850
P16885_Y759	PLCG2	P16885	MyVDPSEINPSMPQR	0	0	12798004	11697316	14862150	12261219	18706382	19865578	0	0	0	0
P18031_Y46	PTPN1	P18031	yRDVSPFDHSR	1949546	1.4321e+06	0	8.30257e+06	4.32222e+06	0	0	5948050	0	0	0	0
P18669_Y92	PGAM1	P18669	HyGGLTGLNK	15669516	13313307	12482560	12731127	13244964	15202748	15132587	15011887	0	7.30958e+06	0	6.68799e+06
P20591_Y129	MX1	P20591	VSYQDyEIEISDASEVEK	8790717	7.64229e+06	14346417	18587200	25226370	25350866	49221344	64650260	0	0	5.7503e+06	7.83803e+06
P22626_Y174	HNRNPA2B1	P22626	yHTINGHNAEVR	3.11162e+06	1.82621e+06	2459150	2.35748e+06	1.76037e+06	2.16409e+06	2.44303e+06	2751994	2.80525e+06	3.28056e+06	2.91973e+06	2.13503e+06
P22681_Y141	CBL	P22681	MyEENSQPR	0	0	0	0	0	0	0	997733	0	0	0	0
P22681_Y674	CBL	P22681	IKPSSSANAIySLAAR;PSSSANAIySLAAR	0	0	20103436	17437900	34796732	34908584	40221748	29630076	0	0	43261900	50370636
P22681_Y700	CBL	P22681	LPPGEQCEGEEDTEyMTPSSR	0	0	6.64142e+06	9282275	12829269	18269202	28534312	33866568	0	0	36513348	32004000
P23396_Y120	RPS3	P23396	ACyGVLR	5.38365e+06	9455990	9594705	6.85148e+06	8466065	7979480	13498617	9601123	7.8859e+06	8.3577e+06	8408262	8183239
P23528_Y140	CFL1	P23528	HELQANCyEEVKDR	4481693	2.20108e+06	3.70316e+06	4.34355e+06	3.56353e+06	5.15427e+06	7557701	11151198	3.04913e+06	3.95152e+06	3.4816e+06	0
P26599_Y127	PTBP1	P26599	GQPIyIQFSNHK	7.47222e+06	6.03474e+06	0	4.85082e+06	0	6820076	8350880	6736906	10530281	10701360	10983346	9286888
P27361_Y204	MAPK3	P27361	IADPEHDHTGFLTEyVATR	1565483010	1743022720	4524774900	5959742500	4965838800	7415435300	8658058200	9566369800	101773344	178364048	806364480	1109517180
P27986_Y467	PIK3R1	P27986	LyEEYTR	0	13237527	13883676	14567280	10788042	10642276	12696109	13176881	0	5145051	0	0
P28482_Y187	MAPK1	P28482	VADPDHDHTGFLTEyVATR	4203086340	4325838300	10868123600	16013242400	11435521000	16843052000	20885575700	27014320100	432039360	957534020	4233921540	5587887100
P29350_S557	PTPN6	P29350	TSsKHKEDVyENLHTK	0	0	0	0	0	0	0	6.08107e+06	0	0	0	0
P29350_Y536	PTPN6	P29350	GQESEyGNITYPPAMK	48847388	32473014	76318000	70551976	104031472	110319032	215692656	205120448	22472150	27777094	77672144	65448028
P29350_Y564	PTPN6	P29350	EDVyENLHTK;HKEDVyENLHTK;TSsKHKEDVyENLHTK	124509056	96530008	172476944	171455392	267570896	309240032	589443780	555757060	74968808	82759248	128560808	85938160
P29353_Y350	SHC1	P29353	MAGFDGSAWDEEEEEPPDHQYyNDFPGK	0	5.65684e+06	72995664	0	0	0	0	203860848	0	0	0	0
P29353_Y427	SHC1	P29353	ELFDDPSyVNVQNLDK	0	0	30635812	51381820	50288992	56476676	116548568	150935392	0	0	40028264	47084756
P31689_Y381	DNAJA1	P31689	HYNGEAyEDDEHHPR	0	0	1.25232e+06	0	1.29143e+06	0	0	0	0	0	0	0
P34932_Y336	HSPA4	P34932	EDIyAVEIVGGATR	1.15501e+06	0	0	0	0	0	0	8331348	0	8.27384e+06	5577282	6041895
P37108_Y27	SRP14	P37108	TSGSVyITLK	0	6674962	0	12484196	9059463	0	11977395	0	7.39559e+06	5386709	6.27085e+06	0
P37802_Y192	TAGLN2	P37802	GASQAGMTGyGMPR	0	0	0	479695	2.09397e+06	0	2.53324e+06	1.71893e+06	1.43492e+06	1.22502e+06	1.99736e+06	2.46086e+06
P39023_Y307	RPL3	P39023	NNASTDyDLSDK	0	0	0	1.15026e+06	0	0	1.62193e+06	0	4239791	3.96485e+06	7050373	2.34743e+06
P40259_Y207	CD79B	P40259	AGMEEDHTYEGLDIDQTATyEDIVTLR	0	0	25694840	29969364	33311490	27498128	58960700	81701904	15121776	0	11326836	86025576
P40763_Y705	STAT3	P40763	YCRPESQEHPEADPGSAAPyLK	4390394	2087648	3.08897e+06	1.9951e+06	2.04321e+06	0	0	4046015	1.6618e+06	3.92143e+06	0	0
P41567_Y30	EIF1	P41567	GDDLLPAGTEDyIHIR	0	0	0	0	0	0	0	4.14369e+06	0	0	0	0
P42356_Y1154	PI4KA	P42356	YAGEVyGMIR	0	3.82695e+06	3.912e+06	0	0	3.09009e+06	0	0	0	0	0	0
P42685_Y46	FRK	P42685	HGHyFVALFDYQAR	17261426	10845257	15207496	16571832	14654137	17643306	21229812	19160062	17885430	13847993	13701860	14652065
P42768_Y291	WAS	P42768	LIyDFIEDQGGLEAVR	67191408	31525354	59702096	91278024	0	73131992	99687872	149432480	38991516	71049904	160279104	139413344
P43405_Y296	SYK	P43405	SySFPKPGHR	0	3080212	27936404	37066012	36706888	51457236	70693848	53074720	1.03043e+06	703940	9780929	0
P43405_Y323	SYK	P43405	QESTVSFNPyEPELAPWAADK;QESTVSFNPyEPELAPWAADKGPQR	53123260	35198752	450524832	560115900	614697340	669719810	1121635330	1319665150	15097091	30363928	368262752	328238304
P43405_Y352	SYK	P43405	EALPMDTEVYESPyADPEEIRPK	81154992	64956404	602997180	791299460	828336830	888965500	1615496700	1978400260	16128610	27985102	408514016	424062688
P43405_Y630	SYK	P43405	NYyYDVVN	0	0	49514240	56369096	47555856	52782904	84393616	86791888	0	0	10559858	0
P45984_Y185	MAPK9	P45984	TACTNFMMTPyVVTR	13199931	9042699	11594327	10025239	12644631	12000691	16039743	15926577	3.40661e+06	0	0	0
P46783_Y12	RPS10	P46783	IAIyELLFK	8025564	5928110	8533711	9882154	8748043	9211908	12064362	8240234	7.83802e+06	7684829	7971969	5665758
P46940_Y1510	IQGAP1	P46940	LQQTyAALNSK	0	3024728	0	0	0	3.83165e+06	0	4.14943e+06	0	0	0	0
P49840_Y279	GSK3A	P49840	GEPNVSyICSR	3648548860	2641255940	3088247550	2979240450	2555117060	3073573120	3854987010	4157373440	3018715390	3924131580	3447334140	2796927490
P50395_Y203	GDI2	P50395	TDDYLDQPCyETINR	0	514386	0	0	0	0	0	0	0	5691082	4.76943e+06	3.68571e+06
P51965_Y77	UBE2E1	P51965	GDNIyEWR	0	0	0	0	0	0	0	0	3.19229e+06	4.00966e+06	3.26214e+06	2064485
P52757_Y153	CHN2	P52757	MTTNPIyEHIGYATLLR	3438765	0	5.05084e+06	0	4.03402e+06	3.88771e+06	4.31855e+06	0	0	0	0	0
P53621_Y249	COPA	P53621	GHyNNVSCAVFHPR	0	0	0	0	0	0	0	0	2.55099e+06	2.98522e+06	2.08158e+06	1.78212e+06
P53778_Y185	MAPK12	P53778	QADSEMTGyVVTR	46249596	16488029	35453320	25211500	37157244	28329134	33267960	46952512	188563408	200453344	192994816	139850336
P56945_Y249	BCAR1	P56945	HLLAPGPQDIyDVPPVR	0	0	0	0	0	4933411	0	5607480	0	0	0	0
P56945_Y387	BCAR1	P56945	RPGPGTLyDVPR	0	0	0	0	0	0	3.32598e+06	0	0	0	0	0
P60709_Y198	ACTB	P60709	GySFTTTAER	0	0	7.40216e+06	5.1986e+06	4231123	4794191	6495107	6528691	4.55009e+06	6.83707e+06	8728614	9161601
P60709_Y294	ACTB	P60709	KDLyANTVLSGGTTMYPGIADR	0	0	0	0	4.96501e+06	0	2.85021e+06	0	8899065	7521039	5.94694e+06	6.45307e+06
P60709_Y53	ACTB	P60709	DSyVGDEAQSK	0	0	0	0	0	0	3.03414e+06	4.15846e+06	0	0	0	0
P60709_Y91	ACTB	P60709	IWHHTFyNELR	25895672	16697373	25152996	23184094	22376244	15955755	19568040	18122700	34050652	37536088	36079888	27362338
P61158_Y109	ACTR3	P61158	AEPEDHyFLLTEPPLNTPENR	0	0	0	0	0	0	0	0	0	5861259	0	0
P61247_Y256	RPS3A	P61247	ADGyEPPVQESV	0	0	4850124	5.74056e+06	8873208	5.99138e+06	11182959	18199070	0	1971888	0	5525417
P62136_Y306	PPP1CA	P62136	yGQFSGLNPGGR	0	0	0	0	0	0	1.91253e+06	0	0	0	0	0
P62826_Y155	RAN	P62826	SNyNFEKPFLWLAR	0	0	0	0	0	431108	0	0	1.657e+06	2.75499e+06	2573458	0
P62906_Y11	RPL10A	P62906	DTLyEAVR	0	0	0	0	0	0	0	0	9575585	8932262	12245533	8853766
P68104_Y141	EEF1A1	P68104	EHALLAyTLGVK	50590984	46824980	53608960	53060596	49980692	50604488	57287220	47649172	35353380	38791964	35462876	32129802
Q00536_Y176	CDK16	Q00536	LGEGTyATVYK	0	0	0	0	0	0	0	0	48306976	0	0	28788040
Q00610_Y430	CLTC	Q00610	yESLELCR;yESLELCRPVLQQGR	5.18747e+06	0	0	0	0	10151149	12305696	0	9770841	12122297	11498985	9776306
Q00610_Y634	CLTC	Q00610	ALEHFTDLyDIKR	0	9703426	13568602	12813928	11653132	14312320	15547156	16123780	5841166	8837631	6055164	3.596e+06
Q01082_Y1730	SPTBN1	Q01082	EVVAGSHELGQDyEHVTMLQER	0	0	0	0	0	1.62989e+06	0	4214542	0	0	0	0
Q01814_Y1152	ATP2B2	Q01814	SSLyEGLEKPESR	0	0	0	0	1.9213e+06	1949734	5300369	0	1.0032e+06	0	925419	0
Q04837_Y73	SSBP1	Q04837	SGDSEVyQLGDVSQK	0	6.73742e+06	12721994	8420157	4.97625e+06	10452744	0	10705345	0	0	0	0
Q05655_Y313	PRKCD	Q05655	SDSASSEPVGIyQGFEK	7516096	5.20356e+06	68698680	76068624	77032912	87979928	178547680	179278352	6620899	0	113457864	122401208
Q05655_Y374	PRKCD	Q05655	GEyFAIK	14935438	8701933	10526614	10618979	6.85635e+06	6.21692e+06	8.33957e+06	8548521	4.13544e+06	6083604	0	5.72445e+06
Q06124_Y580	PTPN11	Q06124	VyENVGLMQQQK	0	0	89869696	104646240	114652608	143528368	228631840	211697456	19015646	20522264	51203040	58063812
Q06187_S371	BTK	Q06187	HLFSTIPELINYHQHNSAGLIsR	0	4551712	24662672	5.13319e+06	0	5.40124e+06	5.32708e+06	5539396	33006006	2.63318e+06	0	2.23303e+06
Q06187_Y223	BTK	Q06187	VVALyDYMPMNANDLQLR	7096805	0	10457781	0	20935266	0	0	0	6143684	0	8.11973e+06	0
Q06187_Y334	BTK	Q06187	HyVVCSTPQSQYYLAEK	6242851	3.51092e+06	6.05797e+06	5080394	8914302	2691319	2.60571e+06	3400483	1.5644e+06	0	0	0
Q06187_Y361	BTK	Q06187	HLFSTIPELINyHQHNSAGLISR	23077298	4551712	4157050	0	45928656	0	0	0	39140960	0	35699168	0
Q06187_Y551	BTK	Q06187	YVLDDEyTSSVGSK	0	0	0	4.6807e+06	9329665	11250787	16802194	27780168	0	0	0	7.32331e+06
Q07912_Y284	TNK2	Q07912	ALPQNDDHyVMQEHR	21138558	16179724	25051656	33815364	31098502	45668788	56690188	61248496	38507156	70420920	47014816	37450956
Q07912_Y859	TNK2	Q07912	VSSTHyYLLPERPSYLER	13140726	10979732	16846618	19715260	20631464	28992150	33463430	28630204	23085212	30155764	27771588	24225974
Q08378_Y329	GOLGA3	Q08378	GTyGILSK	0	2400193	0	0	0	5.2253e+06	0	7856571	6.96032e+06	5.51159e+06	8714241	7049745
Q09666_Y1469	AHNAK	Q09666	MKGDyDVTVPK	0	0	0	0	0	0	0	9483218	0	0	0	0
Q09666_Y836	AHNAK	Q09666	GEyDVTMPK	0	0	2.51977e+06	1.41156e+06	4128992	3165880	5.3726e+06	5332229	0	0	3.59528e+06	3.26736e+06
Q12965_Y971	MYO1E	Q12965	NQyVPYPHAPGSQR	0	0	0	0	0	0	0	0	0	0	0	7087138
Q12965_Y989	MYO1E	Q12965	SLyTSMARPPLPR	0	0	0	6454751	9231285	9085922	9923107	0	3774588	4521022	26959594	31191972
Q13164_Y221	MAPK7	Q13164	GLCTSPAEHQYFMTEyVATR	0	0	3.74336e+06	0	0	0	0	0	0	0	0	0
Q13191_Y665	CBLB	Q13191	VFSNGHLGSEEyDVPPR	0	0	51205380	38814080	32551840	40922740	74707416	84997232	0	0	76887448	48048480
Q13191_Y889	CBLB	Q13191	TSQDyDQLPSCSDGSQAPARPPKPR	5.14654e+06	3.35288e+06	47786560	52572856	56746716	69650768	101444832	140589888	6.5902e+06	16104585	126125232	102949184
Q13480_Y242	GAB1	Q13480	HGMNGFFQQQMIyDSPPSR	0	0	9788593	12650754	15765254	23093746	32735626	30179078	0	0	10200617	15654139
Q13480_Y259	GAB1	Q13480	APSASVDSSLyNLPR	0	0	5.14404e+06	0	7.37509e+06	9033743	12418527	13542159	0	0	3215285	5.18484e+06
Q13480_Y317	GAB1	Q13480	HVSISYDIPPTPGNTyQIPR	0	0	0	0	0	0	0	53132920	0	0	0	0
Q13480_Y406	GAB1	Q13480	KDASSQDCyDIPR	0	0	0	0	1.31865e+06	1.77376e+06	2.81728e+06	3.57334e+06	0	0	0	1.66774e+06
Q13480_Y627	GAB1	Q13480	QVEyLDLDLDSGK	0	0	3.8552e+06	9565162	8.03642e+06	9157594	18119026	32477350	0	0	0	7060864
Q13480_Y659	GAB1	Q13480	SSGSGSSVADERVDyVVVDQQK;VDyVVVDQQK	0	4656965	119555936	165662288	152169264	221792608	322197120	390074272	0	0	82433600	141785808
Q13523_Y849	PRPF4B	Q13523	LCDFGSASHVADNDITPyLVSR	4129134590	2896879360	3089003780	3507394300	3070619390	3760873980	5404027900	5700111900	2213717500	3292416260	2360706820	1852325760
Q13547_Y226	HDAC1	Q13547	YYAVNyPLR	0	0	0	0	0	0	0	0	0	0	7885558	0
Q13571_Y239	LAPTM5	Q13571	VVLPSyEEALSLPSK	0	5.35641e+06	7.87534e+06	0	8025973	0	16465430	11670200	43171784	51218996	51534928	28810518
Q13627_Y321	DYRK1A	Q13627	IYQyIQSR	1656105860	850681150	833099010	1168913660	692335490	699206660	704030210	870608700	274031712	309717728	291587360	236884832
Q14247_Y421	CTTN	Q14247	LPSSPVyEDAASFK	9569492	8448370	16382400	16868516	19861236	21935788	28976324	28964388	13414558	23058728	64595060	80313344
Q14511_Y166	NEDD9	Q14511	TGHGYVyEYPSR	0	0	0	5.43649e+06	0	5.26382e+06	0	2.55555e+06	0	0	0	0
Q14511_Y214	NEDD9	Q14511	GPVFSVPVGEIKPQGVyDIPPTK	0	0	0	0	0	0	0	0	0	0	0	0
Q14511_Y223	NEDD9	Q14511	GVyAIPPSACR	0	0	0	0	0	2785967	0	3.26202e+06	0	0	0	0
Q14511_Y241	NEDD9	Q14511	EKDyDFPPPMR	0	0	0	0	0	0	0	0	0	0	0	0
Q14511_Y317	NEDD9	Q14511	RHQSLSPNHPPPQLGQSVGSQNDAyDVPR	0	0	0	0	0	0	0	0	0	0	0	0
Q14699_Y20	RFTN1	Q14699	RPGNIySTLK	46192388	42497620	38358056	3.89551e+06	4039511	45207776	9146143	50975152	0	2.28804e+06	735699	0
Q15306_S435	IRF4	Q15306	GYDLPEHIsNPEDYHR	4.18475e+06	2.31303e+06	3994638	2665756	2618153	4209363	4306314	6688753	2.17122e+06	0	0	0
Q15759_Y182	MAPK11	Q15759	QADEEMTGyVATR	6.91751e+06	3.77218e+06	5211485	6504763	6198614	9202900	11414158	14299541	15842974	30398066	14976313	16799636
Q15762_Y322	CD226	Q15762	EDIyVNYPTFSR	0	0	0	0	0	7470932	7284675	0	0	0	0	0
Q16539_Y182	MAPK14	Q16539	HTDDEMTGyVATR	1161027330	629564800	842203260	886562110	778428480	1010065660	1169045760	1623380610	524749056	1672710270	576506180	930169340
Q3V6T2_Y1799	CCDC88A	Q3V6T2	DSNPyATLPR	0	4203158	0	2592067	4935975	5.97214e+06	18578386	12808433	0	0	3.09679e+06	0
Q5T5P2_Y1194	KIAA1217	Q5T5P2	KSDVEyENGPQMEFQK	0	0	10376263	10140855	12103376	12855805	26376414	29128252	0	0	0	0
Q6IAA8_Y40	LAMTOR1	Q6IAA8	ALNGAEPNyHSLPSAR	0	1.02152e+06	0	1686520	0	0	0	6.28895e+06	7.79317e+06	3162326	0	0
Q6ZS10_Y52	CLEC17A	Q6ZS10	DLPPKPGTMEEEEEDDDyENSTPPYK	0	25939242	152273776	199836256	235300864	296317216	440591616	546248510	0	0	0	0
Q6ZUJ8_Y694	PIK3AP1	Q6ZUJ8	VEFGVyESGPR	20427378	19121054	53372768	55476948	55282548	58109876	103780808	82185232	0	0	7.13418e+06	10963410
Q7KZF4_Y109	SND1	Q7KZF4	EyGMIYLGK	0	4.14443e+06	0	0	0	0	0	0	14687207	0	0	8391821
Q7L591_Y381	DOK3	Q7L591	MHLAEPGPQSLPLLLGPEPNDLASGLyASVCK	0	0	14943923	0	27686152	20105304	47694628	26593034	0	0	0	0
Q7L591_Y398	DOK3	Q7L591	ASGPPGNEHLyENLCVLEASPTLHGGEPEPHEGPGSR	82396352	64265360	231400176	239848240	309818976	308229440	568193470	571906500	27188634	29365526	179441376	229800688
Q7Z6A9_Y282	BTLA	Q7Z6A9	EAPTEyASICVR	0	0	0	0	0	0	0	0	5.8642e+06	6862874	24082316	25453242
Q86UK7_Y306	ZNF598	Q86UK7	RNEGVVGGEDyEEVDR	0	0	0	0	0	0	3056813	4507638	0	0	0	0
Q86YT9_Y339	JAML	Q86YT9	HIySPIIVR	0	2114595	0	0	0	0	0	0	0	0	0	0
Q86YT9_Y361	JAML	Q86YT9	SEATyMTMHPVWPSLR	0	0	0	0	0	0	0	0	0	0	0	0
Q86YV5_Y413	PRAG1	Q86YV5	EATQPEPIyAESTK;EATQPEPIyAESTKR	15336238	13646353	20852280	26897162	38667360	40575848	63714568	72070128	19324968	27825536	68783288	60040208
Q86Z02_Y352	HIPK1	Q86Z02	AVCSTyLQSR	26055492	0	0	0	21812036	32421666	30030264	26260974	16874460	19764118	20048360	16639124
Q8IVM0_Y144	CCDC50	Q8IVM0	AYADSyYYEDGGMKPR	0	0	21218936	23854468	0	20755452	29478576	0	0	0	75845536	69636000
Q8IVM0_Y146	CCDC50	Q8IVM0	AYADSYYyEDGGMKPR	0	0	21218936	0	0	20804920	0	0	1.98893e+06	0	75845536	0
Q8IVM0_Y174	CCDC50	Q8IVM0	DQEWyDAEIAR	0	0	1.72394e+06	0	0	0	7314804	10342387	0	0	22993950	20638284
Q8IVM0_Y279	CCDC50	Q8IVM0	PARPPPPIMTDGEDADyTHFTNQQSSTR	0	0	22915820	24752744	26346460	37325012	51274464	68666800	0	0	183844752	172259344
Q8IWV1_Y294	LAX1	Q8IWV1	DyENVPAADPSGSQQQAEK	0	0	0	0	0	0	0	0	0	0	2.41798e+06	0
Q8IWV1_Y373	LAX1	Q8IWV1	HREEMSNEDSSDyENVLTAK	0	0	0	0	0	0	1.49125e+06	0	3.94038e+06	7.21745e+06	0	46711716
Q8IWV1_Y93	LAX1	Q8IWV1	NIyDILPWR	0	0	0	0	0	0	0	0	0	0	9796255	0
Q8IY95_Y213	TMEM192	Q8IY95	AKPEPDILEEEKIyAYPSNITSETGFR;IyAYPSNITSETGFR	0	0	0	0	0	0	0	0	37474352	0	22757442	0
Q8IZ07_Y524	ANKRD13A	Q8IZ07	SQELSGPASNGGISQTNTYDAQyER	0	0	0	685977	0	875118	0	3122235	0	0	0	0
Q8IZD4_Y191	DCP1B	Q8IZD4	ITSSSAIyDNPNLIKPIPVKPSENQQQR	0	0	0	0	0	0	5.04008e+06	0	6.32133e+06	5263582	8817600	0
Q8N292_Y112	GAPT	Q8N292	TDKELyENTGQSNFEEHIYGNETSSDYYNFQKPR	0	0	0	3.32593e+06	0	2314609	0	4490699	0	0	0	0
Q8N292_Y93	GAPT	Q8N292	GNNTHDNyENVEAGPPK	6862473	6605628	55436044	82300584	68101864	93005256	107350408	150701344	0	0	0	0
Q8N5H7_Y495	SH2D3C	Q8N5H7	ASPSPSLSSYSDPDSGHyCQLQPPVR	3.32007e+06	2.52026e+06	6.88952e+06	7085583	12356287	14469417	22416142	22674456	0	0	15577323	0
Q8NHJ6_Y412	LILRB4	Q8NHJ6	QMDTEAAASEAPQDVTyAQLHSFTLR	0	0	0	0	0	0	30198538	20461300	0	0	0	0
Q8NHJ6_Y442	LILRB4	Q8NHJ6	ATEPPPSQEGASPAEPSVyATLAIH	35724268	49377296	42398048	46064348	87573688	95653824	252794288	192208800	13542550	4.32948e+06	9117439	13978216
Q8NHL6_Y533	LILRB1	Q8NHL6	SSPAADAQEENLyAAVK	0	5.48009e+06	6.06692e+06	4752020	7.69443e+06	0	19732526	0	0	3.10828e+06	0	0
Q8NHL6_Y562	LILRB1	Q8NHL6	SPHDEDPQAVTyAEVK	0	1.89669e+06	2.3497e+06	2.03945e+06	0	4.59332e+06	9251254	8667759	0	0	1.61983e+06	701606
Q8NHL6_Y614	LILRB1	Q8NHL6	QMDTEAAASEAPQDVTyAQLHSLTLR	0	2.01223e+06	0	0	0	0	15489298	12961099	0	0	0	0
Q8WV28_Y178	BLNK	Q8WV28	GLLEDEADyVVPVEDNDENYIHPTESSSPPPEK	0	0	0	0	0	0	14271958	16987062	0	0	36781228	60077276
Q8WWW8_Y560	GAB3	Q8WWW8	VDyVQVDEQK	0	0	0	1.3171e+06	0	0	0	0	0	0	0	0
Q8WXI9_Y317	GATAD2B	Q8WXI9	TTSSAIyMNLASHIQPGTVNR	0	0	0	0	0	0	0	0	4.01033e+06	0	0	0
Q8WZ64_Y77	ARAP2	Q8WZ64	MQDIPIyANVHK	5079740	4502617	16297335	12616555	15736130	24153008	28631506	26620972	0	0	11101571	22024706
Q92609_Y2	TBC1D5	Q92609	MyHSLSETR	0	0	0	0	0	0	0	0	0	0	3.00036e+06	0
Q92630_Y382	DYRK2	Q92630	VYTyIQSR	14461995	8.33939e+06	11020330	7935493	0	7.31156e+06	0	7416542	9708889	9154060	9579870	8555668
Q92835_Y1022	INPP5D	Q92835	NAGDTLPQEDLPLTKPEMFENPLyGSLSSFPK	0	0	0	31461664	0	0	0	74434424	0	0	0	0
Q92835_Y865	INPP5D	Q92835	EKLyDFVK	898315460	719063870	1461914110	1447880700	1506317570	1524983040	2320253700	2211523330	210916464	278481408	1432840450	1462864640
Q92835_Y915	INPP5D	Q92835	APPCSGSSITEIINPNyMGVGPFGPPMPLHVK	0	0	50135164	63789248	75391704	84774832	113820704	63982704	0	0	27480558	34993860
Q96CS3_Y79	FAF2	Q96CS3	IySYVVSR	0	0	0	0	0	0	0	0	0	0	0	0
Q96D96_Y35	HVCN1	Q96D96	HFTVVGDDyHAWNINYK	0	0	5522092	7.10345e+06	5.01514e+06	8600161	10954379	8381165	0	0	5526627	5.41622e+06
Q96DU3_Y309	SLAMF6	Q96DU3	ENDTITIySTINHSK	0	0	4.78227e+06	0	0	0	0	0	0	0	0	0
Q96LC7_Y597	SIGLEC10	Q96LC7	HSTILDyINVVPTAGPLAQK	0	4828040	6035596	8872820	9804965	14786136	16681643	13277835	0	0	0	0
Q96LC7_Y641	SIGLEC10	Q96LC7	KQyQLPSFPEPK	0	0	0	0	1.6404e+06	0	0	2.22709e+06	0	0	0	0
Q96LC7_Y667	SIGLEC10	Q96LC7	SSTQAPESQESQEELHyATLNFPGVR;SSTQAPESQESQEELHyATLNFPGVRPR;SSTQAPESQESQEELHyATLNFPGVRPRPEAR	240666112	278711680	353019872	422262112	537320380	787605820	1140961920	1150982020	26195536	36043608	50282032	36499140
Q96LC7_Y691	SIGLEC10	Q96LC7	GTQADyAEVK	185160624	181377808	282543328	314918400	331233856	487542720	557905410	554715840	14840728	15859062	27173068	25078008
Q96P31_Y692	FCRL3	Q96P31	ENSANCPMMHQEHEELTVLySELK	11851467	27535784	33002334	35218636	45182796	47533732	112752840	75635088	0	0	0	0
Q96P31_Y722	FCRL3	Q96P31	AHEEDDEENyENVPR	0	1.64654e+06	4.24281e+06	7.45324e+06	8892790	14561565	27325868	31082922	0	0	0	0
Q96P48_Y737	ARAP1	Q96P48	HySVVLPTVSHSGFLYK	0	0	6006428	5762074	9311874	11908920	19420772	11669937	0	0	4.71807e+06	6847693
Q96QD8_Y41	SLC38A2	Q96QD8	SHyADVDPENQNFLLESNLGK	0	0	0	0	0	0	0	0	19272128	23868052	19830438	11059829
Q96RD9_Y924	FCRL5	Q96RD9	GENVVySEVR	11358318	13913405	30781048	32337308	30669880	33597340	47284868	46714268	4334927	5.51261e+06	10257975	6417342
Q96RT1_Y884	ERBIN	Q96RT1	IyDILSDNGPQQPSTTVK	20479840	14348760	13260460	11591028	21177536	22255684	47124512	41460784	10596438	9443382	10343128	6.02306e+06
Q99704_Y337	DOK1	Q99704	KPLyWDLYEHAQQQLLK	0	7757118	25507906	19274834	23513136	24305902	33110354	23972300	0	0	12172963	8517629
Q99704_Y341	DOK1	Q99704	KPLYWDLyEHAQQQLLK	0	5.12431e+06	36220872	29978502	37895472	38879092	52977768	41548312	0	0	36707892	31806298
Q99704_Y398	DOK1	Q99704	VKEEGyELPYNPATDDYAVPPPR;VKEEGyELPYNPATDDyAVPPPR	0	0	151553440	158730960	187368608	210332784	323911552	291143072	0	0	189784784	0
Q99704_Y409	DOK1	Q99704	VKEEGYELPYNPATDDyAVPPPR;VKEEGyELPYNPATDDyAVPPPR	30953254	21956044	80157216	0	97207944	0	5407958	0	0	0	189784784	122026664
Q99704_Y449	DOK1	Q99704	SHNSALySQVQK	65703552	51443408	148055952	124098160	166625392	167859120	213804016	179107824	3.45179e+06	4091156	105458800	112770376
Q99733_T117	NAP1L4	Q99733	EFITGDVEPtDAESEWHSENEEEEK	0	0	0	0	0	0	0	3.32632e+06	0	0	0	0
Q99952_Y389	PTPN18	Q99952	SAEEAPLySK	0	0	4.40403e+06	6443651	9125345	8989067	9047316	7622306	0	0	0	0
Q9BRY0_Y147	SLC39A3	Q9BRY0	GHALyVEPHGHGPSLSVQGLSR	923438	717249	3.22127e+06	2.92327e+06	2.97768e+06	4.98249e+06	5.56488e+06	3.46543e+06	0	0	0	0
Q9BSA4_Y494	TTYH2	Q9BSA4	yENVPLIGR	30504304	27363578	28294578	34344584	33790036	23128684	34159968	27381388	4309315	3.49253e+06	6035599	0
Q9BSJ8_Y822	ESYT1	Q9BSJ8	HLSPyATLTVGDSSHK	0	0	4.11952e+06	0	0	0	0	3.04497e+06	0	0	5.52652e+06	0
Q9BTF0_S373	THUMPD2	Q9BTF0	ISVIELPLPSESVDIIIsDIPFGK	0	0	0	0	0	0	18469004	0	0	0	0	0
Q9BXJ9_Y86	NAA15	Q9BXJ9	SHVCWHVyGLLQR	0	3630145	6811318	4.6917e+06	5.2374e+06	0	7086315	4551283	0	0	0	1.98262e+06
Q9BYT8_T211	NLN	Q9BYT8	NLNEDDtFLVFSK	1.86033e+06	0	0	0	0	0	0	0	0	0	0	0
Q9GZY6_Y136	LAT2	Q9GZY6	FSKPPEDDDANSyENVLICK	0	10786841	39081280	51635476	40701568	54821836	62902428	77461800	22029966	34742452	175785920	193828176
Q9GZY6_Y193	LAT2	Q9GZY6	TGPTSGLCPSASPEEDEESEDyQNSASIHQWR	0	0	0	0	4.72886e+06	6.37947e+06	8459700	10010164	2.4055e+06	5497169	42781396	47478832
Q9H098_Y6	FAM107B	Q9H098	AEPDyIEDDNPELIRPQK	0	0	0	0	0	0	7616371	10382194	0	0	0	0
Q9H0S4_S315	DDX47	Q9H0S4	sILLATDVASR	0	0	0	0	8393874	0	0	0	0	0	0	0
Q9H201_Y17	EPN3	Q9H201	NIVHNySEAEIK	0	1313499	16148262	15077104	16487566	21790452	29347236	27598898	0	0	0	0
Q9H422_Y359	HIPK3	Q9H422	TVCSTyLQSR	8.22839e+06	7.93226e+06	8297142	7644001	7241723	8.22112e+06	8.33347e+06	7.63337e+06	6.15908e+06	7250302	6684230	5898253
Q9H706_Y453	GAREM1	Q9H706	SELPyEELWLEEGKPSHQPLTR	0	0	11102863	15080130	11474734	12544001	19506678	18590402	0	0	8.38342e+06	8867832
Q9H792_T664	PEAK1	Q9H792	TTSVISHtYEEIETESK	0	0	0	0	0	2.49312e+06	3.9955e+06	0	0	0	0	0
Q9H792_Y1107	PEAK1	Q9H792	EDGKEDISDPMDPNPCSATySNLGQSR	7.42598e+06	6.83414e+06	15920307	18634678	23957354	29480620	34372624	52865688	4339021	0	0	0
Q9H9T3_Y202	ELP3	Q9H9T3	NLHDALSGHTSNNIyEAVK	7.68482e+06	0	5.85326e+06	5.03541e+06	0	6560130	8433035	7.79573e+06	9808123	11408546	0	9341929
Q9HB71_Y199	CACYBP	Q9HB71	KIyEDGDDDMKR	0	0	334175	0	522944	0	0	1.03899e+06	0	2479310	2380859	2.61438e+06
Q9HCM4_Y499	EPB41L5	Q9HCM4	LPGLGEPEVEyETLKDTSEK	0	0	0	0	0	0	0	4.3681e+06	8764999	7763130	10948883	6743902
Q9NPL8_Y113	TIMMDC1	Q9NPL8	QQYIEQSQAEIyHNR	2031340	1.54506e+06	2228868	2.05661e+06	0	872398	1.26322e+06	1.84521e+06	0	0	0	0
Q9NRY4_Y1105	ARHGAP35	Q9NRY4	NEEENIySVPHDSTQGK	25108678	15487549	33387992	31469190	31716330	42602720	55711488	70384072	10461291	11700992	18554212	0
Q9NSY1_Y813	BMP2K	Q9NSY1	ySDMSSVYR	0	0	0	0	2.73389e+06	4666888	6876440	2816236	0	0	0	0
Q9NWQ8_Y163	PAG1	Q9NWQ8	SVDGDQGLGMEGPyEVLK	0	3640832	5836149	6.09771e+06	10918981	0	30118128	40784772	0	0	0	0
Q9NWQ8_Y181	PAG1	Q9NWQ8	DSSSQENMVEDCLyETVK	6524290	7.26151e+06	11098663	10254196	21863958	24281164	61263272	74222368	4953253	0	0	0
Q9NWQ8_Y227	PAG1	Q9NWQ8	AEFAEyASVDR	75041800	72967800	76934896	110429712	116436256	105626912	236011536	310217408	26356944	34437392	45934756	38000180
Q9NWQ8_Y317	PAG1	Q9NWQ8	SREEDPTLTEEEISAMySSVNKPGQLVNK	41802860	33241720	37311424	39730360	68922184	63668484	103125832	131010688	24968716	36050260	36751940	32934846
Q9NWQ8_Y341	PAG1	Q9NWQ8	SGQSLTVPESTyTSIQGDPQR	0	0	0	0	17142074	16099811	46348920	40966460	4.01887e+06	0	0	0
Q9NWQ8_Y359	PAG1	Q9NWQ8	SPSSCNDLyATVK	65862272	66799364	67945096	54653764	111407272	111154384	241018448	218493664	31071470	31581468	54176288	43218684
Q9NWQ8_Y387	PAG1	Q9NWQ8	PSEEPEPDyEAIQTLNR;TPNSTLPPAGRPSEEPEPDyEAIQTLNR	5.60495e+06	3.3588e+06	6841895	7.43198e+06	16009824	11038903	31100990	38242228	3.30569e+06	4.40869e+06	6911123	5.36223e+06
Q9NWQ8_Y417	PAG1	Q9NWQ8	ENDyESISDLQQGR	7.75189e+06	5.70961e+06	9583394	10425905	18299284	17003088	41827976	52924464	4.48604e+06	0	10098692	0
Q9NX40_Y199	OCIAD1	Q9NX40	NITyEELR	0	13282275	15523332	0	7.55983e+06	0	0	13013455	5570349	0	8.09341e+06	0
Q9NZ32_Y4	ACTR10	Q9NZ32	PLyEGLGSGGEK	3.30613e+06	3472017	3.30196e+06	4.06548e+06	4.39222e+06	4720138	12380527	10202324	0	0	0	2.40238e+06
Q9NZM3_Y553	ITSN2	Q9NZM3	LIyLVPEK	45317728	32640990	98408752	118879960	78024112	91077472	92031208	120936400	17375610	15124815	26038696	18803638
Q9NZM3_Y968	ITSN2	Q9NZM3	EEPEALyAAVNK;REEPEALyAAVNK;REEPEALyAAVNKK	375241856	388357568	673162430	911265600	681984900	1066639420	1188759300	1556411900	519103872	607725570	1505925630	1164824320
Q9P0U4_Y405	CXXC1	Q9P0U4	IyEILPQR	0	0	0	0	0	0	0	0	0	0	0	0
Q9UIB8_Y279	CD84	Q9UIB8	TIyTYIMASR	0	0	0	0	0	0	0	0	0	0	0	0
Q9UIB8_Y296	CD84	Q9UIB8	IyDEILQSK	0	0	0	0	0	0	0	0	0	0	0	0
Q9UIQ6_Y46	LNPEP	Q9UIQ6	EPCLHPLEPDEVEyEPR	0	0	0	3.66188e+06	4.56965e+06	6.86922e+06	11628544	6568054	0	0	2.87259e+06	0
Q9UIQ6_Y70	LNPEP	Q9UIQ6	GLGEHEMEEDEEDyESSAK	0	0	1.59887e+06	2.18136e+06	0	4.38493e+06	0	6235602	0	0	0	0
Q9UKK9_Y74	NUDT5	Q9UKK9	TLHyECIVLVK	0	0	0	0	1.53733e+06	0	1.48653e+06	882033	5.61546e+06	6.54077e+06	7420431	0
Q9UKY7_Y190	CDV3	Q9UKY7	KTPQGPPEIySDTQFPSLQSTAK;TPQGPPEIySDTQFPSLQSTAK	0	0	0	0	0	0	0	0	0	0	0	0
Q9UKY7_Y244	CDV3	Q9UKY7	LQLDNQyAVLENQK	0	0	0	0	0	2.02881e+06	3623176	3.70005e+06	0	0	0	0
Q9ULC5_S48	ACSL5	Q9ULC5	PQPVLPLLDLNNQsVGIEGGAR	0	0	0	0	0	0	0	0	0	0	0	6.95109e+06
Q9ULV4_Y301	CORO1C	Q9ULV4	YFEITDESPyVHYLNTFSSK	0	3.51514e+06	4888474	5487362	4.82465e+06	4389730	7.00314e+06	5864427	3.825e+06	3962044	3212531	2.98637e+06
Q9UN19_Y139	DAPP1	Q9UN19	KVEEPSIyESVR	640404	0	28362138	36159928	27634340	49361524	57612248	56550244	9320744	7189001	21429390	21533334
Q9UQC2_Y266	GAB2	Q9UQC2	DSTyDLPR	0	2.82777e+06	20487836	18716658	27153742	32390122	49966792	46907780	0	0	8892579	10904392
Q9UQC2_Y476	GAB2	Q9UQC2	AGDNSQSVyIPMSPGAHHFDSLGYPSTTLPVHR	0	7.88444e+06	25509314	28633356	35181764	37377944	57235848	42282708	0	0	0	0
Q9UQC2_Y614	GAB2	Q9UQC2	STGSVDyLALDFQPSSPSPHR	0	0	0	13535700	0	0	0	0	0	0	0	0
Q9UQC2_Y643	GAB2	Q9UQC2	KPSTSSVTSDEKVDyVQVDK;VDyVQVDK;VDyVQVDKEK	0	433873	21280512	30674946	34096312	44266600	67264632	71447368	0	0	1.82241e+06	10670194
Q9Y2R2_Y499	PTPN22	Q9Y2R2	VMHVSSAELNySLPYDSK	0	0	4689977	4.77398e+06	8460603	11623741	13877815	12859656	0	0	7891902	5844719
Q9Y2X7_Y598	GIT1	Q9Y2X7	HGSGADSDyENTQSGDPLLGLEGK	0	0	0	0	0	0	6.29067e+06	6743724	0	0	0	0
Q9Y3P8_Y169	SIT1	Q9Y3P8	SQASGPEPELyASVCAQTR	0	0	0	0	0	0	4.0066e+06	0	0	0	0	0
Q9Y3P8_Y90	SIT1	Q9Y3P8	SGESVEEVPLyGNLHYLQTGR	0	1.74512e+06	0	4.59255e+06	0	9165099	16897696	13178474	0	3671829	8.0365e+06	4504728
Q9Y446_Y176	PKP3	Q9Y446	ADyDTLSLR	0	0	0	0	0	163900	0	0	0	3.0698e+06	6154847	3.22712e+06

## Sheet: Sheet2
	TMD8_parental_DMSO MaxLFQ MaxLFQ Intensity	TMD8_parental_ibrutinib MaxLFQ Intensity	TMD8_parental_DMSO_anti-IgM MaxLFQ Intensity	TMD8_parental_ibrutinib_anti-IgM MaxLFQ Intensity	TMD8_C481S_ibrutinib_anti-IgM MaxLFQ Intensity	TMD8_C481F_ibrutinib_anti-IgM MaxLFQ Intensity	TMD8_C481Y_ibrutinib_anti-IgM MaxLFQ Intensity	TMD8_C481R_ibrutinib_anti-IgM MaxLFQ Intensity	OCI-LY10_parental_DMSO MaxLFQ Intensity	OCI-LY10_parental_ibrutinib MaxLFQ Intensity	OCI-LY10_parental_DMSO_anti-IgM MaxLFQ Intensity	OCI-LY10_parental_ibrutinib_anti-IgM MaxLFQ Intensity
