# Supplementary material for: BTK kinase activity is dispensable for the survival of diffuse large B-cell lymphoma
Source: J Biol Chem. 2022 Sep 29;298(11):102555. doi: 10.1016/j.jbc.2022.102555 (PMC9636578; doi:10.1016/j.jbc.2022.102555)
Supplement: Table S3 [file mmc3.xlsx]

## Sheet: Sheet1
id	TMD8_parental_DMSO_R1 TPM	TMD8_parental_DMSO_R2 TPM	TMD8_parental_ibrutinib_R1 TPM	TMD8_parental_ibrutinib_R2 TPM	TMD8_C481S_DMSO_R1 TPM	TMD8_C481S_DMSO_R2 TPM	TMD8_C481S_ibrutinib_R1 TPM	TMD8_C481S_ibrutinib_R2 TPM	TMD8_C481F_DMSO_R1 TPM	TMD8_C481F_DMSO_R2 TPM	TMD8_C481F_ibrutinib_R1 TPM	TMD8_C481F_ibrutinib_R2 TPM	TMD8_C481Y_DMSO_R1 TPM	TMD8_C481Y_DMSO_R2 TPM	TMD8_C481Y_ibrutinib_R1 TPM	TMD8_C481Y_ibrutinib_R2 TPM	TMD8_C481R_DMSO_R1 TPM	TMD8_C481R_DMSO_R2 TPM	TMD8_C481R_ibrutinib_R1 TPM	TMD8_C481R_ibrutinib_R2 TPM
ENSG00000000003_TSPAN6	0	0	0	0	0	0	0	0	0	0	0	0	0	0	0	0	0	0	0	0
ENSG00000000005_TNMD	0	0	0	0	0	0	0	0	0	0	0	0	0	0	0	0	0	0	0	0
ENSG00000000419_DPM1	56.05	57.04	47.18	49.12	61.02	62.7	55.25	58.75	62.74	65.33	65.3	60.66	60.01	72.55	58.66	65.45	63.03	66.93	64.76	64.35
ENSG00000000457_SCYL3	6.35	7.41	7.59	7.38	6.34	6.94	6.38	6.46	6.61	6.09	6.37	6.68	5	5.8	6.08	6.89	6.45	6.84	6.87	6.74
ENSG00000000460_C1orf112	27.1	26.61	13.01	12.54	27.6	26.94	21.71	23.71	26.55	27.09	23.42	25.34	25.4	29.69	21.98	21.89	30.33	23.25	25.76	26.54
ENSG00000000938_FGR	0.51	0.34	1.61	2.02	0.3	0.32	0.19	0.26	0.15	0.51	0.09	0.26	0.14	0.16	0.29	0.39	0.15	0.06	0.41	0.31
ENSG00000000971_CFH	0	0	0	0	0	0.12	0	0	0	0	0	0	0	0.01	0	0.05	0.02	0	0	0
ENSG00000001036_FUCA2	6.51	7.21	3.62	4.65	8.26	6.93	6.25	6.79	8.5	7.43	8.41	5.83	7.45	7.55	6.79	5.6	6.98	7.69	7.8	6.87
ENSG00000001084_GCLC	18.05	17.58	16.24	18.08	21.95	25.32	21.85	21.35	24.04	21.2	19.91	21.9	24.63	20.04	19.31	20.15	20.95	22.22	20.66	21.38
ENSG00000001167_NFYA	30.11	26.94	27.62	28.68	25.38	26.62	28.72	28.93	25.15	26.13	26.77	31.04	27.32	26.09	27.09	26.41	26.36	26.61	26.25	27.42
ENSG00000001460_STPG1	1.54	1	1.71	1.63	1.33	2.34	1.77	1.12	1.2	0.87	0.86	2.04	1.11	0.85	1.68	0.95	1.16	1.94	1.17	1.87
ENSG00000001461_NIPAL3	4.7	4.39	8.11	8.67	4.9	6.56	4.19	4.62	4.14	4.36	5.02	3.35	4.15	4.83	5.51	5.44	4.83	4.05	4.41	4.22
ENSG00000001497_LAS1L	60.39	64.67	36.39	34.61	62.51	62.66	61.45	58.81	64.44	65.31	54.82	56.57	65.82	64.36	50.25	57.57	62.64	66.97	61.37	60.83
ENSG00000001561_ENPP4	13.22	13.8	8.81	8.54	15.78	17.11	13.68	12.33	16.98	15.31	14.36	14.04	15.54	16.69	13	13.31	15.91	14.3	14.64	13.6
ENSG00000001617_SEMA3F	1.5	0.66	0.71	0.4	0.44	0.5	1.92	0.65	0.56	0.67	1.07	0.9	0.49	0.68	0.74	0.77	0.8	0.63	1.13	0.57
ENSG00000001626_CFTR	3.14	3.52	0.82	0.99	1.76	3.8	1.78	2.93	2.68	2.08	3.18	1.39	1.38	2.08	2.9	3.77	1.61	2.89	3.41	1.92
ENSG00000001629_ANKIB1	15.72	17.34	21.67	19.82	19.55	19.95	18.28	18.28	17.58	15.16	24.15	17.47	15.02	16.31	16.01	19.49	19.43	16.91	20.9	16.31
ENSG00000001630_CYP51A1	141.84	150.28	125.09	127.05	157.57	169.54	153.76	145.4	154.5	147.9	154.91	158.43	146.18	146.11	156.81	155.48	145.97	147.04	159.12	144.81
ENSG00000001631_KRIT1	14.14	16.46	15.49	14.62	18.92	18.48	18.02	14.73	20.32	18.53	18.53	16.57	16.99	21.25	13.4	16.07	14.33	13.5	15.4	20.55
ENSG00000002016_RAD52	5.52	4.76	6.74	5.93	6.46	6.7	8.09	7.88	5.44	7.93	6.09	9.42	4.95	5.5	7.76	5.75	6.39	9.37	5.67	8.74
ENSG00000002079_MYH16	0	0	0.01	0	0	0	0	0	0	0	0	0	0	0	0	0	0	0	0	0
ENSG00000002330_BAD	37.12	45.96	34.54	39.33	35.54	33.6	37.01	48.01	35.18	37.21	31.72	38.84	39.22	39.51	35.26	37.87	37.34	35.46	39.7	38.69
ENSG00000002549_LAP3	69.34	66.97	57.57	57.15	74.86	70.28	84.35	84.04	83.57	76.53	83.02	82.37	74.63	77.03	76.34	74.04	85.62	86.11	88.5	89.87
ENSG00000002586_CD99	76.08	75.98	84.89	87.98	87.8	80.89	76	83.81	79.46	79.64	79.94	79.91	82	82.49	85.1	79.39	78.36	82.52	72.25	74.57
ENSG00000002587_HS3ST1	0	0	0.01	0.02	0.01	0	0	0	0	0	0	0	0	0	0	0.02	0	0	0	0
ENSG00000002726_AOC1	0	0	0.09	0.19	0	0	0.03	0	0	0	0	0	0	0	0.03	0	0	0	0	0.03
ENSG00000002745_WNT16	0.08	0.02	0	0.21	0.1	0.12	0.07	0.05	0.04	0.1	0.07	0.08	0.09	0.06	0.07	0.2	0.02	0.21	0.07	0.07
ENSG00000002746_HECW1	0.02	0	0	0	0.01	0	0	0	0.03	0	0	0	0	0	0	0	0.01	0	0.01	0
ENSG00000002822_MAD1L1	17.47	16.23	12.09	10.47	15.5	16.78	19.7	14.86	17.84	13.89	13.74	15.28	15.78	16.19	14.83	14.56	15.22	16.04	17.32	17.76
ENSG00000002834_LASP1	40.38	39.16	60.59	57.18	36.84	34.04	36.31	38.24	37.03	37.06	35.97	35.25	37.79	38.07	41.2	37.48	39.7	37.72	37.7	37.5
ENSG00000002919_SNX11	34.63	33.21	20.14	17.7	39.19	29.82	32.39	29.86	28.21	30.48	31.53	27.93	27.58	34.84	28.13	29.7	30.75	27.55	25.55	32.16
ENSG00000002933_TMEM176A	0	0	0.09	0.11	0.12	0	0	0	0	0	0	0	0	0	0	0	0	0	0	0
ENSG00000003056_M6PR	89.06	90.93	74.76	71.99	89.93	99.09	95.68	89.5	89.39	87.26	87.72	93.69	95.82	95.74	97.84	90.72	107.24	93.71	97.27	89.29
ENSG00000003096_KLHL13	7.06	6.48	9.79	9.7	6.65	7.67	6.49	9.88	8.32	6.31	7.2	6.96	7.17	6.99	7.26	6.69	7.33	7.14	6.67	9.89
ENSG00000003137_CYP26B1	0	0	0	0	0	0.04	0	0	0	0	0	0	0	0	0	0	0	0	0	0
ENSG00000003147_ICA1	0.05	0	0	0.05	0	0	0	0	0	0	0	0.05	0	0.16	0.03	0	0.06	0	0	0.18
ENSG00000003249_DBNDD1	0.08	0.08	0.32	0.4	0.37	0.08	0.22	0.3	0.28	0.23	0.22	0.17	0.04	0.26	0.19	0.2	0.29	0.26	0.36	0.35
ENSG00000003393_ALS2	10.54	9.85	10.77	12.16	10.44	10.35	9.3	9.8	11.65	8.89	9.96	10.13	13.24	10.29	11.06	10.28	9.54	9.12	10.09	9.07
ENSG00000003400_CASP10	12.75	13.52	37.52	35.51	12.3	15.44	13.94	12.06	11.09	9.74	14.69	15.43	10.39	12.52	15.41	15.55	11.93	10.99	15.33	11.83
ENSG00000003402_CFLAR	193.94	207.73	108.63	107.22	262.2	279.32	245.31	250.43	308.47	302.33	219.35	220.44	284.41	281.38	182.72	182.89	249.56	254.15	203.57	202.12
ENSG00000003436_TFPI	7.62	7.66	10.26	10.49	5.87	5.39	6.36	6.22	4.63	4.84	6	6.48	4.99	5.15	6.89	6.96	4.8	4.58	5.81	5.89
ENSG00000003509_NDUFAF7	23.22	19.55	21.73	21.44	17.86	21.14	18.73	20.67	22.71	23.9	23.64	20.48	19.12	20.61	22.09	23.6	20.53	24.65	25.45	21.83
ENSG00000003756_RBM5	110.06	118.93	167.99	170.38	105.65	106.42	116.83	112.73	102.94	111.27	117.62	124.77	105.88	91.02	109.86	113.42	96.27	93.38	106.98	103.68
ENSG00000003987_MTMR7	0.13	0.1	0.18	0.25	0.43	0.17	0.3	0.18	0.21	0.2	0.62	0.23	0.2	0.21	0.32	0.19	0.12	0.02	0.27	0.09
ENSG00000003989_SLC7A2	0	0	0	0	0	0	0	0	0	0	0	0	0	0	0	0	0	0	0	0
ENSG00000004059_ARF5	104.31	114.59	102.97	99.81	103.4	95	104.73	109.63	106.08	117.97	103.16	99.83	105.22	107.56	103.3	104.56	107.66	113.37	108.66	109.51
ENSG00000004139_SARM1	0.71	0.73	0.43	0.61	0.77	0.74	0.86	0.81	1.82	1.57	1.24	1.26	1.49	1.14	0.85	1.86	1.11	1.38	1.55	1.29
ENSG00000004142_POLDIP2	135.43	137.72	98.17	98.96	140.11	138.6	146.02	147.96	150.53	147.46	137.79	138.51	146.35	142.05	133.59	134.13	151.64	158.68	140.89	141.8
ENSG00000004399_PLXND1	2.04	2.84	7.23	6.07	2.27	2.56	1.37	1.63	1.06	3.59	1.96	1.23	2.39	3.12	4.85	4.3	3.94	2.94	2.27	2.79
ENSG00000004455_AK2	98.41	103.46	57.24	57.03	95.74	110.93	107.25	103.44	110.23	107.76	100.55	89.05	113.61	122.78	86.53	90.14	113.14	120	103.84	106.39
ENSG00000004468_CD38	2.92	1.93	4.47	8.55	1.71	1.94	1.49	3.93	2.79	2.9	3.51	2.54	1.31	1.49	1.86	1.47	2.78	2.04	3.87	3.98
ENSG00000004478_FKBP4	176.92	177.9	70.39	68.16	178.36	179.35	170.83	169.05	191.85	196.44	166.5	166.59	182.13	192.2	155.87	154.36	191.08	185.94	178.86	172
ENSG00000004487_KDM1A	36.82	39.33	41.19	41.62	35.81	40.33	37.96	37.55	39.86	39.35	41.62	40.85	40.53	41.2	42.02	40.28	40.68	41.19	42.36	40.9
ENSG00000004534_RBM6	54.72	54.48	72.61	81.22	60.34	50.37	52.29	53.51	48.09	50.09	55.34	57.58	47.41	48.13	58.6	57.34	47.4	48.94	55.55	60.33
ENSG00000004660_CAMKK1	2.3	2.2	1.79	1.49	2.1	2.12	1.82	2.12	2.3	2.42	1.45	1.95	1.99	2.5	2.26	2.12	2.48	2.49	1.64	1.98
ENSG00000004700_RECQL	56.53	58.26	48.01	53.9	57.79	65.6	53.98	57.3	56.7	54.38	63.45	56.29	53.07	58.09	56.28	53.85	58.54	54.08	59.91	64.84
ENSG00000004766_VPS50	9.88	10.87	14.57	12.11	13.49	10.81	11.15	10.29	14.29	9.7	14.22	10.15	8.3	11.61	10.17	10.53	11.01	10.77	11.07	13.43
ENSG00000004776_HSPB6	0.13	0.12	0.14	0.17	0.25	0.42	0.23	0	0.33	0.05	0.62	0.33	0	0.25	0.31	0.26	0.4	0.35	0.4	0.12
ENSG00000004777_ARHGAP33	7.05	3.49	9.71	8.13	4.38	2.43	4.37	5.68	6.72	2.75	4.05	9.3	3.93	2.79	6.31	5.81	4.59	4.98	6.18	7.56
ENSG00000004779_NDUFAB1	219.54	207.47	128.6	130.21	224.79	228.52	211.32	211.97	225.15	232.72	211.83	195.45	221.82	236.15	195.22	191.56	237.4	223.04	214.69	219.77
ENSG00000004799_PDK4	0	0	0	0	0	0	0	0	0	0	0	0	0	0	0	0	0	0	0	0
ENSG00000004809_SLC22A16	0	0	0	0	0	0	0	0	0	0	0	0	0	0	0	0	0	0	0	0
ENSG00000004838_ZMYND10	0.45	0.19	0.47	0.55	0.92	0.6	0.37	0.18	0.99	0.62	0.45	0.8	0.61	1.99	0.49	0.33	0.4	0.66	0.64	0.72
ENSG00000004846_ABCB5	0	0	0	0	0	0	0	0	0	0.03	0	0	0	0	0	0	0	0	0	0
ENSG00000004848_ARX	0	0	0	0	0.03	0	0	0	0	0	0	0	0	0	0	0	0.02	0	0	0
ENSG00000004864_SLC25A13	16.96	17.18	8.52	8.85	25.88	21.46	18.31	18.62	22.75	25.81	19.19	19.49	21.81	20.11	16.5	17.26	18.94	21.2	20.27	17.83
ENSG00000004866_ST7	15.44	14.57	12.88	11.83	16.74	18.44	17.59	16.52	16.64	17.83	15.83	17.66	18.11	20.22	14.12	14.92	15.93	19.85	16.71	15.68
ENSG00000004897_CDC27	71.97	74.71	72.92	72.46	64.89	71.86	65.27	69.41	70.78	62.77	77.33	70.13	81.9	66.97	69.63	75.28	74.29	75.62	64.99	76.89
ENSG00000004939_SLC4A1	0	0	0.02	0	0.02	0	0	0	0	0	0	0	0	0	0	0	0	0	0.01	0
ENSG00000004948_CALCR	0	0	0	0	0	0	0	0	0	0	0	0	0	0	0	0	0	0	0	0
ENSG00000004961_HCCS	38	39.88	27.06	25.93	41.53	42.04	35.61	39.06	41.76	40.87	41.9	36.61	37.93	43.31	39.52	41.04	41.57	41.27	39.07	37.35
ENSG00000004975_DVL2	32.19	36.16	34.1	35.5	34.83	32.29	33.25	32.49	33.05	33.86	31.41	35.69	31.66	31.73	33.77	33.42	35.43	38.24	37.13	33.75
ENSG00000005001_PRSS22	0	0	0	0	0.32	0	0	0	0	0	0	0	0	0	0	0	0	0	0	0
ENSG00000005007_UPF1	58.32	58.66	52.55	49.23	58.62	56.83	57.33	54.99	49.41	50.05	50.54	53.61	54.78	49.07	50.85	56.06	55.34	55.63	50.47	52.37
ENSG00000005020_SKAP2	60.48	63.8	62.56	74.44	65.86	66.49	67.75	48.63	59.66	54.47	52.76	59.78	46.79	53.58	51.47	58.35	56.31	61.34	54.2	59.68
ENSG00000005022_SLC25A5	552.16	541.94	440.65	448.03	536.81	554.45	572.77	566.87	574.91	562.86	553.55	533.26	584.56	579.35	546.15	546.14	596.76	605.5	563.89	571.29
ENSG00000005059_MCUB	66.9	52.9	91.06	75.65	46.14	53.73	62.07	72.21	46.18	33.27	39.89	62.68	52.51	49.36	61.74	55.09	47	40.53	46.26	47.85
ENSG00000005073_HOXA11	0	0.08	0	0	0.12	0	0.09	0.04	0.1	0	0.14	0.12	0	0.09	0.16	0.03	0.04	0	0.11	0.04
ENSG00000005075_POLR2J	45.05	47.44	39.16	37.78	48.54	43.21	43.28	45.62	46.65	46.04	48.18	43.1	47.15	48.49	41.25	43.2	42.56	40.57	39.33	39.16
ENSG00000005100_DHX33	29.1	31.47	15.61	15.02	30.09	30.97	31.09	30.39	33.01	32.62	31.18	30.89	30.81	29.85	28.73	30.37	30.4	29.69	29.13	28.98
ENSG00000005102_MEOX1	0	0	0	0	0	0	0	0	0	0	0	0	0	0	0	0	0	0	0	0
ENSG00000005108_THSD7A	0	0.01	0	0.04	0.01	0	0	0.01	0	0.01	0.01	0	0	0	0	0.01	0	0	0.01	0.05
ENSG00000005156_LIG3	13.74	13.55	8.42	11.02	15.22	16.52	20.87	17.29	16.19	14.38	12.69	14.31	15.32	12.14	12.45	14.16	14.27	13.83	22.15	12.49
ENSG00000005175_RPAP3	43.28	42.67	29.84	31.18	40.64	49.94	47.87	36.93	42.42	44.47	42.71	37.98	43.78	46.3	38.48	41.24	44.17	48.81	46.39	47.67
ENSG00000005187_ACSM3	1.38	1.97	3.39	1.96	3.23	1.87	1.84	1.78	1.83	1.94	1.58	2.3	2.55	2.11	2.94	1.76	2.13	2.49	2.53	1.18
ENSG00000005189_REXO5	5.43	5.67	3.06	4.18	3.73	4.18	4.61	4.61	4.2	4.31	2.93	5.21	5.82	5.64	3.01	7.16	5.22	5.77	5.83	5.31
ENSG00000005194_CIAPIN1	54.42	53.36	47.7	46.19	61.28	54.99	59.27	55.61	53.09	60.2	53.88	55.96	62.92	59.22	50.5	61.18	65.19	59.64	57.72	64.57
ENSG00000005206_SPPL2B	55.82	56.36	69.22	75.73	61.52	55.19	56.03	61.84	50.98	57.56	66.58	65.05	58.78	53.6	59.33	61.34	51.78	64.07	62.19	62.15
ENSG00000005238_FAM214B	5.36	5.35	9.45	10.52	5.49	5.61	6.34	6.02	5.25	6.33	4.77	5.78	4.83	4.82	5.5	7.23	4.7	6.18	5.36	5.69
ENSG00000005243_COPZ2	0	0.37	0	0.11	0.13	0.24	0.91	0	0	0.38	0.16	0	0	0.5	0	0.41	0	0.12	0.11	0
ENSG00000005249_PRKAR2B	1.99	1.45	1.22	1.16	1.58	1.65	1.7	1.3	1.56	2.23	2.03	2	1.77	2.31	2.14	1.77	1.94	2.32	1.95	1.92
ENSG00000005302_MSL3	93.46	97.35	60.59	58.06	114.64	118.96	96	90.36	136.33	139.54	106.05	106.42	134.5	133.03	95.01	91.29	125.79	128.63	99.75	102.19
ENSG00000005339_CREBBP	20.52	19.71	26.3	28.1	19.22	18.14	19.65	20.75	20.6	19.65	20.92	23.23	18.93	17.49	20.93	20.85	19.94	20.29	19.34	19.42
ENSG00000005379_TSPOAP1	4.86	2.36	8.06	8.08	4.63	2.74	4.03	2.85	1.83	1.48	2.46	3.37	2.22	1.98	3.96	2.5	2.86	2.4	2.51	2.28
ENSG00000005381_MPO	0	0	0	0	0	0	0	0	0	0	0	0	0	0	0	0	0	0	0	0
ENSG00000005421_PON1	0	0	0.02	0	0	0	0	0	0	0	0	0	0	0	0	0	0	0	0	0
ENSG00000005436_GCFC2	10.26	11.85	8.98	9.13	11.31	15.46	14.03	11.84	11.07	10.72	11.93	9.97	12.88	12.16	12.62	11.61	9.82	14.02	12.44	11.97
ENSG00000005448_WDR54	23.69	25.59	27.22	20.94	21.09	18.56	20.42	21.2	18.21	19.77	19.55	21.56	20.13	21.21	21.22	20.11	22.15	22.76	19.09	21.52
ENSG00000005469_CROT	6.18	10.9	10.93	9.24	6.23	8.32	8.97	6.28	8.06	8.65	7.7	9.57	10.58	7.68	9.49	10.23	7.73	7.89	9.45	7.35
ENSG00000005471_ABCB4	1.7	1.87	2.18	1.64	2.12	1.88	2.72	1.81	1.76	1.94	2	2.52	1.7	2.14	2.26	1.86	1.75	2.05	1.52	1.67
ENSG00000005483_KMT2E	20.43	22.73	25.04	24.6	23.21	22.27	22.94	21.41	23.3	22.6	22.81	20.98	21.17	25.06	21.53	22.92	19.04	22.76	21.33	21.81
ENSG00000005486_RHBDD2	12.35	9.85	11.66	11.31	10.94	10.83	12.19	11.81	10.5	11	10.52	10.55	11.99	11.83	11.45	10.5	10.83	11.48	10.3	11.49
ENSG00000005513_SOX8	0	0	0	0	0	0	0	0	0	0	0	0	0	0	0	0	0	0	0	0
ENSG00000005700_IBTK	12	12.43	12.55	14.26	12.81	13.64	11.88	10.28	11.82	11.74	13.79	13.5	11.51	11.98	13.16	12.37	10.33	11.21	12.12	12.69
ENSG00000005801_ZNF195	29.62	29.19	29.39	23.95	30.47	25.82	29.68	29.21	30.3	29.55	32.59	28.11	30.51	28.89	22.83	26	28.77	23.56	31.64	29.01
ENSG00000005810_MYCBP2	63.18	60.22	66.19	73.84	64.63	65.05	57.06	59.43	67.82	63.01	53.63	67.37	65.11	53.04	71.83	69.64	62.02	56.81	67.09	62.48
ENSG00000005812_FBXL3	21	23.06	22.33	22.99	21.27	24.81	19.57	20.26	19.25	20.06	23.43	23.03	20.67	25.72	21.7	21.82	23.18	19.05	21.92	21.23
ENSG00000005844_ITGAL	50.4	44.07	78.44	82.02	46.68	50.69	51.12	49.24	64.69	62.55	52.42	51.37	57.89	58.94	51.52	53.26	58.1	58.18	51.07	52.14
ENSG00000005882_PDK2	10.7	6.37	13.64	14.37	7.28	8.18	10.88	6.16	7.91	8.05	11.41	11.48	10.41	7.4	10.79	8.91	7.76	8.08	8.4	6.32
ENSG00000005884_ITGA3	5.35	4.45	10.6	8.29	5.73	4.25	5.37	8.08	4.98	6.2	7.39	7.92	5.22	4.68	6.28	8.77	5.76	5.84	9.46	5.53
ENSG00000005889_ZFX	12.79	14.52	12.39	10.28	10.84	11.55	11.88	12.91	11.58	11.6	13.37	12.6	12.48	9.93	13.84	12.12	13.78	11.14	12.92	10.67
ENSG00000005893_LAMP2	24.49	22.62	30.21	32.71	26.6	29.34	28.36	25.55	23.84	23.98	27.67	28.54	25.35	24.73	25.56	30.57	27.8	23.94	27.85	28.59
ENSG00000005961_ITGA2B	0	0.03	0.09	0.08	0	0.03	0	0.03	0.03	0.07	0	0.06	0.1	0.1	0	0	0.04	0.04	0.11	0
ENSG00000005981_ASB4	0	0	0	0	0	0	0	0	0	0	0	0	0	0	0	0	0	0	0	0
ENSG00000006007_GDE1	22.78	24.77	26.55	22.64	26.29	20.04	25.34	24.93	29.49	24.53	25.93	29.94	20.77	21.9	31.52	27.88	25.6	27.25	26.48	24.78
ENSG00000006015_REX1BD	65.66	62.07	60.47	55.53	53.71	47.3	54.65	57.64	47.91	57.42	56.17	53.67	49.6	63.25	53.52	51.91	52.07	66.19	54.48	55.98
ENSG00000006016_CRLF1	5.74	6.6	2.49	2.46	8.38	6.99	6.24	4.69	7.29	6.05	7.38	6.48	5.36	7.53	5.79	6.4	6.18	5.38	7.27	6.41
ENSG00000006025_OSBPL7	2.91	2.92	8.88	7.87	3.09	3.11	3.02	3.49	2.61	2.96	4.61	5.27	3.3	2.79	3.28	4.98	2.25	4.46	2.92	7.72
ENSG00000006042_TMEM98	15.72	14.84	9.47	10.63	12.24	11.31	11.32	10.5	17.51	16.61	14.82	15.59	16.23	15.69	14.81	15.33	16.62	14.8	17	14.51
ENSG00000006047_YBX2	0.02	0	0	0	0.02	0	0	0	0	0.03	0	0.08	0	0	0	0.01	0	0.05	0.1	0
ENSG00000006059_KRT33A	0	0	0	0	0	0	0	0	0	0	0	0	0	0	0	0	0	0	0	0
ENSG00000006062_MAP3K14	26.79	24.15	23.33	23.57	23.57	20.12	24.45	21.39	23.3	24.21	18.36	20.49	20.99	22.58	19.86	19.29	23.91	24.78	19.19	20.59
ENSG00000006071_ABCC8	0	0	0	0	0.08	0.03	0	0	0	0	0	0	0	0	0	0	0	0	0	0
ENSG00000006116_CACNG3	0	0	0	0	0	0	0	0	0	0.02	0	0	0	0	0	0	0	0	0	0
ENSG00000006118_TMEM132A	3.52	5.19	3.8	6.82	7.29	1.93	2.2	3.16	1.41	4.26	10	5.29	1.66	3.45	3.93	2.61	1.95	3.44	2.44	2.33
ENSG00000006125_AP2B1	53.02	47.26	48.02	51.16	50.97	57.46	51.77	50.49	53.68	56.08	52.28	51.06	52.12	49.51	50.18	50.84	54.59	52.37	52.44	54.24
ENSG00000006128_TAC1	0	0	0	0	0	0	0	0	0	0	0	0	0	0	0	0	0	0	0	0
ENSG00000006194_ZNF263	29.84	28.93	26.74	26.36	28.89	30	30.66	30.13	23.99	30.07	31.26	27.54	27.78	26.4	23.59	30.39	28.2	28.43	25.42	28.53
ENSG00000006210_CX3CL1	10.55	10.06	3.23	2.47	13.01	13.24	10.42	10.62	27.15	26.49	16.75	16.33	20.34	20.08	12.63	12.2	20.49	19.3	14.5	14.11
ENSG00000006282_SPATA20	14.41	12.7	20.54	18.34	15.7	14.24	14.5	15.31	14.05	15.58	13.1	14.96	17.31	16.14	14.7	14.24	15.69	16.66	15.32	13.63
ENSG00000006283_CACNA1G	0	0	0	0	0	0.01	0	0	0	0.01	0	0	0.01	0	0.03	0	0.11	0.03	0	0
ENSG00000006327_TNFRSF12A	0.21	0.6	0.15	0.8	0.51	0.87	0.59	0.48	0.99	0.89	1.24	0.45	0.52	1.19	0.3	0.6	0.73	0.78	0.81	0.87
ENSG00000006377_DLX6	0.36	0.67	0.37	0.64	0.32	0.51	0.55	0.58	0.22	0.52	0.23	0.45	0.22	0.51	0.21	0.27	0.44	0.56	0.4	0.67
ENSG00000006432_MAP3K9	0.52	0.61	0.51	0.42	1.15	1.01	0.68	0.91	1.04	1.12	0.94	0.8	1.02	0.91	0.92	0.7	0.96	1.15	0.88	0.54
ENSG00000006451_RALA	25.08	26.67	14.16	15.57	31.5	30	26.17	24.79	28.28	28.07	27.09	25.69	27.29	27.94	26.78	23.17	25.02	23.81	24.25	22.94
ENSG00000006453_BAIAP2L1	0	0	0	0	0.04	0	0	0.02	0	0	0	0	0	0	0	0.04	0	0.04	0	0.04
ENSG00000006459_KDM7A	2.25	2.14	6.58	7.09	2.15	3	2.03	2.32	1.89	1.91	2.02	3.22	1.25	1.23	2.46	4.38	1.86	2.26	2.52	2.69
ENSG00000006468_ETV1	0	0	0	0	0	0	0	0.04	0.05	0.01	0	0.05	0.07	0.04	0.05	0.01	0	0.05	0.06	0.02
ENSG00000006530_AGK	42.9	49.26	38.37	45.05	48.97	53.04	48.54	48	52.46	49.77	54.35	51.41	45.44	47.87	54.1	56.85	51.07	48.39	45.92	53
ENSG00000006534_ALDH3B1	2.14	2.53	2.92	3.13	3.3	2.04	2.6	2.41	2.47	2.49	2.57	2.48	3.12	2.5	2.36	2.24	2.72	3.65	2.3	2.22
ENSG00000006555_TTC22	0	0	0	0	0	0	0.04	0	0.02	0	0.04	0	0	0	0.12	0	0	0	0	0
ENSG00000006576_PHTF2	22.36	20.85	28.22	32.62	23.54	22.14	21.08	24.12	23.81	15.38	22.44	22.81	20.9	18.71	21.78	24.32	17.61	19.01	20.51	20.11
ENSG00000006606_CCL26	0	0	0	0	0	0	0	0	0	0	0	0	0	0	0	0	0	0	0	0
ENSG00000006607_FARP2	58.36	56.12	39.05	41.6	49.11	50.92	49.68	51.95	57.59	51.43	52.41	54.71	49.95	47.91	57.95	50.35	51.03	52.08	51.96	52.01
ENSG00000006611_USH1C	0	0	0	0	0	0	0	0	0	0	0	0	0	0	0	0	0	0	0	0
ENSG00000006625_GGCT	65.73	74.47	33.35	40.38	66.52	77.12	61.67	59.58	73.15	73.85	73.33	71.32	74.76	77.36	62.93	68.68	67.47	71.99	63.05	71.24
ENSG00000006634_DBF4	41.68	39.15	18.33	25.15	46.41	51.71	45.26	43.31	56.98	57.6	50.35	47.05	51.74	55.21	43.12	43.46	50.33	47.14	49.23	49.67
ENSG00000006638_TBXA2R	0.15	0.14	0.07	0.15	0.31	0.09	0.09	0.04	0.08	0.04	0.06	0.3	0.06	0	0.1	0.08	0	0.1	0.05	0.04
ENSG00000006652_IFRD1	15.98	16.78	8.88	11.7	17.9	21.08	17.25	15.09	19.91	20.07	17.74	14.76	20.87	19.29	16.36	14.93	22.69	17.93	16.7	17.19
ENSG00000006659_LGALS14	0	0	0	0	0	0	0	0	0	0	0	0	0	0	0	0	0	0	0	0
ENSG00000006695_COX10	22.43	20.26	14.85	15.38	21.07	22.24	20.87	20.39	19.62	21.47	22.09	21.78	23.23	22	19.49	20.33	19.67	20.61	19.54	20.65
ENSG00000006704_GTF2IRD1	0	0	0	0	0	0	0	0	0.02	0	0	0	0	0	0	0	0	0	0	0
ENSG00000006712_PAF1	56.93	57.16	50.94	47.61	54.18	57.72	55.65	55.56	60.44	60.1	54.57	54.85	56.63	59.28	70.31	52.69	58.02	64.01	57.24	56.37
ENSG00000006715_VPS41	42.45	38.78	45.58	51.46	40.43	50.33	40.37	42.27	42.29	39.75	40.79	44.06	41.81	40.18	41.74	42.3	42.77	41.33	41.89	41.74
ENSG00000006740_ARHGAP44	5.22	6.04	5.26	5.08	6.76	4.97	5.85	5.73	5.8	6.68	6.84	5.83	6.1	6.18	5.49	5.08	6.12	6.98	5.69	5
ENSG00000006744_ELAC2	98.89	94.96	64.54	57.61	98.77	97.07	108.19	99.66	94.41	107.98	96.05	102.89	96.89	108.39	87.54	84.48	111.59	96.21	91.48	94.98
ENSG00000006747_SCIN	0.14	0.15	0.02	0.01	0.07	0.08	0.07	0.07	0.07	0.06	0.15	0.03	0.02	0.08	0.1	0.06	0.05	0.04	0.03	0.02
ENSG00000006756_ARSD	0	0	0	0	0	0	0	0	0	0	0	0	0	0	0	0	0	0	0	0
ENSG00000006757_PNPLA4	6.64	5	10.37	11.32	7.3	7.42	7.32	10.18	8.68	11.27	8.7	7.51	9.24	7.09	7.68	10.23	7.34	6.01	7.65	8.14
ENSG00000006788_MYH13	0.06	0.01	0.02	0.03	0.05	0.05	0.01	0.02	0.01	0.05	0.01	0.04	0.01	0.04	0	0.01	0.01	0	0.03	0.02
ENSG00000006831_ADIPOR2	31.55	31.49	35.3	34.32	35.12	37.24	35.57	32.85	34.71	33.31	36.31	37.23	34.38	33.79	35.67	35.66	33.53	34.03	35.18	34.61
ENSG00000006837_CDKL3	1.91	0.64	1.23	1.54	0.86	1.52	0.89	1.39	1.04	0.49	0.37	0.84	2.19	1.04	0.68	1.11	5.39	1.7	1.03	0.63
ENSG00000007001_UPP2	0	0	0	0	0	0	0	0	0	0	0	0	0	0	0	0	0	0	0	0
ENSG00000007038_PRSS21	0	0	0	0	0	0	0	0.2	0	0	0	0	0	0	0	0	0	0	0	0
ENSG00000007047_MARK4	21.85	20.36	25.38	22.57	18.31	22.76	25.12	22.6	22.71	23.26	23.14	19.34	25.88	23.11	22.86	23.13	28.89	17.61	19.43	23
ENSG00000007062_PROM1	0	0	0	0	0	0	0	0	0	0	0	0	0	0	0	0	0	0	0	0
ENSG00000007080_CCDC124	196.3	187.46	104.64	104.74	183	176.27	184.93	186.13	200.35	208.86	190.71	174.14	201.23	227.48	165.36	169.64	205.11	202.92	161.37	170.94
ENSG00000007129_CEACAM21	4.07	3.24	7.27	7.36	4.4	3.28	2.11	0.98	0.83	0.38	1.04	0.22	0.39	1.82	0.66	0.85	0.35	0.31	1.32	2.05
ENSG00000007168_PAFAH1B1	57.5	64.58	59.55	69.78	57.7	72.56	59.32	55.37	51.25	56.24	62.15	53.25	59.94	62.78	57.57	56.87	57.53	56.17	69.05	60.34
ENSG00000007171_NOS2	0	0	0	0	0	0	0	0	0	0	0	0	0	0	0	0	0	0.02	0	0
ENSG00000007174_DNAH9	0	0	0	0	0	0	0	0	0	0	0	0	0	0	0	0	0	0	0	0
ENSG00000007202_KIAA0100	92.18	98.24	81.3	80.55	99.39	99.6	106.16	94.41	91.55	98.4	92.99	97.56	88.97	84.11	101.96	96.41	92.25	106.79	97.07	93.63
ENSG00000007216_SLC13A2	0	0	0	0	0	0	0	0	0	0	0	0	0	0	0	0	0	0.1	0	0
ENSG00000007237_GAS7	70.1	73.27	107.92	109.13	63.4	63.34	64.4	63.97	57.99	64.2	61.7	65.48	60.55	59.08	69.87	77.61	62.68	65.04	70.99	66.51
ENSG00000007255_TRAPPC6A	43.07	46.81	93.72	92.51	38.6	42.98	48.73	46.06	33.26	35.05	43.58	45.75	34.35	38.56	52.53	54.71	31.26	40.78	40.78	47.53
ENSG00000007264_MATK	0	0	0	0	0	0	0	0	0	0	0	0	0	0	0	0	0	0	0	0
ENSG00000007306_CEACAM7	0	0	0	0	0	0	0	0	0	0	0	0	0	0	0	0	0	0	0	0
ENSG00000007312_CD79B	273.19	257.5	669.03	669.64	206.9	202.99	242.99	245.85	193.87	185.52	252.58	261.09	186.54	185.12	285.16	292.07	200.82	198.63	240.03	241.33
ENSG00000007314_SCN4A	0	0.03	0.09	0.08	0.01	0.01	0.03	0.01	0	0.04	0.01	0.07	0.04	0.01	0.01	0.02	0.01	0.01	0.02	0.03
ENSG00000007341_ST7L	3.98	7.11	7.83	5.43	5.29	5.9	6.03	4.19	3.84	4.93	5.76	6.44	7.82	7.79	4.33	4.8	4.24	4.41	5.37	4.19
ENSG00000007350_TKTL1	0	0	0	0	0.31	0.03	0.06	0.03	0	0	0.59	0	0.76	0	0	0.03	0.6	0	0.03	0
ENSG00000007372_PAX6	0	0	0.12	0	0	0	0	0	0	0	0	0	0	0	0	0	0	0	0	0
ENSG00000007376_RPUSD1	57.92	53.7	28.8	27.69	64.77	60.52	62.7	63.89	57.45	59.81	56.52	60.08	65.58	58.52	57.75	58.14	66.59	60.77	56.71	63.02
ENSG00000007384_RHBDF1	0.24	0.24	0.04	0.44	0.73	0.19	0.34	0.31	0.96	0.3	0.02	0	0.23	0.4	0.23	0.27	0.36	0.33	0.22	0.23
ENSG00000007392_LUC7L	56.5	53.83	45.79	46.59	54.96	55.27	53.44	54.27	54.39	56.1	55.54	57.92	47.15	55.75	53.25	53.14	49.31	49.28	53.02	53.47
ENSG00000007402_CACNA2D2	0.2	0.13	0.15	0.26	0.18	0.15	0.09	0.18	0.11	0.18	0.09	0.23	0.23	0.29	0.26	0.08	0.14	0.33	0.03	0.12
ENSG00000007516_BAIAP3	0.25	0.28	0.56	1.84	0.53	0.29	0.67	0.69	0.64	0.73	1.74	0.51	1.17	0.73	0.51	0.73	2.24	0.8	0.81	1.59
ENSG00000007520_TSR3	73.65	66.2	39.29	35.46	67.45	61.24	65.12	74.87	67.85	76.87	67.46	61.66	63.68	74.58	60.92	57.79	65.89	70.89	62.62	65.06
ENSG00000007541_PIGQ	7.95	6.21	10.55	8.21	7.37	6.54	7.57	8.08	8.12	7.33	6.96	8.47	7.4	7.28	7.36	8.35	8.64	9.18	6.62	8.64
ENSG00000007545_CRAMP1	10.1	9.27	9.09	8.33	10.48	9.08	8.91	7.16	8.94	8.22	10.42	9.69	8.68	8.86	9.65	9.19	7.28	8.71	8.75	10.04
ENSG00000007866_TEAD3	0.47	0.52	0.24	0.33	0.27	0.35	0.31	0.11	0.39	0.42	0.38	0.28	0.47	0.52	0.48	0.49	0.26	0.63	0.41	0.54
ENSG00000007908_SELE	0	0	0	0	0.06	0	0	0	0	0	0	0	0	0	0	0	0	0	0	0
ENSG00000007923_DNAJC11	43.32	53.06	37.49	34.61	43.61	46.32	51.16	48.45	50.4	45.2	50.72	58.03	45.53	53.33	52.82	45.12	46.13	44.9	43.55	40.38
ENSG00000007933_FMO3	0.29	0.45	0.72	0.91	1.06	0.14	0.08	0.08	0.45	0	0.9	0.27	0.39	0.11	0.57	0.1	0.08	0.24	0	0.24
ENSG00000007944_MYLIP	5.28	4.79	8.44	8.38	6.01	5.8	5.59	7.09	5.81	4.91	6.46	6.22	7.42	6.84	6.67	6.86	6.83	6.25	5.45	6.68
ENSG00000007952_NOX1	0	0	0	0	0	0	0	0	0	0	0	0	0	0	0	0.03	0	0	0	0
ENSG00000007968_E2F2	8.04	8.3	10.79	11.6	7.8	6.6	6.71	7.09	5.04	4.9	6.84	7.34	6.75	4.94	7.37	8.09	6.19	6.95	7.8	7.88
ENSG00000008018_PSMB1	114.68	110.26	91.73	92.33	119.53	129.35	115.56	120.84	125.68	130.55	119.99	116.17	121.68	126.43	111.05	118.69	122.75	131.32	127.26	110.71
ENSG00000008056_SYN1	0	0	0	0	0	0	0	0	0.02	0	0	0	0	0	0	0	0	0	0	0
ENSG00000008083_JARID2	2.04	2.01	4.1	4.09	1.57	1.8	1.83	1.93	1.64	1.34	1.66	1.46	1.5	1.61	1.76	1.78	1.41	1.47	1.53	1.58
ENSG00000008086_CDKL5	0.58	0.76	0.43	0.52	0.35	0.49	0.5	0.29	0.39	0.5	0.45	1.46	0.43	0.4	0.4	0.36	0.64	0.75	0.5	0.75
ENSG00000008118_CAMK1G	0	0	0	0	0	0	0	0	0	0	0	0	0	0	0	0	0	0	0	0
ENSG00000008128_CDK11A	70.33	72.22	73.73	78.73	69.01	64.3	73.48	66.44	71.95	78.44	71.8	76.85	65.3	68.82	62.63	69.27	70.33	71.22	82.83	75.12
ENSG00000008130_NADK	146.68	115.11	178.62	181.45	126.35	106.61	116.7	123.51	102.36	113.69	110.51	124.42	104.24	99.52	107.85	114.79	102.24	102.35	108.68	104.4
ENSG00000008196_TFAP2B	0	0	0	0	0	0	0	0	0	0	0	0	0	0	0	0	0	0	0	0
ENSG00000008197_TFAP2D	0	0	0	0	0	0	0	0	0	0	0	0	0	0	0	0	0	0	0	0
ENSG00000008226_DLEC1	0.06	0.13	0.53	0.12	0.06	0.09	0.1	0.11	0.11	0.1	0.08	0.23	0.02	0.07	0.13	0.11	0.02	0.13	0.05	0.02
ENSG00000008256_CYTH3	2.85	2.25	1.86	1.76	3.26	3.28	1.89	3.56	2.01	2.4	1.81	2.48	2.08	2.25	3.2	2.65	2.72	2.21	1.94	2.59
ENSG00000008277_ADAM22	1.58	1.24	0.31	1.39	0.41	0.83	0.41	0.97	1.16	1.19	0.93	1.59	0.67	0.81	0.64	1.08	1.08	0.95	1.91	0.92
ENSG00000008282_SYPL1	59.49	60.8	83.71	83.84	53.32	59.17	54	50.96	47.63	48.31	58.61	56.59	48.34	46.51	58.09	57.46	45.65	44.81	56.79	53.06
ENSG00000008283_CYB561	0.5	0.79	0.71	0.32	2.11	0.49	1.12	1.12	2.98	1.43	2.64	1.07	1.86	2.12	0.92	0.77	1.25	3.12	1.32	0.62
ENSG00000008294_SPAG9	33.49	28.19	25.11	24.76	34.88	34.69	35.69	28.35	32.44	35.16	32.8	31.95	31.27	29.93	33.2	29.98	32.72	34.26	31.35	33
ENSG00000008300_CELSR3	1.95	0.82	0.82	1.05	1.44	1.45	1.93	1.13	1.5	1.43	1.37	1.21	1.2	1.44	1.2	0.84	1.69	1.64	1.08	1.13
ENSG00000008311_AASS	0.04	0	0	0.06	0.14	0	0	0	0	0	0	0.11	0	0	0	0	0	0	0	0
ENSG00000008323_PLEKHG6	0	0	0	0	0	0	0	0	0	0.05	0	0.27	0	0	0	0	0	0	0	0
ENSG00000008324_SS18L2	69.09	73.3	53.78	56.63	80.97	76.8	77.93	76.24	77.04	76.28	84.8	71.14	75.12	97.62	80.6	79.59	75.68	80.22	79.48	83.31
ENSG00000008382_MPND	3.78	3.51	4.39	3.68	2.31	2.67	2.61	2.97	2.41	3	4.24	1.94	2.44	3.79	4.97	1.79	3.43	3.35	5.1	2.17
ENSG00000008394_MGST1	185.74	207.31	164.29	179.71	209.31	215	194.69	201.93	232.09	223.41	192.14	206.28	232.93	219.44	203.04	196.33	223.46	243.75	227.51	221.16
ENSG00000008405_CRY1	0	0	0	0	0	0	0	0	0	0	0	0	0	0	0	0	0	0	0	0
ENSG00000008438_PGLYRP1	0.37	0	0	0	0.18	0.18	0.17	0	0	0.14	0	0	0	0	0	0.31	0	0	0	0
ENSG00000008441_NFIX	5.8	6.76	3.58	2.98	7.02	5.86	5.18	7.22	6.9	7.18	7.56	7.95	6.84	6.97	6.61	6.74	7.43	8.4	6.45	7.26
ENSG00000008513_ST3GAL1	3.45	3.65	2.5	1.84	2.59	2.3	1.93	3.46	1.84	1.78	1.98	3.34	2.14	1.2	2.23	2.31	3.03	3.33	1.96	2.44
ENSG00000008516_MMP25	0.2	0.28	0.19	0.45	0.49	0.62	1.18	0.76	0.27	0.28	0.35	0.23	0.19	0.33	0.28	0.3	0.57	0.48	0.29	0.24
ENSG00000008517_IL32	43.51	44.28	11	13.88	51.27	46.08	37.2	47.06	101.86	96.3	70.61	74.55	74.79	79.98	49.07	56.08	74.83	70.21	57.31	46.62
ENSG00000008710_PKD1	30.63	21.3	23.45	27.85	34.44	22.26	28.58	27.2	23.33	25.06	28	33.33	26.08	23.21	31.23	26.57	27.34	28.98	22.26	24.75
ENSG00000008735_MAPK8IP2	0.9	0.69	0.62	0.8	1.39	1.08	1.69	1.28	1.92	1.71	1.82	2.16	1.37	1.44	1.02	1.1	1.45	1.95	1.46	1.09
ENSG00000008838_MED24	49.54	49.61	49.78	54.29	55.05	52.03	52.25	55.5	55.32	52.59	53.3	48.72	51	50.63	50.91	52.93	58.79	57.13	59.69	56.39
ENSG00000008853_RHOBTB2	1.89	2	7.03	6.79	2.12	3.09	2.77	2.9	1.54	1.45	1.67	1.87	3.03	1.81	2.16	2.68	2.12	2.08	2.16	2.15
ENSG00000008869_HEATR5B	19.03	18.27	29.55	29.09	15.24	17.19	17.21	15.47	13.23	13.12	16.12	16.59	14.67	14.29	17.45	17.82	14.25	15.37	16.89	17.79
ENSG00000008952_SEC62	43.65	42.44	35.86	43.29	39.79	43.15	39.71	40.97	44.49	45.65	40.08	39.88	47.36	51.25	41.72	38.47	44.85	42.86	44.26	44.69
ENSG00000008988_RPS20	1605.39	1542.78	1818.05	1847.02	1580.1	1545.55	1578.65	1680.31	1568.15	1629.73	1655.39	1733.18	1628.77	1683.42	1619.93	1711.8	1523.86	1587.24	1519.63	1522.16
ENSG00000009307_CSDE1	229.88	227.77	188.42	188.39	220.62	238.34	213.2	207.83	228.21	233.85	227.27	221.77	222.15	235.91	214.39	215.26	228.51	228.7	226.88	226.26
ENSG00000009335_UBE3C	66.42	63.39	41.64	47.46	59.72	61.83	60.9	57.76	63.58	64.28	62.93	67.04	59.39	66.45	56.03	65.5	59.48	59.9	61.84	57.78
ENSG00000009413_REV3L	4.16	4.66	3.62	4.94	6.14	4.49	5.05	4.14	4.11	3.83	4.14	6.3	3.83	5.14	4.02	3.67	13.04	3.92	6.58	2.46
ENSG00000009694_TENM1	0	0	0	0	0	0	0	0	0	0	0	0.01	0	0	0.01	0	0	0	0	0
ENSG00000009709_PAX7	0	0	0	0	0	0	0	0	0	0	0	0	0	0	0	0	0	0	0	0
ENSG00000009724_MASP2	1.88	1.3	3	2.92	1.76	1.58	1.27	1.35	1.69	1.48	1.56	1.65	1.01	1.17	1.74	1.88	1.4	1.36	1.55	1.29
ENSG00000009765_IYD	0	0	0.03	0	0	0	0	0	0	0	0	0	0	0	0	0	0	0	0	0
ENSG00000009780_FAM76A	6.17	4.55	3.58	3.29	5.43	6.17	4.8	4.8	4.56	4.54	4.77	5.46	4.25	4.71	5.71	4.89	4.9	4.42	4.78	5.1
ENSG00000009790_TRAF3IP3	0.13	0.18	0.84	0.43	0.8	0.24	0.26	0.38	0.39	0.38	0.2	0.56	0.7	0.89	0.53	0.32	0.83	0.63	0.45	0.19
ENSG00000009830_POMT2	9.92	10.53	7.06	8.1	13.53	12.2	11.07	9.11	9.56	10.78	10.77	11.75	11.01	11.32	8.24	9.19	8.89	12.9	8.17	16.01
ENSG00000009844_VTA1	24.61	27.03	22.65	21.68	23.01	26.45	26.48	25.21	26.66	26.76	21.63	26.45	26.53	27.16	28.31	22.09	25.58	23.6	27.35	26.81
ENSG00000009950_MLXIPL	0	0.15	0.07	0.08	0.17	0	0	0	0	0.07	0	0.05	0	0.03	0.04	0	0	0.05	0	0.12
ENSG00000009954_BAZ1B	63.61	66.96	42.46	42.99	64.56	70.76	66.71	62.26	69.81	65.51	67.36	66.86	67.39	64.92	63.3	64.53	64.93	67.5	67.62	69.76
ENSG00000010017_RANBP9	21.78	20.13	20.6	23.94	22.29	22.35	21.02	21.87	20.14	20.37	20.08	22.04	22.08	21.05	21.18	21.41	18.71	21.65	22.65	23.24
ENSG00000010030_ETV7	0.06	0	0	0.06	0	0.06	0.06	0	0	0	0.06	0.08	0	0	0	0.11	0	0.07	0	0
ENSG00000010072_SPRTN	12.53	18.08	13.85	9.94	13	13.67	14.18	13.38	15	12.08	13.78	14.09	12.89	13.76	12.68	14.48	18.15	13.37	13.35	14.5
ENSG00000010165_EEF1AKNMT	38.66	40.29	24.93	27.86	39.95	46.34	39.45	38.11	38.36	40.35	37.07	39.1	38.86	38.43	37.46	40.83	39.86	41.08	38.42	41.02
ENSG00000010219_DYRK4	20.7	14.46	21.06	24.37	17.78	18.76	14.78	21.55	15.25	18.31	15.86	19.89	18.93	14.48	18.43	20.11	21.26	14.06	25.24	19.5
ENSG00000010244_ZNF207	158.82	163.67	143.13	149.58	163.82	175.74	163.63	171.54	169.54	174.96	167.08	167.76	166.71	158.87	166.51	169.24	172.24	162.06	178.7	171.35
ENSG00000010256_UQCRC1	339.01	320.68	252.61	242.22	300.24	307.83	315.76	313.49	348.51	324.06	275.98	291.76	341.71	350.2	275.39	310.86	322	346.14	311.1	304.22
ENSG00000010270_STARD3NL	21.25	21.59	15.92	16.61	22.92	27.43	20.7	22.47	27.59	23.43	23.61	22.41	27.43	27.92	20.29	19.82	24.41	25.09	24.13	23.43
ENSG00000010278_CD9	7.44	7.16	5.23	5.4	7.96	10.38	8.67	7.8	12.46	12.61	11.7	13.26	11.67	12.83	9.91	11.01	12.54	9.32	9.92	10.9
ENSG00000010282_HHATL	0	0	0.14	0	0	0	0	0.12	0	0	0	0	0	0	0	0	0	0	0	0
ENSG00000010292_NCAPD2	88.59	89.06	72.01	78.27	82.6	79.64	107.68	82.47	96.78	105.47	100.56	81.99	102.58	83.07	84.56	85.01	96.64	108.38	88.22	106.33
ENSG00000010295_IFFO1	6.64	5.47	9.53	10.44	5.05	5.83	6.31	5.42	4.19	5.46	4.79	5.85	5.6	5.85	6.7	7.22	4.89	4.83	5.17	5.39
ENSG00000010310_GIPR	1.69	1.13	5.67	5.08	1.94	1.05	2.03	0.85	1.47	0.7	2	1.29	1.12	1.54	1.41	1.51	0.99	1.36	1.66	1.39
ENSG00000010318_PHF7	5.69	4.3	4.55	3.88	2.37	4.1	3.76	3.8	3.49	3.14	3.95	3.56	3.86	3.94	4.67	4.77	6.31	5.52	4.66	3.14
ENSG00000010319_SEMA3G	1.52	0.54	0.29	0.79	0.68	0.61	0.38	0.32	0.46	1.41	0.35	0.71	0.55	0.28	1.03	0.62	0.44	0.88	0.63	0.91
ENSG00000010322_NISCH	29.31	31.6	41.11	39.64	32.95	28.25	34.33	29.24	30.65	29.3	30.61	35.11	30.31	27.25	34.45	33.66	31.09	29.69	32.38	31.44
ENSG00000010327_STAB1	0	0.03	0.2	0.1	0.01	0.01	0.02	0.12	0.03	0.03	0.09	0.03	0.03	0.06	0.04	0.05	0.02	0.03	0	0.03
ENSG00000010361_FUZ	57.6	57	52.89	47.58	49.05	51.42	50.18	54.87	57.49	57.34	53.57	58.35	54.23	58.98	49.02	51.54	55.18	64.45	49.89	55.43
ENSG00000010379_SLC6A13	0.04	0	0.38	0.2	0	0	0.16	0.04	0	0	0.04	0	0.05	0	0.49	0	0	0.13	0	0
ENSG00000010404_IDS	38.2	40.21	36.38	37.26	42.75	42.67	43.48	39.87	39.46	43.3	34.8	34.04	45.83	39.55	41.39	38.47	41.88	45.81	37.77	39.41
ENSG00000010438_PRSS3	0	0	0	0	0	0	0	0	0	0	0	0	0	0	0	0	0	0	0	0
ENSG00000010539_ZNF200	12.42	11.14	11.8	11.79	12.42	14.45	10.71	12.39	12.26	10.79	10.57	11.78	12.64	10.05	12.34	11.93	9.98	10.19	10.66	10.53
ENSG00000010610_CD4	4.91	5.33	11.49	13.13	6.85	6.28	7.43	7.36	4.34	4.16	5.87	6.73	4.48	4.06	5.91	6.17	5.88	5.34	7.37	6.46
ENSG00000010626_LRRC23	2.99	3.28	3.04	4.47	2.53	3	2.25	2.44	2.29	2.41	2.99	2.83	3.74	2.71	2.17	2.61	2.35	3.04	3.5	3.5
ENSG00000010671_BTK	117.12	106.16	158.67	144.04	191.81	196.38	197.65	198.61	197.32	191.97	188.85	189.73	188.08	190.02	188.93	190.81	191.8	177.9	191.35	193.31
ENSG00000010704_HFE	2.07	1.99	3	2.01	1.47	0.64	1.26	1.13	1.46	1	0.88	1.56	1.14	0.72	1.39	1.23	1.2	0.69	1.38	1.15
ENSG00000010803_SCMH1	11.79	9.43	3	3.52	10.77	7.79	7.5	7.68	9.66	11.13	10.04	9.71	9.25	7.84	7.85	6.53	10.06	8.66	11.83	7.21
ENSG00000010810_FYN	7.51	5.39	6.28	4.44	7.69	5.19	4.15	3.96	8.21	7.66	6.64	7.66	4.95	6.56	6.02	7.12	6.57	7.11	4.86	7.48
ENSG00000010818_HIVEP2	3.91	2.76	1.7	1.59	2.73	2.94	2.58	12.14	4.01	3.37	2.86	2.8	3.28	3.02	2.56	2.77	4.08	3.37	2.74	2.79
ENSG00000010932_FMO1	1.33	1.12	0.69	0.41	0.3	1.13	0.73	0.33	0.7	0.27	0.28	0.18	0.48	0.4	0.26	0.53	0.27	0.32	0.87	0.7
ENSG00000011007_ELOA	45.36	43.52	23.24	23.57	40.74	40.91	43.42	40.45	44.54	42.86	41.28	37.01	41.71	41.61	36.95	39.63	42.41	42.28	37.69	42.61
ENSG00000011009_LYPLA2	29.83	27.3	24.61	29.53	28.17	28.17	28.12	30.64	28.72	31.82	26.07	26.36	30.96	25.68	28.23	27.55	28.06	27.55	29.13	30.08
ENSG00000011021_CLCN6	14.2	15.35	19.46	20.42	18.68	17.25	18.35	18.95	15.59	17.4	18.83	17.57	17.11	15.47	16.25	17.49	15.56	14.29	15.22	15.82
ENSG00000011028_MRC2	0.05	0.05	0.06	0.02	0.08	0.02	0.16	0.06	0.24	0.33	0.07	0.1	0.08	0.44	0.09	0.05	0.64	0.24	0.13	0.1
ENSG00000011052_NME1-NME2	5.47	7.64	2.12	3.67	5.35	5.48	6.25	5.59	6.5	4.48	3.87	2	4.83	6.36	5.08	4.76	5.07	4.28	7.12	4.25
ENSG00000011083_SLC6A7	0	0	0	0	0	0	0	0	0	0	0	0	0	0	0	0	0	0	0	0
ENSG00000011105_TSPAN9	0.24	0.39	0.48	0.49	0.2	0.27	0.32	0.61	0.46	0.51	0.32	0.35	0.28	0.56	1.2	0.99	0.38	0.23	0.72	0.64
ENSG00000011114_BTBD7	7.22	7.99	6.08	5.23	6.61	6.89	6.35	6.15	6.49	7.66	6.43	7.32	5.7	6.29	7.21	7.17	11.72	14.47	6.9	6.53
ENSG00000011132_APBA3	18.23	23.56	21.28	26.08	16.43	17.03	25.36	22.91	19.49	20.31	22.65	20.72	19.12	21.14	18.06	25.13	17.07	21.18	16.88	19.11
ENSG00000011143_MKS1	10.62	10.75	11.37	12.4	11.79	11.18	12.22	11.5	10.18	9.48	10.48	13.32	9.81	12.11	12.68	10.69	14.09	12.76	8.68	9.44
ENSG00000011198_ABHD5	6.62	5.8	4.74	3.89	7.24	11.19	6.88	6.42	7.79	7.12	6.39	8	9.11	8.54	5.28	6.98	7	8.07	6.36	7.09
ENSG00000011201_ANOS1	0.13	0.12	0.39	0.51	0.28	0.06	0.23	0.07	0.13	0.07	0.15	0.21	0.11	0.08	0.2	0.42	0.05	0.14	0.14	0.22
ENSG00000011243_AKAP8L	51.62	47.65	76.56	75.92	56.33	47.27	51.61	52.11	47.41	49.16	53.37	50.06	45.96	50.11	51.54	49.84	44.43	48.36	50.84	51.07
ENSG00000011258_MBTD1	7.45	7.27	9.56	10.73	7.26	7.04	6.54	6.72	5.81	6.47	7.88	7.18	8.59	6.46	8.06	8.69	5.15	5.23	6.5	6.44
ENSG00000011260_UTP18	54.35	54.73	33.55	37.55	52.36	58.01	50.23	47.63	54.39	56.29	51.87	53.3	57.44	55.42	51.23	50.19	53.19	53.57	54.57	52.41
ENSG00000011275_RNF216	21.55	20.49	19.18	20.85	21.87	22.29	21.46	22.97	21.36	22.62	22.67	22.65	21.33	21.58	21.71	23.12	21.33	21.24	20.78	22.91
ENSG00000011295_TTC19	15.26	15.7	12.94	13.03	15.15	15.38	13.07	15.75	13.68	14.78	16.12	15.49	14.64	15.52	15.85	15.83	16.47	13.73	15.19	13.94
ENSG00000011304_PTBP1	162.7	174.47	106.94	101.71	168.61	151.87	167.7	160.45	168.7	168.84	164.81	157.07	160.79	156.17	144.04	156.81	181.38	173.61	163.24	170.52
ENSG00000011332_DPF1	6.37	6.07	2.81	2.35	8.26	6.15	6.68	6.75	8.47	8.61	6.82	6.43	8.35	9.48	6.31	5.24	8.07	9.69	6.26	7.27
ENSG00000011347_SYT7	0.03	0.07	0	0	0.13	0.32	0.24	0.27	0.05	0.28	0.06	0.09	0.08	0.16	0.09	0.26	0.11	0.14	0.15	0.34
ENSG00000011376_LARS2	21.87	22.68	17.15	15.18	24.36	25.58	24.41	25.32	26.13	29.88	27.33	24.81	26.78	28.03	23.63	25.61	28.79	31.19	27.23	26.04
ENSG00000011405_PIK3C2A	14.81	18.08	15.75	15.71	17.09	18.36	36.65	14.43	18.56	15.64	16.66	17.95	17.05	15.62	17.32	19.66	17.49	18.15	19.33	16.74
ENSG00000011422_PLAUR	0.33	0.13	0.35	0.34	0.45	0.71	0.38	0.22	0.29	0.19	0.16	0.35	0.5	0.32	0.17	0.26	0.37	0.36	0.5	0.27
ENSG00000011426_ANLN	17.41	17.76	10.34	11.81	18.84	18.25	17.86	16.89	20.06	22.13	17.98	19.27	18.54	17.85	17.78	15.88	23.85	20.82	21.12	19.34
ENSG00000011451_WIZ	21.7	19.57	18.11	16.8	20.48	18.34	20.47	21.92	20.4	22.02	19.38	19.78	20.73	19.92	21.1	19.83	18.8	20.41	20.92	19.2
ENSG00000011454_RABGAP1	16.48	19.39	25.88	22.73	20.93	19.58	19.27	16.88	12.92	17.09	19.33	20.36	19.22	20.31	21.72	19.74	24.23	18.6	22	18.03
ENSG00000011465_DCN	1.14	0.19	2.22	2.26	0.26	0.44	0.26	0.24	0.45	0.39	0.39	0.32	0.13	1.29	0.27	1.01	0.27	0.37	0.27	0.24
ENSG00000011478_QPCTL	21.94	27.36	24.8	27.97	23.32	21.4	20.87	19.99	21.67	21.45	21.74	23.64	21.16	20.42	20.96	23.2	23.5	21.79	21.37	23.53
ENSG00000011485_PPP5C	150.14	144.48	97.4	103.98	140.96	141.89	138	143.99	145.15	145.56	138.93	137.72	134.37	140.76	131.98	133.62	154.94	149.94	144.98	145.11
ENSG00000011523_CEP68	6.05	6.11	12.67	12.33	5.34	6.13	6.33	5.82	5.55	5.67	6.11	6.7	6.12	6.53	7.34	7.28	5.92	6.4	6.31	5.9
ENSG00000011566_MAP4K3	0.82	0.79	0.99	1.21	0.64	1.02	0.53	0.79	0.82	1.19	1.3	1.27	1.4	1.55	1.34	0.98	1.73	1.3	0.98	1.06
ENSG00000011590_ZBTB32	85.58	85.09	15.72	18.51	113.56	103.38	93.92	94.13	103.39	109.59	81.93	82.87	109.14	110.39	86.3	82.2	114.57	103.75	79.53	82.82
ENSG00000011600_TYROBP	54.54	54.87	69.38	78.38	72.7	66.79	78.11	78.13	79.22	81.36	65.52	78.94	83.51	75.33	79.53	83.81	82.04	78.46	71.65	70.43
ENSG00000011638_TMEM159	20.39	23.08	56.23	62.7	22.42	22.26	26.93	19.17	19.02	20.67	26.97	17.55	25.05	27.1	26.61	30.15	23.55	20.59	22.81	21.35
ENSG00000011677_GABRA3	0	0	0	0	0	0	0	0	0	0	0	0	0	0	0	0	0	0	0	0
ENSG00000012048_BRCA1	30.88	31.05	17.87	17.35	25.09	24.74	27.9	26.96	24.88	28.62	26.44	24.39	27.24	29.08	25.98	26.09	26.59	25.88	32.16	26.2
ENSG00000012061_ERCC1	52.3	47.76	74.51	71.46	47.19	47.2	49.77	47.07	41.2	51.75	48.9	44.46	41.45	39.65	46.3	46.27	44	46.55	52.8	43.63
ENSG00000012124_CD22	146.41	157.94	247.85	236.31	118.19	111.42	127.39	129.82	88.73	83.08	124.61	126.98	85.64	81.96	134.64	134.98	88.71	90.04	119.04	99.82
ENSG00000012171_SEMA3B	0.1	0.1	0.11	0.2	0.2	0.15	0.04	0.03	0.04	0.16	0.2	0	0.1	0	0.27	0.12	0.36	0.14	0.39	0.07
ENSG00000012174_MBTPS2	9.66	10.73	8.61	8.2	12.34	11.84	11.1	10.57	10.52	11.26	11.86	11.39	11.31	11.14	11.38	11.42	12.13	11.48	11.51	11.43
ENSG00000012211_PRICKLE3	11.79	12.1	9.78	10.54	13.22	14.23	11.3	11.93	14.14	13.97	11.65	14.31	14.73	13.56	12.77	12.28	14.11	14.54	11.84	11.82
ENSG00000012223_LTF	0	0	0	0	0.89	0	0	0	0	0	0.41	0	0	0	0	0	0	0	0	0
ENSG00000012232_EXTL3	11.53	10.61	10.88	10.84	13.27	9.81	10.89	10.64	11.78	12.01	9.3	11.42	10.5	9.41	10.65	11.24	10.79	11.22	9.77	11.01
ENSG00000012504_NR1H4	0	0	0	0	0	0	0	0	0	0	0	0	0	0	0	0	0	0	0	0
ENSG00000012660_ELOVL5	74.57	74.17	47.96	50.65	84.72	93.98	81.7	77.21	74.03	70.33	82.15	80.36	71.09	68.19	79.02	77.47	71.29	69.87	74.14	77.43
ENSG00000012779_ALOX5	4.33	4.8	16.23	18.66	5.58	5.07	7.19	9.24	1.37	1.52	3.08	3.74	3.73	2.82	5.28	6.4	2.57	3.85	2.74	3.73
ENSG00000012817_KDM5D	49.98	52.23	66.84	66.39	53.24	50.35	48.15	54.19	44.77	49.9	49.9	53.99	45.68	47.38	48	52.34	52.51	47.51	51.61	46.83
ENSG00000012822_CALCOCO1	13.74	17.07	46.82	48.7	12.8	16.97	15.9	21.53	14.07	13.16	20.06	17	12.5	13.93	19.02	18.52	13.12	12.31	13.37	13.3
ENSG00000012963_UBR7	34.84	35.3	21.98	21.21	33.87	36.79	33.48	33.17	29.58	32.19	30.73	35.2	32.91	32.48	35.38	29.43	32.9	31.25	33.25	33.12
ENSG00000012983_MAP4K5	32.7	36.08	20.94	16.2	34.43	32.55	33.35	27.64	34.16	34.22	32.66	30.62	34.35	34.03	29.03	31.69	30.76	36.64	31.11	35.23
ENSG00000013016_EHD3	3.44	3.17	6.89	6.81	2.49	2.87	4.04	4.09	3.49	3.39	4.28	4.13	3.67	3.34	4.71	4.55	3.56	4	4.3	3.27
ENSG00000013275_PSMC4	137.3	142.88	110.15	108.51	153.09	136	145.09	144.36	154.9	162.34	133.94	142.45	139.69	153.98	135.28	137.54	151.4	160.74	147.12	147.59
ENSG00000013288_MAN2B2	4.6	5.04	9.86	10.47	4.52	4.31	4.75	4.61	3.24	3.32	4.87	4.62	4.98	3.52	5.35	5.22	4.35	4.57	4.67	5.67
ENSG00000013293_SLC7A14	0.01	0.01	0.01	0.02	0	0	0.01	0.02	0	0.02	0.01	0.01	0.01	0	0	0.01	0.01	0	0.03	0.01
ENSG00000013297_CLDN11	0	0.09	0.03	0.04	0.15	0.04	0.04	0.04	0	0.08	0	0	0.14	0.07	0	0	0	0	0	0.1
ENSG00000013306_SLC25A39	209.13	192.68	119.29	119.55	200.83	187.42	189.74	195.92	208.85	217.98	184.21	183.24	211.81	203.28	181.28	178.16	216.89	226.04	196.6	199.46
ENSG00000013364_MVP	49.93	48.72	76.96	80.67	54.3	49.79	58.8	58.13	45.09	41.86	50.84	53.96	44.73	41.12	53.91	60.94	51.12	43.89	49.21	50.42
ENSG00000013374_NUB1	34.11	34.57	59.14	61.05	33.74	37.19	36.7	37.93	25.95	26.5	37.35	38.37	29.41	33.39	42.95	39.52	29.95	30.05	41.6	37.87
ENSG00000013375_PGM3	9.87	11.61	12.64	14.64	9.44	11.54	11.94	9.62	14.08	11.67	10.95	11.05	14.07	10.18	10.38	16.43	11.45	12.11	12.35	11.34
ENSG00000013392_RWDD2A	0.9	1.16	2.4	2.72	1.33	1.29	1.35	1.24	0.86	1.06	1.17	1.08	1.17	1.2	1.3	1.25	0.87	0.91	1.13	1.04
ENSG00000013441_CLK1	29.59	27.35	37.59	42.4	29.31	30.31	32.47	27.66	29.41	24.06	28.47	30.33	25.24	27.49	30.11	29.32	25.1	22.77	24.71	29.96
ENSG00000013503_POLR3B	15.08	15.11	8.54	9.84	14.82	16.35	14.56	15.3	15.51	15.28	15.69	14.83	16.95	15.21	15.05	14.41	15.89	15.4	15.47	14.5
ENSG00000013523_ANGEL1	9.89	11.2	10.03	9.83	10.2	10.86	10.72	13	10.23	11.44	10.69	15.03	11.44	10.09	11.47	10.44	9.86	10.56	12.28	11.36
ENSG00000013561_RNF14	32.4	37.18	44.62	50.18	37.85	36.5	35.46	38.93	31.22	28.95	33.6	31.83	30.14	29.62	33.51	35.54	32.85	29.32	28.55	36.42
ENSG00000013563_DNASE1L1	4.41	3.66	5.55	5.94	5.27	4.31	4.51	5.35	3.68	4.61	4.4	3.9	5.62	4.05	4.64	5.42	4.83	4.33	4.99	4.59
ENSG00000013573_DDX11	67.02	66.58	44.67	37.92	68.84	56.58	55.5	60.34	58.47	62.71	62.9	61.42	57.04	56.9	54.96	54.2	59.14	62.05	52.13	59.58
ENSG00000013583_HEBP1	15.15	17.59	13.59	13.11	17.65	14.83	16.94	16.32	22.38	21.55	18.47	17.04	21.86	20.94	20.27	18.48	20.08	19.5	18.32	18.38
ENSG00000013588_GPRC5A	0	0	0	0	0.01	0	0	0	0	0	0	0	0	0	0	0	0	0	0	0
ENSG00000013619_MAMLD1	0	0	0	0	0	0	0	0	0	0	0	0.03	0	0.02	0	0	0	0.02	0	0
ENSG00000013725_CD6	0.73	1.92	0.86	1.38	0.34	0.7	0.42	1.18	0.21	0.59	0.24	0.57	0.79	0.25	0.83	0.37	0.65	0.38	0.7	0.22
ENSG00000013810_TACC3	69.14	69.3	44.62	45.42	63.19	62.57	62.34	59.54	62.48	70.05	66.41	61.31	67.21	68.37	56.77	63.93	75.68	69.52	70.54	69.53
ENSG00000014123_UFL1	8.8	8.4	12.46	11.09	8.09	9.07	7.94	8.07	7.89	7.48	9.43	8.88	7.64	8.6	10.57	9.1	8.56	8.15	9.29	8.82
ENSG00000014138_POLA2	25.73	29.78	13.02	12.37	25.54	31.41	27.32	24.38	25.69	29.9	25	26.3	26.03	26.56	27.37	27.32	27.84	35.06	28.13	27.52
ENSG00000014164_ZC3H3	14.05	12.43	12.03	11.1	12.25	11.22	12.8	12.91	12.24	11.92	12.37	12.31	12.16	10.87	10.43	11.12	12.33	12.23	12.21	12.01
ENSG00000014216_CAPN1	96.5	96.05	150.98	142.45	100.2	85.92	107.43	110.08	85.06	82.98	105.75	97.67	91.07	85.99	102.14	99.76	89.82	98.36	85.96	99.54
ENSG00000014257_ACPP	28.64	28.22	17.5	23.52	26.67	31.1	28.95	26.67	26.17	23.44	26.24	26.37	23.17	23.98	29.88	23.81	24.79	25.62	22.56	26.51
ENSG00000014641_MDH1	187.09	186.53	145.51	137.08	183.84	199.89	177.01	178	193.29	189.83	170.23	185.07	201.54	199.22	185.86	185.7	187.93	186.48	194.59	183.21
ENSG00000014824_SLC30A9	41.65	47.6	40.17	43.07	47.18	46.62	46.48	42.54	47.04	43.71	44.05	43.29	47.94	46.65	45.18	44.94	41.05	47.65	44.44	48.26
ENSG00000014914_MTMR11	0.24	0.09	0.09	0	0.25	0.48	0.48	0.39	0.19	0.29	0	0.05	0.43	0.16	0.35	0.14	0.08	0.41	0.03	0.17
ENSG00000014919_COX15	39.19	40.05	46.75	46.62	38.85	40.58	38.88	39.93	37.53	39.03	37.5	42.67	39.97	36.07	44.46	40.9	37.53	38.24	44.79	44.41
ENSG00000015133_CCDC88C	48.76	45.25	65.56	68.16	41.11	41.24	39.89	42.22	39.32	38.04	41.43	43.86	37.93	39.41	46.4	45.83	42.48	42.28	45.86	48.75
ENSG00000015153_YAF2	17.8	10.41	8.57	7.1	15.38	14.82	12.66	10.43	16.17	13.82	12.66	12.99	10.27	11.86	11.75	12.54	13.32	11.64	11.19	10.88
ENSG00000015171_ZMYND11	5.61	7.75	5.48	5.58	6.07	7.2	7.85	6.58	7.03	6.62	6.58	6.42	6.39	7.05	8.01	8.56	7.61	5.5	7.05	7.67
ENSG00000015285_WAS	76.5	72.2	77.62	78.41	70.63	75.41	65.78	71.92	61.55	59.68	59.15	66.79	69.77	67.95	67.85	63.12	68.49	70.55	64.7	62.51
ENSG00000015413_DPEP1	0	0	0	0	0	0	0	0	0	0	0	0	0	0	0	0	0	0	0	0
ENSG00000015475_BID	193.67	206.8	65.72	55.49	222.99	200.08	224.56	199.64	221.84	230.41	208.06	194.28	205.34	221.77	195.69	198.95	212.92	210.45	189.17	185.04
ENSG00000015479_MATR3	216.17	215.07	161.06	171.56	181.89	222.37	189.46	177.63	218.3	200.11	206.72	197.36	219.65	233.18	186.84	200.37	234.94	201.95	236.22	217.6
ENSG00000015520_NPC1L1	0	0.02	0.01	0.02	0.04	0	0	0	0.02	0.03	0	0	0	0	0.02	0	0.03	0	0	0
ENSG00000015532_XYLT2	9.46	9.78	6.32	7	9.54	8.23	8.53	9.8	7.96	8.71	8.26	8.85	7.64	7.44	7.49	8.03	8.89	8.45	8.63	9.23
ENSG00000015568_RGPD5	5.94	5.66	4.39	4.32	4.66	4.24	2.39	54.65	3.92	5.05	27.58	1.4	1.74	4.01	2.22	4.55	2.52	2.16	2.29	3.84
ENSG00000015592_STMN4	0	0.15	0	0	0	0	0	0	0	0	0	0	0	0	0	0	0	0	0	0
ENSG00000015676_NUDCD3	36.37	37.76	29.72	30.89	35.22	46.69	41.08	33.32	37.3	40.54	38.15	38.54	39.31	38.6	31.28	38.4	36.04	37.98	35.99	40.78
ENSG00000016082_ISL1	0	0	0	0	0	0	0	0	0	0	0	0	0	0	0	0	0	0	0	0
ENSG00000016391_CHDH	3.68	1.8	0.38	0.87	3.7	3.68	3.36	2.12	4.08	5.9	3.17	2.15	1.95	3.78	2.3	1.65	4.24	4.63	2.88	1.75
ENSG00000016402_IL20RA	0.08	0.35	0.08	0.1	0.49	0.22	0.14	0.19	0.16	0.3	0.02	0.14	0.24	0.19	0.18	0.1	0.1	0.37	0.08	0.14
ENSG00000016490_CLCA1	0	0	0	0	0.03	0.02	0	0	0.02	0.04	0	0	0	0	0	0	0	0.02	0.02	0
ENSG00000016602_CLCA4	0	0	0	0	0	0	0	0	0	0	0	0	0	0	0	0.02	0	0	0	0
ENSG00000016864_GLT8D1	21.91	24.42	28.79	24.74	22.37	25.18	23.01	23.01	20.5	22.93	26.64	25.91	23.13	26.96	26.25	23.76	26.02	21.9	25.79	26.81
ENSG00000017260_ATP2C1	28.01	27.59	23.62	28.93	27.28	29.5	28.42	26.53	31.57	30.87	28.08	31.5	30.95	28.01	29.87	28.46	27.22	28.35	29.6	31.76
ENSG00000017427_IGF1	0	0	0.07	0	0	0	0	0	0.08	0	0	0	0.26	0	0	0.08	0.18	0	0	0
ENSG00000017483_SLC38A5	125.93	105.82	17.64	26.12	117.69	111.45	123.67	111.38	145.23	132.64	104.96	102.5	129.24	113.2	87.25	92.67	140.82	135.4	113.76	111.57
ENSG00000017797_RALBP1	39.97	40.43	34.48	32.29	34.64	40.31	41.56	39.27	43.92	40.09	39	38.08	36.96	41.12	37.57	37.25	43.33	40.67	43.14	40.33
ENSG00000018189_RUFY3	18.1	17.45	32.64	37.41	13.93	17.37	13.95	18.41	11.99	12.47	16.81	15.94	12.43	12.68	17.09	16.42	12.34	13.16	15.24	17.43
ENSG00000018236_CNTN1	0	0	0	0	0	0	0	0	0	0	0	0	0	0	0	0	0	0	0	0
ENSG00000018280_SLC11A1	0.34	0	0.01	0.02	0.03	0.02	0.02	0	0.02	0.02	0.08	0	0.04	0	0.04	0	0.11	0.02	0.04	0.03
ENSG00000018408_WWTR1	0.66	1.01	0.73	0.83	0.98	1.1	0.47	0.59	0.69	1.23	2.18	0.35	0.91	0.57	0.64	0.63	1.6	0.76	1.17	0.74
ENSG00000018510_AGPS	10.05	12.99	10.26	9.39	12.94	12.25	16.08	11.38	12.68	14.83	13.38	10.41	13.55	14.77	12.84	12.5	11.95	11.56	11.41	11.94
ENSG00000018607_ZNF806	0	0	0	0	0	0	0	0	0	0	0	0	0	0	0	0	0	0	0	0
ENSG00000018610_CXorf56	32.91	31.68	30	33.15	34.07	33.59	35.77	33.82	37.98	35.86	35.63	33.7	38.04	34.77	35.39	34.77	35.59	35.35	33.08	30.48
ENSG00000018625_ATP1A2	0	0	0	0	0	0	0	0	0	0	0	0	0	0	0	0.03	0	0	0	0
ENSG00000018699_TTC27	18.9	18.78	12.47	11.47	17.3	20.02	18.82	18.77	18.66	17.99	17.55	18.15	19.21	19.87	16.26	18.06	17.23	18.11	18.42	17.01
ENSG00000018869_ZNF582	0.2	0.04	0.13	0.15	0.19	0	0	0	0	0.15	0	0	0.04	0	0.38	0.03	0	0	0	0
ENSG00000019102_VSIG2	0	0.09	0	0.15	0	0	0	0	0	0.07	0	0	0.09	0	0	0	0	0	0	0
ENSG00000019144_PHLDB1	0.68	0.25	0.06	0.05	0.49	0.17	0.25	0.17	1.03	0.72	0.16	0.18	0.19	1.06	0.35	0.13	0.51	0.41	0.54	0.16
ENSG00000019169_MARCO	0	0	0	0	0	0	0	0	0	0	0	0	0	0	0	0	0	0	0	0
ENSG00000019186_CYP24A1	0	0	0	0	0	0	0	0	0	0	0	0	0	0	0	0	0	0	0	0
ENSG00000019485_PRDM11	2.61	1.6	1.12	1.71	2.45	1.13	1.12	1.62	1.74	2.78	2.39	1.75	1.38	1.05	1.71	2.69	1.39	0.87	1.72	1.81
ENSG00000019505_SYT13	0	0	0	0	0	0	0	0	0	0	0	0	0	0	0	0	0	0.05	0	0
ENSG00000019549_SNAI2	0	0	0	0	0	0	0	0	0	0	0	0	0	0	0	0	0	0	0	0
ENSG00000019582_CD74	2298.11	2146.17	3445.76	3451.54	2086.05	1981.92	2344.26	2379.13	1622.31	1627.1	1929.81	1939.29	1798.94	1650.51	2202.36	2210.39	1817.65	1818.8	1911.03	1962.07
ENSG00000019991_HGF	0	0	0.24	0.55	0.07	0.06	0.13	0.3	0.02	0.07	0.6	0.19	0.27	0	0.03	0	0	0.05	0.06	0
ENSG00000019995_ZRANB1	6.11	5.99	5.62	5.46	6.62	6.49	6.43	6.09	6.78	6.73	6.11	6.72	6.02	6.86	6.99	7.21	5.93	6.94	6.39	6.28
ENSG00000020129_NCDN	7.79	8.3	7.01	5.97	8.16	8.36	8.14	8.73	6.99	8.38	7.41	7.56	7.23	7.36	7.79	7.95	7.59	7.41	7.4	6.97
ENSG00000020181_ADGRA2	0.28	0.27	0.12	0.19	0.2	0.29	0.22	0.2	0.28	0.16	0.21	0.36	0.19	0.19	0.25	0.32	0.19	0.19	0.16	0.13
ENSG00000020219_CCT8L1P	0	0	0.08	0.05	0	0	0	0	0	0.04	0	0	0	0	0.05	0	0	0	0.24	0
ENSG00000020256_ZFP64	8.52	8.85	7.14	6.66	7.3	8.01	8.32	8.23	9.03	9.14	7.9	7.71	8.6	7.7	7.41	9.32	9.65	8.76	8.35	9.07
ENSG00000020426_MNAT1	20.91	30.17	26.33	25.37	24.88	22.24	23.73	19.97	24.72	21.89	26.61	24.3	23.43	27.11	27.09	23.06	22.68	19.11	27.81	34.08
ENSG00000020577_SAMD4A	0.01	0.02	0.12	0.05	0.16	0	0.03	0.05	0.03	0.01	0.06	0.09	0.06	0.06	0.03	0.06	0	0.06	0.01	0.01
ENSG00000020633_RUNX3	28.04	22.41	18.98	18.72	23.12	24.61	29.55	30.93	25.61	28.6	25.01	22.14	30.29	24.69	28.76	25.36	23.61	28	23.11	32.07
ENSG00000020922_MRE11	13.56	12.21	9.1	10.24	11.93	10.92	11.85	9.79	11.35	12.06	12.11	12.21	11.86	12.6	10.82	14.37	11.86	11.09	10.62	14.86
ENSG00000021300_PLEKHB1	7.35	9.19	19.36	10.55	10.27	8.47	14.08	14	9.74	10.83	8.97	12.11	12.31	10.6	11.06	8.98	7.9	8.43	11.99	9.04
ENSG00000021355_SERPINB1	10.44	9.41	11.96	12.33	11.97	16.21	13.1	13.29	17.12	14.18	12.33	16.63	16.01	18.28	14.61	18.52	14.08	13.66	17.05	16.03
ENSG00000021461_CYP3A43	0	0	0	0	0	0	0	0	0	0	0	0	0	0	0	0	0	0	0	0
ENSG00000021488_SLC7A9	0.21	0	0.08	0.11	0.13	0.05	0	0.1	0.18	0.13	0	0	0	0	0	0.22	0	0	0	0.15
ENSG00000021574_SPAST	13.03	15.56	18.67	18.23	13.06	15.02	13.29	12.63	14.41	12.05	14.71	12.23	12.41	14.56	14.59	13.15	14.31	14.54	13.59	14.93
ENSG00000021645_NRXN3	0	0	0	0	0.36	0	0	0	0	0	0	0	0	0	0	0	0	0	0	0
ENSG00000021762_OSBPL5	0.18	0.04	0.43	0.27	0.42	0.03	0.09	0.11	0.13	0.63	0.46	0.9	0.68	0	0.04	0.36	0.52	0.38	0.14	0.1
ENSG00000021776_AQR	21.92	21.72	19.42	19.75	22.94	23.67	21.31	20.99	23.1	23.73	22.84	22.17	24.45	22.02	24.57	22.57	22.92	22.06	22.58	22.73
ENSG00000021826_CPS1	0.44	0.73	0.86	0.1	0.06	0.32	0.32	0.36	0.36	0.54	0.2	0.25	0.16	0.68	0.35	0.3	0.07	0.03	0.32	0.37
ENSG00000021852_C8B	0	0	0	0	0	0	0	0	0	0	0	0	0	0	0	0	0	0	0	0
ENSG00000022267_FHL1	4.21	4.42	1.42	2.24	3.67	3.46	3.07	4.1	5.45	5.66	5.39	6.29	5.83	4.25	5.07	3.58	4.88	3.81	4.85	4.11
ENSG00000022277_RTF2	89.58	88.05	99.88	98.01	84.41	89.78	84.04	82.09	84.77	87.5	85.87	89.74	84	85.78	86.35	86.27	80.93	80.8	86.21	85.57
ENSG00000022355_GABRA1	0	0	0	0	0	0	0	0	0	0	0	0	0	0	0	0	0	0	0	0
ENSG00000022556_NLRP2	0.22	0	0.09	0.04	0.02	0	0.04	0	0	0	0	0	0	0	0	0.28	0	0	0.04	0
ENSG00000022567_SLC45A4	17.34	17.14	13.78	15.32	12.62	13.38	13.37	13.02	12.2	14.26	13.85	15.51	14.87	15.7	14.25	16.62	12.77	13.85	14.05	14.76
ENSG00000022840_RNF10	64.23	54.32	59.6	53.91	55.37	55.44	64.93	55.01	67.47	54.46	58.18	57.07	60.77	51.93	50.11	60.65	53.14	64.42	60.38	58.53
ENSG00000022976_ZNF839	6.41	6.77	7.29	8.28	6.53	6.33	4.02	6.76	5.62	5.64	4.43	6.55	5.3	5.47	5.76	4.92	5.88	5.42	6.23	5.42
ENSG00000023041_ZDHHC6	26.73	38.57	27.48	23.59	34.21	37.27	32.2	38.07	39.46	34.62	39.99	40.66	32.3	32.42	30.77	35.35	37.15	28.49	26.01	46.02
ENSG00000023171_GRAMD1B	12.88	14.09	7.96	5.2	11.66	15.35	16.46	14.38	13.29	12.32	13.32	10.7	15.38	14.69	13.33	10.6	8.43	12.49	15.21	10.66
ENSG00000023191_RNH1	109.26	98.61	69.51	78.12	115.47	102.79	104.22	120.12	113.34	109.48	103.93	99.81	113.58	101.82	105.64	104.75	112.88	121.47	102.65	104.08
ENSG00000023228_NDUFS1	112.18	115.26	82.15	81.87	110.59	115.75	118.7	114.56	123.87	119.95	110.48	112.92	112.22	123.09	104.7	109.13	119.88	117.51	119.75	119.27
ENSG00000023287_RB1CC1	14.03	12.45	17.54	17.46	14.18	15.81	12.57	13.78	15.05	14.7	15.08	14.79	12.22	13.22	13.47	13.77	11.49	11.38	11.46	13.59
ENSG00000023318_ERP44	12.5	12.69	10.74	11.65	11.11	12.47	12.18	11.19	10.35	10.62	12.22	11.96	9.72	10.91	11.18	12.14	11.28	10.82	11.98	11.8
ENSG00000023330_ALAS1	57.38	61.61	53.52	58.03	71.91	72.78	71.9	71.05	72.43	70.68	61.15	68.91	74.93	71.43	67.45	66.02	67.32	70.46	67.54	70.52
ENSG00000023445_BIRC3	21.62	23.93	11.59	13.31	35.68	38.32	29.94	27.45	34.76	34.23	29.5	26.44	32.77	35.02	25.11	25.69	26.89	26.02	24.11	25.1
ENSG00000023516_AKAP11	22.68	24.57	21.98	22.34	24.77	27.15	24.04	22.29	24.02	23.29	24.61	24.94	24.24	23.31	24.21	23.82	22.82	23.06	23.16	23.86
ENSG00000023572_GLRX2	22.01	23.23	14.21	11.89	21.94	22.73	22.24	28.11	25.49	25.71	23.82	23.53	26.49	26.01	23.36	25.36	26.29	24.31	24.07	27.68
ENSG00000023608_SNAPC1	2.76	3.38	3.59	2.89	4.11	4.14	3.35	3.7	2.82	3.74	3.85	4.26	3.68	4.63	3.35	3.36	2.8	4.09	3.3	3.63
ENSG00000023697_DERA	22.27	23.52	19.06	18.53	23.66	21.51	21.93	24.32	20.07	26.06	24.13	26.48	26.25	21.97	18.24	24.67	23.04	21.23	19.44	20.98
ENSG00000023734_STRAP	107.16	116.43	73.95	72.84	106.78	128.9	103.53	94.3	114	114.07	110.66	115.16	112.61	122.05	109.61	109.42	113.16	113.79	113.03	105.04
ENSG00000023839_ABCC2	0.48	0.25	0.14	0.51	0.04	0.48	0.12	0.18	0.27	0.08	1.02	0.33	0.15	0.09	0.24	0.27	0.08	0.16	0.18	0.25
ENSG00000023892_DEF6	16.76	15.87	26.21	24.71	16.15	12.74	16.42	17.59	11.63	12.76	16.72	13.73	11.71	13.2	16.17	15.16	16.5	13.73	12.42	13.11
ENSG00000023902_PLEKHO1	59.19	60.86	67.34	69.12	46.39	47.5	52	44.88	44.43	44.16	44.24	43.71	42.78	40.46	43.49	47.72	49.03	45.96	43.19	41.09
ENSG00000023909_GCLM	6.02	6.45	2.53	3.19	4.2	7.34	6.99	3.44	5.16	5.96	4.76	5.21	5.31	5.8	6.01	5.87	6.39	7.53	5.27	5.71
ENSG00000024048_UBR2	12.09	12.1	17.33	18.04	11.46	12.17	11.71	11.31	10.97	11.19	12.25	12.68	11.73	9.89	12.71	13.29	11.21	11.51	12.56	12.23
ENSG00000024422_EHD2	0	0.02	0	0	0	0	0	0	0	0	0	0	0	0	0	0	0	0	0	0
ENSG00000024526_DEPDC1	16.85	18.91	10.76	11.26	15.99	17.89	14.63	14.23	16.54	18.42	19.35	16.93	20.61	20.53	17.51	16.75	18.23	20.15	18.24	17.61
ENSG00000024862_CCDC28A	6.49	6.9	13.17	13.37	5.57	6.97	7.46	6.53	7.17	6.95	8.15	8.47	6.28	7.42	8.31	8.01	5.55	5.53	7.02	6.62
ENSG00000025039_RRAGD	8.43	9.03	5.14	5.61	6.72	5.29	4.11	4.75	3.94	6.08	5.81	4.04	5.6	6.35	5.18	5.66	4.33	6.55	6.63	5.02
ENSG00000025156_HSF2	9.73	7.52	6.07	4.4	7.92	8.97	7.65	7.32	9.44	7.95	8.96	7.27	12.29	7.93	9.21	7.56	7.32	10.28	9.56	8.21
ENSG00000025293_PHF20	20.46	23.24	16.64	16.6	20.15	21.44	17.22	18.1	21.78	22.24	20.47	17.49	19.48	19.22	18.94	19.08	25.46	19.15	17.66	18.7
ENSG00000025423_HSD17B6	1.63	0.63	0.13	0.42	0.24	0.33	0.83	0.34	0.47	0.6	0.92	0.37	0.57	0.66	0.18	1.61	0.42	0.61	0.64	0.39
ENSG00000025434_NR1H3	2.42	1.28	2.28	2.91	0.86	0.95	1.46	0.72	1.29	3.14	2.29	1.4	1.95	2.29	1.61	1.48	1.37	1.06	1.32	3
ENSG00000025708_TYMP	120.32	121.27	40.4	37.96	160.83	133.54	141.67	147.66	154.79	166.7	123.93	126.58	163.05	169.19	120.69	125.14	163.65	169.93	133.3	131.84
ENSG00000025770_NCAPH2	51.3	56.31	37.36	38.6	53.7	53.84	53.94	53.57	60.98	59.28	50.08	54.11	60.02	60.98	49.15	49.6	62.64	62.05	54.66	53.32
ENSG00000025772_TOMM34	31.95	33.7	20.79	21.9	31.86	33.09	33.97	32.21	33.49	35.62	32.94	32.08	34.23	31.44	27.46	30.82	36.06	33.57	34.36	31.82
ENSG00000025796_SEC63	10.78	14.8	11.82	12.48	11.02	12.08	11.57	9.2	12.68	11.06	10.91	10.79	10.91	10.06	12.66	9.77	9.1	9.51	11.77	11.23
ENSG00000025800_KPNA6	10.86	11.75	7.06	8.1	7.89	11.15	9.36	9.28	9.23	10.33	8.85	10.12	8.62	8.67	8.03	10.04	11.59	10.59	9.54	10.76
ENSG00000026025_VIM	166.9	154.23	85.3	92.07	198.92	199.66	189.77	193.87	96.22	101.32	90.16	94.64	98.62	97.14	104.25	99.33	128.04	131.74	117.34	115.57
ENSG00000026036_RTEL1-TNFRSF6B	0.81	0.95	0.91	1.85	1.84	1.16	1.03	0.88	1.02	1.07	0.88	1.79	0.84	1	1.12	1.3	1.28	0.58	1.09	1.19
ENSG00000026103_FAS	3.56	3.56	6.39	5.75	3.64	3.04	4.51	2.93	2.95	3.44	3.54	4.13	3.65	3.01	3.31	3.78	4.4	3.26	3.67	3.7
ENSG00000026297_RNASET2	30.44	30.62	62.61	56.63	28.36	23.9	30.6	32.24	21.72	25.12	32.71	32.27	22.39	22.47	29.5	28.78	27.53	27.81	30.39	29.32
ENSG00000026508_CD44	570.46	560.12	312.77	320.59	614.14	589.96	604.08	582.23	648.75	658.88	493.43	513.78	606.42	597.28	428.22	462.75	599.3	598.62	495.02	480.41
ENSG00000026559_KCNG1	0	0	0	0	0.02	0	0	0	0	0	0	0	0	0	0.02	0	0	0	0	0
ENSG00000026652_AGPAT4	1.11	0.58	2.23	1.54	0.54	1.18	1.02	0.69	0.77	1.25	1.23	1.33	1.39	0.74	1.01	0.58	0.9	0.74	0.58	0.83
ENSG00000026751_SLAMF7	38.04	39.15	11.52	10.59	39.49	43.14	37.19	36.37	40.44	37.98	28.43	29.36	33.53	34.56	23.06	26.41	34.69	34.32	33.5	30.72
ENSG00000026950_BTN3A1	8.05	6.68	11.71	12.96	9.26	5.31	5.73	7.44	4.87	4.61	6.56	7.74	5.01	5.86	7.53	7.08	5.02	5.01	7.45	5.97
ENSG00000027001_MIPEP	22.28	22.35	14.5	14.98	21.57	22.72	19.43	20.59	22.15	23.18	20.75	21.21	23.8	24.17	20.85	23.16	24.3	23.75	23.19	21.88
ENSG00000027075_PRKCH	0.1	0.19	0.31	0	0.03	0	0	0	0	0	0	0	0	0	0.03	0	0	0.08	0	0
ENSG00000027644_INSRR	0	0	0	0	0	0	0	0	0	0	0	0	0.02	0	0.01	0	0	0	0.01	0.01
ENSG00000027697_IFNGR1	16.86	17.69	16.55	15.36	18.64	21.19	16.83	18.47	17.56	16.29	17.85	18.34	15.71	16.93	19.23	16.58	15.46	16.51	16.46	18.29
ENSG00000027847_B4GALT7	9.47	10.5	11.9	12.76	11.9	10.03	11.64	10.94	7.89	8.77	7.84	10.94	10.41	9.06	9.6	12.12	10.59	11.22	10.09	8.05
ENSG00000027869_SH2D2A	13.62	13.28	1.6	1.53	11.09	10.57	11.24	12.65	11.3	10.65	7.64	12.12	13.74	9.68	9.24	9.24	12.73	11.39	12.26	9.29
ENSG00000028116_VRK2	29.99	31.14	29.75	33.15	34.11	36.71	32.48	33.21	32.55	32.43	35.55	36.2	31.97	37.13	34.3	34.97	32.52	33.49	35.64	36.28
ENSG00000028137_TNFRSF1B	76.04	82.62	70.11	68.45	83.72	69.31	72.25	89.39	70	73.71	81.4	75.89	81.6	77.87	78.86	83.25	84.02	84.36	75.65	73.68
ENSG00000028203_VEZT	38.33	38.69	36.48	37.53	43.43	52.15	47.21	40.2	55.6	54.19	47.42	41.06	53.79	49.1	40.66	45.17	50.23	48.13	43.36	40.7
ENSG00000028277_POU2F2	316.14	291.07	439.04	455.43	283.6	275.82	301.97	301.81	266.4	280.67	288.78	289.82	288.98	234.94	307.28	324.33	275.49	287.68	292.54	290.51
ENSG00000028310_BRD9	39.45	38.47	29.4	28.08	42.56	38.24	39.37	38.92	40.03	36.04	39.86	42.48	37.91	38.96	38.9	42.55	33.84	37.07	36.48	36.61
ENSG00000028528_SNX1	65.29	66.27	80.5	74.99	64.72	60.86	74.5	68.87	58.07	62.88	64.15	61.5	61.73	64.4	73.63	70.09	63.8	61.39	63.19	73.52
ENSG00000028839_TBPL1	18.38	18.99	13.51	16.6	17.72	21.79	22.48	21.88	14.76	21.14	17.97	18.12	16.62	18.61	26.2	17.53	18.4	18.26	15.01	19.33
ENSG00000029153_ARNTL2	1.64	1.31	0.39	0.64	1.65	1.44	1.94	1.64	1.98	2.12	1.93	2.32	1.7	1.93	1.8	1.9	1.89	1.39	1.63	1.72
ENSG00000029363_BCLAF1	74.19	88.98	67.58	65.62	81.96	89.25	80.53	76.31	87.68	85.51	84.96	80.81	91.75	79.54	86.22	82.28	86.12	75.04	103.08	99.47
ENSG00000029364_SLC39A9	35.87	34.09	40.17	36	32.07	34.27	34.53	34.57	29.56	29.25	32.2	33.05	30.06	26.09	34.68	33.34	30.08	35.03	34.44	33.43
ENSG00000029534_ANK1	0.79	0.81	1.84	4.01	0.39	1.09	0.49	0.65	0.7	0.5	0.21	0.39	0.11	0.72	0.51	1.2	0.73	0.64	1.64	2.2
ENSG00000029559_IBSP	0	0	0	0	0	0	0	0	0	0	0	0	0	0	0	0	0	0	0	0
ENSG00000029639_TFB1M	6.84	8.07	7.01	5.9	7.9	7.93	8.11	6.9	6.31	9.16	6.99	8.35	8.29	8.76	7.26	6.93	7.99	7.56	10.29	5.65
ENSG00000029725_RABEP1	36.24	39.93	26.29	23.7	34.09	37.71	33.12	39.18	38.36	39.38	37.14	36.75	36.09	35.81	36.54	33.04	43.94	37.08	37.67	37.54
ENSG00000029993_HMGB3	52.94	46.6	20.67	34.52	52.79	55.09	48.51	41.43	49.36	58.45	58.83	48.26	50.16	48.68	43.12	42.21	53.68	57.99	53.99	52.8
ENSG00000030066_NUP160	36.11	36.6	31.34	34.64	39.09	37.9	36.64	35.53	38.72	37.37	39.51	40.48	36.64	36.34	39.85	40.08	37.03	41.01	40.57	36.53
ENSG00000030110_BAK1	54.64	53.5	37.71	39.67	54.84	49.3	48.54	53.02	56.17	57.36	47.12	50.33	56.39	53.67	47.19	49.62	56.88	56.64	51.85	49.95
ENSG00000030304_MUSK	0.17	0.27	0.42	0.58	0.25	0.42	0.07	0.36	0.31	0.32	0.25	0.23	0.11	0.09	0.17	0.41	1.18	0.27	0.12	0.17
ENSG00000030419_IKZF2	0.96	0.58	1.03	0.81	0.43	0.35	0.44	0.59	0.77	0.49	0.43	0.62	0.47	0.63	0.61	0.63	0.28	0.52	0.61	0.62
ENSG00000030582_GRN	591.77	568.45	805.11	815.63	565.87	488.92	592.27	605.33	512.86	528.17	596.31	629.5	550.58	463.16	604.53	623.32	538.63	555.32	602.43	590.92
ENSG00000031003_FAM13B	16.13	14.84	19.07	19.99	12.28	15.4	15.05	13.37	13.26	13.6	13.91	16.8	14.17	14.44	15.82	16.1	12.58	14.46	15.04	14.85
ENSG00000031081_ARHGAP31	14.56	12.69	7.62	9.13	11.22	12	13.99	13.44	11.27	12.08	10.25	10.8	11.47	13.36	14.93	11.57	11.16	12.5	10.55	10.51
ENSG00000031691_CENPQ	11.87	10.43	5.29	5.78	10.87	11.4	7.79	9.28	8.84	9.71	10.82	9.53	9.79	10.62	10.29	9.62	10.34	9.77	11.38	10.13
ENSG00000031698_SARS	96.82	100.75	78.76	75.83	101.15	105.98	103.16	104.82	112.02	117.67	98.83	97.32	109.58	107.16	97.7	99.69	110.76	109.48	107.78	100.99
ENSG00000031823_RANBP3	132.75	129.38	100.64	104.34	142.45	137.62	153.91	154.33	137.11	164.6	133.03	155.37	144.15	144.63	138.11	133.39	159.75	162.3	139.86	147.57
ENSG00000032219_ARID4A	9.77	7.74	10	10.63	9.23	8.54	6.82	8.78	8.59	7.9	8.62	7.39	7.47	7.82	7.45	8.02	7.16	7.48	7.62	7.6
ENSG00000032389_EIPR1	34.46	29.69	28.88	29.76	33.35	34.9	32.33	38.1	31.89	34.57	32.92	29.61	35.29	30.35	27.91	29.76	30.82	32.97	39.54	34.07
ENSG00000032444_PNPLA6	47.75	39.92	45.39	45.71	44.23	39.66	42.21	46.18	42.02	37.57	40.91	43.63	41.01	36.09	38.98	42.62	43.18	40.4	40.55	39.78
ENSG00000032742_IFT88	7.81	10.58	7.64	8.34	7.35	7.88	6.62	7.22	7.05	5.71	8.2	8.08	5.73	7.31	8.1	6.23	7.69	6.62	6.9	6.9
ENSG00000033011_ALG1	23.73	21.97	17.22	19.55	23.57	24.52	26.31	26.74	26.19	24.98	23.78	23.65	22.03	26.55	23.46	24.24	24.76	24.61	25.15	26.24
ENSG00000033030_ZCCHC8	20.89	23.67	21.19	22.63	21.61	23.38	19.97	23.3	20.7	21.93	21.79	23.01	22.28	21.25	20.1	18.59	20.17	20.43	22.82	20.29
ENSG00000033050_ABCF2	99.65	96.74	47.66	61.41	97.75	105.14	102.86	109.76	103.42	111.23	89.68	90.72	117.61	99.41	89	86.97	125.9	130.83	102.54	94.59
ENSG00000033100_CHPF2	23.06	20.95	28.93	29.17	23.9	20.93	24.04	24.15	21.19	23.15	21.51	22.99	20.18	20.82	23.39	23.11	20.83	23.57	23.08	21.16
ENSG00000033122_LRRC7	0	0	0.02	0.02	0.08	0.03	0	0.07	0	0	0.02	0	0.05	0.06	0.08	0	0.05	0.05	0	0.05
ENSG00000033170_FUT8	101.27	95.06	140.93	146.94	104.7	111.18	111.33	102.79	93.21	89.66	108.42	109.86	90.85	91.92	113.11	123.63	92.17	90.86	101.26	103.45
ENSG00000033178_UBA6	48.47	61.65	55.42	50.39	58.94	43	42	51.64	39.6	55.94	65.3	48.24	60.81	49.57	65.05	38.64	57.14	59.37	34.96	55.17
ENSG00000033327_GAB2	8.7	8.63	8.63	8.39	12.41	14.34	10.15	10.23	16.35	13.66	11.25	11.07	13.87	14.05	10.01	11.34	14.02	13	9.77	10.97
ENSG00000033627_ATP6V0A1	17.18	17.81	12.08	11.9	26.83	24.91	21.65	27.39	22.05	22.84	28	27.64	24.2	19.86	25.22	26.55	19.03	20.75	20.3	23.68
ENSG00000033800_PIAS1	21.71	21.36	20.93	26.77	18.06	18.75	23.33	23.61	19.51	20.71	17.4	22.63	17.9	16.95	23.34	22.04	20.81	19.06	25.6	18.56
ENSG00000033867_SLC4A7	36.9	34.34	13.51	15.36	43.03	46.17	32.84	40.2	38.75	40.12	33.8	36.8	39.44	48.75	41.87	40.34	37.6	43	39.16	38.48
ENSG00000034053_APBA2	0.12	0	0.06	0	0	0	0	0.37	0.04	0.08	0	0.03	0.12	0	0	0.03	0.04	0.35	0	0
ENSG00000034152_MAP2K3	38.51	28.26	42.28	41.85	37.14	25.46	27.27	29.69	31.26	33.31	26.93	24.48	30.35	30.12	32.68	29.34	29.86	35.19	26.28	31.2
ENSG00000034239_EFCAB1	0	0	0	0	0	0	0	0	0	0	0	0	0	0	0	0	0	0	0	0
ENSG00000034510_TMSB10	2384.99	2459.25	2331.56	2239.71	2404.09	2199.8	2397.24	2530.44	2481.7	2370	2349.06	2230.97	2401.4	2639.54	2356.77	2283.69	2508.4	2440.3	2375.34	2358.54
ENSG00000034533_ASTE1	3.87	6.56	9.85	3.84	4.48	4.67	4.49	4.31	4.2	6.07	4.09	3.96	4.39	3.99	6.5	5.18	3.69	5.16	5.14	3.83
ENSG00000034677_RNF19A	9.62	12.79	21.33	22.21	9.93	14.02	15	10.61	11.76	11.51	12.32	10.87	10.58	12.45	13.21	12.99	12.83	14.26	12.74	12.18
ENSG00000034693_PEX3	7.6	9.04	4.55	7.9	9.05	9.46	6.94	9.28	8.89	8.11	9.81	8.59	8.93	9.58	6.57	8.75	8.38	8.33	8.48	6.38
ENSG00000034713_GABARAPL2	95.55	90.84	98.05	99.31	96.64	102.49	88.15	94.83	97.1	85.45	100.59	96.46	93.84	96.81	100.45	95.54	93.3	91.06	94.82	92.53
ENSG00000034971_MYOC	0	0	0	0	0	0	0	0	0	0	0.05	0	0	0	0	0	0	0	0	0
ENSG00000035115_SH3YL1	0.57	2.07	2.86	1.6	1.4	1.72	0.78	1.84	0.78	0.54	1.84	1.65	1	1.35	2.79	1.04	0.66	1.17	1.64	1.47
ENSG00000035141_FAM136A	66.75	72.2	34.07	34.84	78.28	79.87	68.2	69.71	78.24	77.82	71.35	71.17	75.41	80.91	68.6	69.02	75.65	78.12	68.57	72.91
ENSG00000035403_VCL	10.28	11.31	15.36	16.93	9.62	10.7	12.98	10.7	10.31	11.52	11.49	12.6	10.89	12.25	13.07	10.77	12.22	11.47	10.93	12.18
ENSG00000035499_DEPDC1B	35.12	37.38	16.65	20.23	34.99	37.18	34.43	31.13	39.41	41.36	35.38	35.78	38.41	41.47	32.62	31.8	38.81	38.35	40.47	38.53
ENSG00000035664_DAPK2	15.98	14.79	35.37	33.41	13.67	13.8	12.08	15.74	11.48	16.23	16.36	17.39	13.35	13.71	19.36	17.79	14.92	14.06	15.18	14
ENSG00000035681_NSMAF	24.95	28.65	18.63	25.29	26.8	29.19	26.64	24.19	29.79	26.6	25.12	26.38	24.31	26.66	26.63	25.74	22.4	24.18	28.04	23.74
ENSG00000035687_ADSS	56.51	60.55	35.53	35.49	62.73	65.74	56.4	57.98	59.69	60.22	62.67	61.8	57.05	63.28	58.54	57.89	58	57.65	60.85	58.28
ENSG00000035720_STAP1	4.26	5.44	9.84	8.74	4.68	5.52	7.12	7.52	3.96	2.88	6.38	5.72	3.66	2.16	5.86	6.15	3.02	3.32	6.98	5.53
ENSG00000035862_TIMP2	8.06	7.98	13.46	14.22	6.98	6.67	6.79	7.43	5.56	4.91	7.02	7.79	5.02	4.49	8.24	7.66	5.58	5.15	6.98	8.02
ENSG00000035928_RFC1	40.48	37.57	26.43	24.64	43.86	45.3	41.67	39.01	38.44	44.04	42.52	41.12	36.95	40.03	44.84	48.06	45.58	44.57	45.41	43.52
ENSG00000036054_TBC1D23	13.1	14.4	16.1	16.91	13.26	16.09	12.92	11.5	14.3	12.35	14.15	14.29	15.03	14.19	13.92	15	12.13	13.6	14.27	15.66
ENSG00000036257_CUL3	71.39	77.43	69.14	74.66	80.61	83.03	75.48	68.88	75.96	72.82	79.29	77.17	73.45	74.47	81.12	76.49	78.37	74.6	82.3	77.69
ENSG00000036448_MYOM2	1.68	1.1	0.33	1.37	0.95	0.58	1.36	0.76	1.17	0.79	0.71	2.79	0.99	0.54	1.11	0.48	0.51	0.82	1.1	0.73
ENSG00000036473_OTC	0	0	0	0	0	0	0	0	0	0	0	0	0	0	0	0	0	0	0	0
ENSG00000036530_CYP46A1	0.13	0.16	0.22	0.3	0.52	0.07	0.01	0.12	0.14	0.05	0.23	0.15	0.09	0.2	0.4	0.09	0.07	0.33	0.29	0.19
ENSG00000036549_AC118549.1	14.99	18.11	16.74	12.38	19.26	17.28	18.9	15.92	17.24	14.72	17.34	19.95	20.55	15.79	18.3	17.97	22.07	13.5	20.78	16.38
ENSG00000036565_SLC18A1	0	0	0	0	0	0	0	0	0	0	0	0	0	0	0	0	0	0	0	0
ENSG00000036672_USP2	0.5	0.99	0.3	0.86	0.81	0.34	0.46	0.54	0.63	0.57	0.75	0.55	0.58	0.66	0.41	0.67	0.61	0.48	0.28	0.39
ENSG00000036828_CASR	0.84	0.78	0.94	1.02	0.79	0.54	0.89	0.63	0.68	0.54	0.68	0.73	0.63	0.6	0.78	0.76	0.61	0.48	0.67	0.66
ENSG00000037042_TUBG2	6.88	7.73	11.56	13.7	7.96	8.44	6.35	5.65	5.55	5.77	6.75	7.05	6.37	6.96	5.42	7.72	6	6.07	7.31	8.01
ENSG00000037241_RPL26L1	58.24	61.24	45.23	43.64	66.48	71.59	78.57	59.38	63.88	63.95	65.64	59.8	62.92	61.94	67.32	54.93	59.87	68.55	57.47	58.6
ENSG00000037280_FLT4	0	0.03	0	0.01	0	0	0.13	0	0.01	0.02	0.03	0.04	0.6	0.03	0.01	0.06	0.02	0	0.11	0.53
ENSG00000037474_NSUN2	94.31	100.32	66.47	62.59	100.23	105.07	98.67	96.95	100.85	100.69	101.52	100.49	100.55	102.08	91.24	96.48	99.92	99.83	99.34	98.1
ENSG00000037637_FBXO42	15.47	15.49	14.55	12.74	16.71	15.74	14.82	15.36	15.39	15.02	14.69	13.17	14.46	15.76	15.67	14.42	15.08	15.54	13.8	16.05
ENSG00000037749_MFAP3	15.93	15.79	18.1	13.78	17.04	16.09	15.32	12.3	16.16	15.9	17.58	14.84	13.32	14.31	16.65	15.4	18.9	17.32	13.47	14.91
ENSG00000037757_MRI1	36.16	37.37	30.84	29.31	33.49	30.97	35.96	34.17	33.9	37.78	37.17	34.78	33.63	35.88	33.33	31.41	38.52	38.59	32.16	30.98
ENSG00000037897_METTL1	13.83	16.02	7.05	5.86	16.19	15.58	12.4	14.28	16.07	17.54	14.17	11.19	16.56	16.1	15.66	14.99	17.65	17.79	14.44	12.6
ENSG00000037965_HOXC8	0.18	0.22	0.14	0.08	0.69	0.73	0.37	0.47	0.75	0.68	0.16	0.52	0.52	0.46	0.5	0.34	0.29	0.29	0.69	0.58
ENSG00000038002_AGA	9.12	9.24	10.08	9.58	6.49	12.5	11.09	8.21	12.59	11.49	10.86	14.5	7.49	8.3	7.08	8.33	13.87	10.41	10.02	11.63
ENSG00000038210_PI4K2B	12.92	15.53	10.25	11.9	15.69	18.15	16.05	15.01	16.09	15.42	16.89	17.08	16.11	17.18	14.96	15.49	15.49	14.74	17.59	16.17
ENSG00000038219_BOD1L1	10.75	9.62	12.47	10.59	10.47	11.31	10.15	9.83	8.73	8.93	11.19	10.54	9.58	9.71	11.51	10.32	7.84	9.42	10.33	10.29
ENSG00000038274_MAT2B	44.98	48.68	55.88	52.96	47.66	48.43	45.86	43.33	44.26	44.44	46.47	46.76	41.85	40.96	47.9	44.29	41.43	45.13	50.87	46.72
ENSG00000038295_TLL1	0	0	0	0	0	0	0	0	0	0	0	0	0	0	0	0	0	0	0	0
ENSG00000038358_EDC4	47.26	42.37	38.93	47.75	47.11	42.21	48.07	50.81	46.73	47.43	47.67	48.23	45.76	41.69	48.45	46.95	50.74	48.43	43.4	42.74
ENSG00000038382_TRIO	0.35	0.13	0.03	0.46	0.09	0.41	0.02	0.04	0.07	0.36	0.03	0	0	0.1	0.06	0.29	0.78	0.53	0.1	0.02
ENSG00000038427_VCAN	0.16	0.33	0.02	0.31	0.92	0.63	0.96	0.33	0.33	0.18	0.6	0.73	0.37	0.37	0.64	0.25	0.83	0.47	0.36	0.14
ENSG00000038532_CLEC16A	20.09	20.72	18.22	17.82	19.66	19.28	19.75	20.72	21.82	20.93	19.27	19.49	19.95	19.41	20.09	21.28	20.46	20.79	21.57	21.34
ENSG00000038945_MSR1	0	0	0	0	0	0	0	0	0	0	0	0	0	0	0	0	0	0	0	0
ENSG00000039068_CDH1	9.65	10.02	8.78	6.64	9.88	9.97	8.82	9.42	12.4	13.34	10.44	9.11	10.69	7.35	7.33	8.27	10.1	10.24	8.93	9.3
ENSG00000039123_MTREX	103.54	112.65	79.86	67.5	108.96	103.4	92.01	107.8	105.82	105.52	102.38	94.47	102.61	104.91	92.41	99.74	106.87	115.8	108.18	98.53
ENSG00000039139_DNAH5	0	0	0	0	0	0	0	0	0	0	0	0	0	0	0	0	0	0	0	0
ENSG00000039319_ZFYVE16	4.2	5.08	5.99	5.6	8.27	4.82	4.09	4.32	5.57	4.36	5.33	5.79	6.85	5.99	7.09	5.12	5.78	5.35	5.63	6.32
ENSG00000039523_RIPOR1	12.01	10.85	22.85	33.24	10.94	8.62	8.65	8.74	30.96	8.97	9.85	9.63	8.8	9.38	10.71	10.06	9.23	8.7	9.09	9.23
ENSG00000039537_C6	0	0	0	0	0	0	0	0	0	0	0	0	0	0	0	0	0	0	0	0
ENSG00000039560_RAI14	0.2	0.03	0.02	0.02	0.16	0.03	0	0.13	0.39	0.21	0.26	0.29	1.35	0.28	0.08	0.05	0.6	0.07	0.24	0.08
ENSG00000039600_SOX30	1.37	1.73	3.69	3.42	1.32	1.68	1.43	1.05	0.78	0.84	1.35	1.78	1.04	0.98	1.82	1.23	0.95	1.13	1.06	1.02
ENSG00000039650_PNKP	73.41	78.03	88.26	80.4	84.42	66.74	80.19	82.93	74.52	74.79	79.32	78.36	71.56	76.3	76.33	88	83.75	80.56	82.13	88.33
ENSG00000039987_BEST2	0	0	0	0.2	0	0	0	0.04	0.04	0	0	0	0	0.07	0.04	0	0.04	0	0	0.12
ENSG00000040199_PHLPP2	2.13	1.84	0.84	1	1.96	1.96	1.94	1.82	2.57	2.82	1.49	1.67	1.8	2.15	1.74	1.62	1.91	2.06	1.79	1.77
ENSG00000040275_SPDL1	40.25	41.91	21.92	26.2	39.01	45.3	43.22	38.36	46.11	44.44	42.21	40.17	40.06	47.57	39	39.92	41.12	44.88	46.52	43.22
ENSG00000040341_STAU2	30.99	30.61	37.1	45.84	34.04	30.3	32.44	31.96	29.31	28.06	33.84	27.99	33.34	29.92	32.59	38.2	31.14	26.56	29.74	32.4
ENSG00000040487_PQLC2	7.81	7.8	8.99	9.23	8.09	6.15	7.33	7.95	9.98	8.05	7.12	10.21	8.78	8.41	7.64	8.5	8.71	8.63	7.65	8.49
ENSG00000040531_CTNS	7.63	7.66	5.62	6.06	9.77	9.01	7.32	10.65	11.36	7.38	10.33	6.76	9.27	9.6	7.11	8.7	8.49	9.75	9.8	8.01
ENSG00000040608_RTN4R	0.79	0.87	0.36	0.96	2.22	1.14	1.11	0.87	0.98	1.47	1.63	0.89	0.92	1.49	1.22	1.2	1.42	1.62	1.41	1.4
ENSG00000040633_PHF23	68.24	59.29	55.94	56.7	57.86	59.91	61.5	54.75	58.25	58.13	54.37	59.06	53.43	60.89	54.28	65.16	58.71	56.75	48.75	59.36
ENSG00000040731_CDH10	0	0	0	0	0	0	0	0	0	0	0	0	0	0	0	0	0	0	0	0
ENSG00000040933_INPP4A	19.98	14.98	22.98	20.31	12.26	12.44	12.6	11.75	10.76	12.17	12.4	12.08	14.48	10.17	13.2	13.03	10.98	13	12.61	11.38
ENSG00000041353_RAB27B	0.11	0.06	0.05	0.04	0.1	0.04	0.06	0.04	0.1	0.19	0.04	0.16	0.13	0.1	0.03	0.08	0.06	0.07	0.02	1.01
ENSG00000041357_PSMA4	309.99	309.76	236.07	237.1	308.97	346.08	318.2	291.75	341.57	331.81	327.84	316.71	308.01	323.55	309.14	316.75	351.51	323.87	335.01	324.89
ENSG00000041515_MYO16	0	0	0	0	0	0	0	0	0	0	0	0	0	0	0	0	0	0	0	0
ENSG00000041802_LSG1	53.28	63.87	49.01	54.26	58.41	54.36	56.76	48.74	55.07	52.67	58.46	55	49.7	52.4	54.51	52.22	48.43	53.67	57.62	57.37
ENSG00000041880_PARP3	13.95	11.64	16.71	13.41	16.09	12.24	12.98	13.12	17.36	17.12	14.87	13.03	15.48	15.26	13.75	13.25	12.5	13.49	14.51	11.57
ENSG00000041982_TNC	0	0	0	0	0	0	0	0	0	0	0	0	0	0.02	0	0	0	0	0	0
ENSG00000041988_THAP3	12.69	11.72	12.4	9.66	11.31	11.32	11.78	15.57	12.99	10.3	9.12	11.46	12.38	10.78	11.93	11.54	11.96	12.47	10.92	10.92
ENSG00000042062_RIPOR3	1.64	1.92	8.16	7.22	2.37	1.74	2.94	1.48	0.97	1.14	1.58	2.07	1.51	1.04	2.24	1.99	0.46	1.52	1.41	2.56
ENSG00000042088_TDP1	46.03	46.98	27.79	27.07	37.16	42.18	41.21	42.43	44.43	44.68	38.4	38.08	36.44	42.05	36.55	39.75	46.41	43.99	46.49	46.57
ENSG00000042286_AIFM2	4.59	4.53	3.41	3.24	4.15	4.78	4.73	4.3	4.36	4.78	4.5	4.54	4.7	5	4.12	4.21	4.63	4.16	3.76	4.98
ENSG00000042304_C2orf83	0	0	0	0	0	0	0	0	0	0	0	0	0	0	0	0	0	0	0	0
ENSG00000042317_SPATA7	1.69	2.74	3.59	3.46	0.93	1.86	3.51	3.12	2.71	2.26	2.33	2.56	2.88	2.13	2.12	3.07	1.97	2.15	2.78	2.91
ENSG00000042429_MED17	11.39	9.33	8.93	8.53	10.42	9.96	8.28	9.31	9.46	7.96	9.02	9.79	8.4	9.36	8.45	9.95	10.18	10.57	9.78	11.51
ENSG00000042445_RETSAT	20.19	18.53	24.99	24.8	18.62	20.43	20.08	18.42	17.94	19.34	18.12	20.22	19.03	19.3	19.74	18.4	19.02	18.93	19.38	17.99
ENSG00000042493_CAPG	132.61	125.07	219.19	221.43	129.64	138.75	147.23	148.89	101.16	109.08	133.34	121.43	117.76	110.36	142.3	141.91	109.29	109.67	111.31	121.42
ENSG00000042753_AP2S1	126.78	124.44	126.94	137.65	119.52	126.54	121.76	129.89	110.19	104.4	122.15	134.29	117	111.3	123.82	122.66	119.9	121.09	112.85	113.81
ENSG00000042781_USH2A	0	0	0	0	0	0.01	0	0	0	0.01	0	0.02	0.01	0	0	0.01	0	0	0.02	0.01
ENSG00000042813_ZPBP	0	0	0	0.32	0	0	0.5	0	0	0	0	0.19	0	0.22	0.65	0.14	0	0	0	0
ENSG00000042832_TG	0.53	0.42	0.42	0.26	0.65	0.85	0.49	0.49	0.13	0.29	1.21	0.44	0.14	0.48	0.4	0.62	0.4	0.1	0.11	0.29
ENSG00000042980_ADAM28	1.07	2.94	3.19	5.54	3.38	0.88	1.15	1.01	0.61	0.38	1.39	2.72	0.88	0.26	1.42	0.71	0.45	0.27	0.57	0.3
ENSG00000043039_BARX2	0	0	0	0	0	0	0	0	0	0	0	0	0	0	0	0	0	0	0	0
ENSG00000043093_DCUN1D1	33.43	34.01	23.64	25.47	34.93	37.81	33.07	31.66	39.5	35.98	30.97	31.23	39.66	38.3	33.82	32.77	32.32	36.57	31.74	33.04
ENSG00000043143_JADE2	25.15	27.35	19.06	20.57	31.05	28.41	27.61	25.69	20.33	25.64	32.04	42.02	25.85	27.99	26.61	28.89	23.11	25.74	25.22	30.17
ENSG00000043355_ZIC2	3.16	3.37	2.09	1.37	2.9	2.99	2.43	3.39	3	2.92	2.64	2.64	2.86	2.78	2.79	2.39	2.58	2.53	2.22	2.37
ENSG00000043462_LCP2	0.06	0	0.08	0.05	0.02	0	0	0	0	0	0	0.04	0	0.09	0	0	0.2	0	0	0.05
ENSG00000043514_TRIT1	10.87	10.3	6.51	7.49	9.28	12.23	11.68	8.47	10.36	8.84	8.93	9.02	8.35	9.9	9.52	8.24	9.58	9.35	9.51	8.19
ENSG00000043591_ADRB1	0.03	0	0	0	0.06	0	0.03	0	0.02	0.02	0.03	0	0.03	0.11	0.06	0	0	0.03	0.05	0.05
ENSG00000044012_GUCA2B	0	0	0	0	0	0	0	0	0	0	0	0	0	0	0	0	0	0	0	0
ENSG00000044090_CUL7	5.34	4.44	8.12	8.24	4.58	4.04	4.56	6.47	4.36	4.73	4.48	4.75	5.27	4.25	5.24	4.93	4.35	5.89	5.14	5.39
ENSG00000044115_CTNNA1	60.87	61.38	71.1	73.74	61.99	61.65	59.96	61.14	63.61	62.46	59.9	61.56	62.17	58.85	62.21	64.41	64.08	63.07	60.46	62.31
ENSG00000044446_PHKA2	9.22	12.15	13.47	9.03	8.77	8.42	9.17	9.08	9.56	7.9	9.71	10.3	11.28	13.41	8.14	8.8	9.54	11.01	10.02	7.5
ENSG00000044459_CNTLN	0	0	0	0	0	0	0	0	0	0	0	0	0	0	0	0	0	0	0	0
ENSG00000044524_EPHA3	0	0	0	0	0	0	0	0	0	0	0	0	0	0	0	0	0	0	0	0
ENSG00000044574_HSPA5	179.51	181.57	121.18	124.94	201.03	217	201.28	201.2	215.03	210.34	203.51	202.18	201.7	198.75	198.86	196.47	193.8	189.82	192.19	192.67
ENSG00000046604_DSG2	0.01	0.01	0.03	0	0.01	0	0.01	0.04	0.01	0.01	0	0	0.03	0	0.04	0	0	0	0.03	0.02
ENSG00000046647_GEMIN8	19.08	18.96	17.71	18.12	19.63	18.46	17.29	19.24	13.35	15.19	18.43	18.81	15.4	17	19.81	17.42	19.29	16.32	16.83	19.51
ENSG00000046651_OFD1	10.16	10.78	16.91	18.75	11.77	12.43	10.79	11.53	10.06	9.46	12.7	12.73	9.08	9.5	12.25	12.54	8.64	10.59	11.05	11.3
ENSG00000046653_GPM6B	0.66	0.93	0.88	0.91	0.8	0.9	0.64	0.47	0.8	0.41	0.49	0.43	0.44	0.6	0.53	0.79	0.49	0.61	0.54	0.77
ENSG00000046774_MAGEC2	0	0	0	0	0	0	0	0	0	0	0	0	0	0	0	0	0	0	0	0
ENSG00000046889_PREX2	0.01	0	0.04	0.02	0.03	0.05	0	0.02	0.02	0.04	0	0.03	0.01	0.06	0	0.07	0	0.05	0.01	0.01
ENSG00000047056_WDR37	10.14	12.19	18.55	16.95	12.44	12.77	11.63	11.98	10.08	10.76	12.54	13.08	11.08	11.62	14.16	13.01	10.39	10.97	12.72	11.95
ENSG00000047188_YTHDC2	25.01	25.56	24.5	23.15	25.88	27.16	25.93	23.01	21.2	20.85	23.45	26.77	24.17	22.71	26.16	24.2	22.3	22.86	23.72	23.7
ENSG00000047230_CTPS2	12.11	11.12	12.3	14.16	10.17	12.47	10.16	11.62	10.57	10.3	12.78	13.13	9.04	11.2	12.08	11.59	8.56	11	10.6	12.17
ENSG00000047249_ATP6V1H	36.95	37.42	34.79	38.95	40.2	37.05	36.51	34.42	33.11	33.74	35.93	36.82	41.76	33.85	34.87	37.94	39.37	36.22	38.95	34.6
ENSG00000047315_POLR2B	90.02	87.86	84.14	84.57	96.14	101.48	90.97	90.25	91.47	92.52	97.19	91.39	96.56	95.34	93.42	92.33	91.54	90.04	97.63	95.09
ENSG00000047346_FAM214A	23.88	22.41	103.73	100.35	22.07	19.95	20.75	17.12	9.2	10.35	21.9	24.67	14.16	14.58	27.25	27.07	9.96	14.39	18.1	19.32
ENSG00000047365_ARAP2	16.94	16.1	21.1	19.99	17.94	20.86	16.86	15.65	17.96	17.06	20.84	24.88	16.05	17.51	17.81	19.84	18.68	25.38	21.98	15.82
ENSG00000047410_TPR	53.55	56.31	59.4	58.55	61.19	64.14	55.16	50.87	53.52	58.41	66.45	58.58	59.21	56	61.82	58.6	56.96	58.71	64.74	56.81
ENSG00000047457_CP	0.09	0	0	0.08	0	0	0	0.12	0.03	0	0	0	0.09	0	0.09	0	0	0.43	0.08	0
ENSG00000047578_KIAA0556	5.04	5.72	9.66	8.09	5.6	3.81	5.58	3.99	9.28	7.32	5.44	6.19	5.08	3.44	5.11	5.07	4.25	4.85	6.25	6.13
ENSG00000047579_DTNBP1	22.31	24.14	32.44	31.89	21.35	20.26	21.68	21.36	21.26	18.7	20.25	23.55	25.37	22.46	24.95	24.8	21.1	20.9	24.8	25.61
ENSG00000047597_XK	0.04	0.07	0.08	0.08	0.04	0.03	0.03	0.07	0.05	0.06	0.05	0.02	0.04	0.06	0	0.02	0.04	0.05	0.08	0.07
ENSG00000047617_ANO2	0	0	0	0	0	0	0	0	0	0	0	0	0	0	0	0	0	0	0	0
ENSG00000047621_C12orf4	19.5	25.25	24.93	22.37	21.8	22.69	21.46	20.32	23.05	22.6	27.31	26.03	24.12	24.22	26.48	23.75	22.91	22.6	25.68	23.46
ENSG00000047634_SCML1	0	0	0	0	0	0	0	0	0	0	0	0	0	0	0	0	0	0	0	0
ENSG00000047644_WWC3	33.54	32.94	30.85	30.42	29.31	32.95	29.44	31.07	27.36	27.19	29.11	29.1	28.71	28.23	30.98	33.07	25.31	27.05	28.66	27.99
ENSG00000047648_ARHGAP6	0.25	0.51	0.61	0.62	0.51	0.23	0.5	0.39	0.27	0.2	0.73	0.52	0.59	0.49	0.83	0.57	0.31	0.34	0.79	0.41
ENSG00000047662_FAM184B	0	0	0	0.03	0	0.01	0.01	0.01	0.01	0	0	0	0	0.02	0	0	0.01	0	0	0
ENSG00000047849_MAP4	55.98	59.72	41.39	43.54	53.54	57.38	58.01	57.29	59.39	58.87	57.73	56.89	59.81	55.72	56.25	55.32	59.28	61.16	56.34	56.86
ENSG00000047932_GOPC	13.58	12.83	11.88	12.9	14.89	14.03	13.22	12.8	12.96	12.61	15.31	14.29	13.16	14.59	13.7	13.71	13.2	13.74	14.25	12.77
ENSG00000047936_ROS1	0	0	0	0	0	0	0	0	0	0	0	0	0	0	0	0	0	0	0	0
ENSG00000048028_USP28	14.64	13.23	13.35	14.36	16.04	15.57	13.24	17.73	13.7	14.5	17.71	10.6	12.15	14.25	13.36	13.42	13.1	14.9	14.08	13.44
ENSG00000048052_HDAC9	13.13	13.58	21.67	20.25	11.64	15.44	13.25	12.65	17.56	17.57	23.21	20.16	16.4	15.67	18.61	17.29	18.28	14.91	20.51	18.18
ENSG00000048140_TSPAN17	14.3	14.32	16.42	17.84	15.15	13.93	14.83	14.29	12.35	14.55	12.69	13.09	13.09	13.51	15.55	15.4	15.23	13.45	14.55	14.04
ENSG00000048162_NOP16	100.9	96.47	35.2	38.72	103.09	102.47	101.67	100.95	109.04	105.37	111.85	97.42	100.98	112.47	90.12	88.58	103.2	99.86	93.46	96.67
ENSG00000048342_CC2D2A	0	0.12	0.02	0.06	0	0.05	0	0.06	0	0.05	0	0.15	0	0	0.06	0	0	0.04	0	0
ENSG00000048392_RRM2B	23.8	19.05	34.82	36.68	20.6	22.98	21.48	22.14	20.31	20.54	23.32	21.67	20.74	21.27	26.5	22.04	21.52	19.73	24.74	23.33
ENSG00000048405_ZNF800	14.54	12.73	15.41	11.14	13.9	15.35	13.48	12.28	12.13	12.63	14.32	14.37	14.65	13.13	13.9	15.97	12.91	13.5	14.85	11.91
ENSG00000048462_TNFRSF17	23.55	21.22	43.64	42.67	16.26	19.46	16.96	14.16	11.97	11.08	17.89	13.65	12.09	13.39	17.95	20	14.38	15.18	18.04	18.59
ENSG00000048471_SNX29	6.67	6.4	13.26	11.49	6.44	5.27	6.27	7	4.57	5.27	6.03	7.32	5.34	5.09	7.13	8.1	5.11	5.78	6.53	6.4
ENSG00000048540_LMO3	0.63	0.55	0.46	0.19	0.85	0.32	0.16	0.07	0.31	0.47	0.59	0.2	0.45	0.2	0.58	0.36	1.29	0.31	0.09	0.43
ENSG00000048544_MRPS10	44.13	41.52	43.55	43.79	42.52	42.75	41.52	40.35	43.37	41.08	43.25	43.52	42.04	44.78	44.54	43.89	46.1	42.85	49.8	43.35
ENSG00000048545_GUCA1A	1.15	1.85	7.32	6.92	0.97	1.78	1.39	1.07	1.23	1.3	1.49	1.37	1.06	1.16	1.98	1.91	0.97	1.05	1.18	2.04
ENSG00000048649_RSF1	24.29	28.55	26.13	20.13	23.33	25.95	20.11	21.12	22.66	22.99	24.92	24.33	22.74	19.41	20.45	24.26	21.87	28.64	22.87	19.35
ENSG00000048707_VPS13D	12.08	12.34	15.35	15.41	10.23	9.82	9.92	10.14	9.29	9.07	11.63	11.16	9.16	8.91	12.63	12.79	10.97	9.23	11.4	12.33
ENSG00000048740_CELF2	60.77	60.9	69.56	68	56.95	61.19	60.84	58.44	55.39	54.22	55.99	59.89	56.08	56.73	61.1	58.98	53.69	55.22	52.57	55.63
ENSG00000048828_FAM120A	61.06	62.1	51.76	48.97	64.39	67.7	62.91	64.37	63.08	61.65	60.61	63.01	63.96	56.4	60.35	62.57	61.58	60.34	64.28	60.87
ENSG00000048991_R3HDM1	44.23	45.85	38.33	43.02	38.6	48.78	46.23	41.23	42.38	35.86	43.25	39.74	37.66	41.43	41.52	40.16	39.63	39.68	40.12	42.01
ENSG00000049089_COL9A2	2	2.99	2.89	3.15	2.75	1.92	3.17	3.12	2.5	3.36	2.62	2.92	2.2	2.71	4.61	2.92	2.43	3.31	2	2.45
ENSG00000049130_KITLG	0	0	0	0	0	0	0	0	0	0	0	0	0	0	0	0	0	0	0	0
ENSG00000049167_ERCC8	5.58	6.86	5.68	5.37	7.54	8.53	7.2	7.54	7.8	7	7.57	6.73	7.44	6.5	5.98	6.55	5.77	7.04	6.64	6.85
ENSG00000049192_ADAMTS6	0.09	0.55	0.52	0.62	0.48	0.27	0.45	0.39	0.18	0.3	0.44	0.25	0.09	0.44	0.16	0.21	0.17	0.3	0.32	0.76
ENSG00000049239_H6PD	5.42	5.35	8.06	7.77	5.56	4.96	5.64	5.57	4.4	4.5	5.86	5.23	5.27	4.66	5.65	6.01	4.98	5.35	5.77	5.78
ENSG00000049245_VAMP3	12.35	11.84	14.43	25.85	13.51	13.99	14.13	14.44	13.43	13.73	15.75	14.66	14.15	14.7	14.94	14.22	15.41	13.78	16.55	16.61
ENSG00000049246_PER3	1.32	0.95	0.36	0.46	1.33	1.37	1.01	1	1.07	2.3	2.44	1.15	1.26	2.1	1.42	0.7	1.12	1.05	1.14	0.96
ENSG00000049247_UTS2	0.72	0.28	0.87	1.36	1.28	0.56	1.26	0.56	0.7	0.24	0.84	0.82	0.4	0.75	1.14	1.14	0.15	0.58	2.29	1.99
ENSG00000049249_TNFRSF9	0.13	0.18	0	0.02	0.58	0.64	0.28	0.29	0.27	0.46	0.56	2.38	1.29	0.28	0.36	0.26	0.24	0.37	0.32	0.24
ENSG00000049283_EPN3	0.02	0	0.01	0	0.02	0	0	0	0.02	0.01	0	0.02	0	0.01	0	0	0.35	0	0.05	0
ENSG00000049323_LTBP1	0.3	0.62	1.14	1.15	0.35	0.26	0.15	0.2	0.35	0.66	0.15	0.65	0.37	0.41	0.47	0.97	0.17	0.25	0.37	0.7
ENSG00000049449_RCN1	20.63	21.04	10.12	10.1	22.65	23.54	22.85	21.72	26.99	24.97	23.98	24.88	23.8	25.6	23.55	22.29	22.2	22.37	23.12	22.6
ENSG00000049540_ELN	0.03	0	0	0	0	0	0	0	0	0	0	0	0	0	0	0	0	0	0	0
ENSG00000049541_RFC2	46.33	51.86	28.08	26.82	47.31	46.47	45.04	48.41	48.59	50.46	48.62	41.32	50.17	47.54	42.41	40.1	53.62	47.07	51.89	49.73
ENSG00000049618_ARID1B	17.5	17.84	21.1	23.29	16.53	16.98	15.67	15.39	16.83	16.54	17.05	14.79	15.34	14.98	17.02	15.87	15.45	16.21	17.75	16.28
ENSG00000049656_CLPTM1L	141.64	151.56	84.18	102.21	148.99	163.27	152.59	130.64	160.56	149.4	146.58	141.61	156.76	137.27	149.81	161.57	155.46	147.03	167.05	148.33
ENSG00000049759_NEDD4L	54.65	59.08	54.71	54.03	57.96	62.16	62.14	52.39	62.51	63.99	57.72	58.76	58.8	61.11	56.74	56.55	58.37	57.29	48.63	51.83
ENSG00000049768_FOXP3	0.17	0.08	0.11	0.29	0.26	0.07	0.16	0.35	0.28	0.06	0.22	0.08	0.33	0.08	0.16	0.4	0.16	0.23	0.03	0.13
ENSG00000049769_PPP1R3F	2.09	1.66	1.73	1.86	2.74	1.31	1.48	1.8	1.89	2.27	1.46	1.45	1.62	1.83	1.53	1.69	1.61	1.83	1.59	1.41
ENSG00000049860_HEXB	34	32.27	38.14	40.34	36.69	36.03	39.27	35.12	34.01	35.12	36.22	36.64	37.06	34.9	35.3	36.09	37.63	34.19	40.62	38.5
ENSG00000049883_PTCD2	16.99	19.99	11.3	12.42	20.73	19.68	18.23	16.52	19.16	13.71	16.56	18.11	18.8	16.1	16.64	17.99	12.74	16.79	15.62	14.26
ENSG00000050030_NEXMIF	0	0	0	0	0	0	0	0	0	0	0	0	0	0	0	0	0.01	0	0	0
ENSG00000050130_JKAMP	30.67	30.81	41.39	47.38	31.53	35.24	39.87	29.32	35.01	30.72	32	35.3	35.03	33.68	34.51	37.33	34	33.3	31.23	30.67
ENSG00000050165_DKK3	0	0	0	0	0	0	0	0	0	0	0	0	0	0	0	0	0	0	0	0
ENSG00000050327_ARHGEF5	0.51	0.3	0.43	0.38	0.24	0.2	0.3	0.41	0.22	0.19	0.34	0.23	0.31	0.22	0.13	0.37	0.36	0.62	0.24	0.32
ENSG00000050344_NFE2L3	12.73	11.15	5.72	5.27	12.16	13.64	12.02	10.44	13.27	12.43	14.16	15.51	12.13	12.92	14.04	12.66	10.34	10.33	11.16	11.31
ENSG00000050393_MCUR1	14.12	12.93	9.25	9.53	15.41	12.93	14.14	14.26	12.24	11.96	13.54	12.2	14.06	11.99	12.68	10.45	14.88	12.89	12.03	12.83
ENSG00000050405_LIMA1	57.23	60.64	24.26	24.67	44.58	47.66	44.13	39.21	55.78	54.79	44.49	45.18	51.28	49.19	41.52	39.55	53.98	54.51	53.16	46.48
ENSG00000050426_LETMD1	36.96	41.87	49.04	46.55	54.7	37.86	37.57	42.17	39.34	38.52	45.52	44.08	35.22	41.5	45.57	48.25	35.87	39.21	47.48	41.1
ENSG00000050438_SLC4A8	0.58	0.91	1.46	1.47	0.43	0.32	0.49	0.36	0.75	0.44	0.95	1.13	0.37	0.39	1.19	0.55	0.55	0.34	0.46	0.69
ENSG00000050555_LAMC3	0.09	0.06	0.14	0.52	0.05	0.03	0.02	0.07	0.04	0.11	0.14	0.03	0.03	0.2	0.11	0.09	0.11	0.06	0.04	0
ENSG00000050628_PTGER3	0	0	0	0	0	0	0	0	0	0	0	0	0	0	0	0	0	0	0	0
ENSG00000050730_TNIP3	4.72	6.61	0.65	0.86	11.3	13.9	8.53	9	22.13	23.71	10.92	11.93	20.37	18.58	9.26	8.24	15.15	18.98	9.93	9.73
ENSG00000050748_MAPK9	22.9	24.57	21.33	21.03	24.03	25.96	23.34	23.47	22.21	24.7	23.18	23.27	23.27	23.81	20.24	23.7	28.88	24.98	27.61	28.31
ENSG00000050767_COL23A1	0.11	0.07	0.26	0.16	0	0.13	0.13	0.17	0.03	0.14	0.03	0.03	0.07	0.14	0.14	0.03	0.06	0.1	0.06	0.07
ENSG00000050820_BCAR1	4.49	3.55	1.88	3.13	2.82	3.38	2.77	3.91	5.87	4.39	3.81	4.56	3.34	4.19	3.85	4.01	4.12	3.62	3.95	4.45
ENSG00000051009_FAM160A2	9.11	8.98	12.11	15.48	10.38	9.44	9.39	10.95	11.34	8.48	9	10.21	8.73	8.79	13.49	10.28	11	10.45	9.04	10.49
ENSG00000051108_HERPUD1	183.55	165.02	134.91	139.8	179.18	179.48	181.04	185.64	188.35	201.07	161.16	166.9	187.93	172.01	157.15	163.52	178.51	177.01	164.04	174.75
ENSG00000051128_HOMER3	0.69	0.39	0.27	0.36	1.04	0.63	0.91	0.54	1.88	1.69	0.73	0.24	1.93	0.73	1.3	0.73	0.52	1.64	0.6	0.84
ENSG00000051180_RAD51	27.08	30.46	10.93	12.76	29.02	28.66	27.25	22.61	27.17	30.68	31.59	22.38	24.98	27.79	23.93	27.15	34.64	24.64	29.55	29.37
ENSG00000051341_POLQ	13.98	12.81	5.54	5.83	14.05	15.56	11.72	12.74	14.63	15.33	14.85	15.06	13.53	14.33	11.94	12.08	15.62	15.57	15.76	14.56
ENSG00000051382_PIK3CB	19.61	21.22	16.58	19.96	28.25	28.62	25.36	26.22	23.23	26.18	23.21	21.52	25.38	26.12	26.33	23.15	27.1	27.41	24.96	21.85
ENSG00000051523_CYBA	216.64	239.8	285.05	256.31	228.46	185.25	212	222.23	176.39	196.28	192.56	207.43	198.53	190.05	203.83	204.85	192.57	207.75	196.5	207.4
ENSG00000051596_THOC3	87.2	93.08	52.76	57.67	92.07	89.31	91.38	82.89	92.89	97.92	82.01	84.71	93.49	89.31	83.98	85.88	87.81	86.26	85.39	84.28
ENSG00000051620_HEBP2	16.34	15.39	11.19	12.56	17.02	13.6	17.28	18.32	15.85	16.18	16.92	18.46	15.09	16.42	15.89	13.69	16.81	18.21	15.27	13.34
ENSG00000051825_MPHOSPH9	25.1	31.17	24.1	25.93	28.66	33.48	26.34	27.4	28.9	26.11	34.45	22.27	30.97	24.73	26.79	27.7	26	31.96	26.1	36.53
ENSG00000052126_PLEKHA5	2.22	1.83	1.12	1.2	1.24	1.76	1.37	1.66	2.25	2.37	2.24	2.15	2.17	1.75	1.84	2.41	1.47	2.23	2.01	2.7
ENSG00000052344_PRSS8	0	0	0	0	0	0	0	0.06	0	0	0	0	0.05	0.04	0	0	0	0	0	0
ENSG00000052723_SIKE1	33.61	46.61	43.58	34.35	31.05	36.4	25.69	33.36	25.62	34.3	28.7	27.96	28.03	29.47	28.55	28.79	35.49	30.23	30.36	30.33
ENSG00000052749_RRP12	42.37	41.7	22.88	23.76	44.52	41.8	46.46	45.24	40.62	44.51	40.29	41.61	42.49	41.62	38.33	39.84	41.88	45.84	39.62	39.72
ENSG00000052795_FNIP2	0.19	0.31	0.14	0.1	0.35	0.63	0.35	0.25	0.74	0.57	0.26	0.4	0.63	0.51	0.46	0.29	0.66	0.35	0.38	0.18
ENSG00000052802_MSMO1	88.75	100.77	103.25	105.24	105.56	108.24	102.97	100.12	88.71	77.35	104.38	102.53	88.04	100.13	111.52	108.61	87.67	77.77	102.7	97.04
ENSG00000052841_TTC17	24.67	27.83	42.54	44.62	27.12	28.73	27.98	27.93	25.98	23.2	34.8	33.9	26.34	24.11	30.56	34.49	26.74	29.38	29.74	26.46
ENSG00000052850_ALX4	0	0	0.02	0	0	0	0	0	0.02	0	0	0.05	0.01	0	0	0	0	0	0	0.01
ENSG00000053108_FSTL4	0	0	0	0	0.01	0	0.03	0.14	0	0.35	0	0.04	0	0	0	0	0.13	0.14	0.33	0
ENSG00000053254_FOXN3	33.26	35.82	40.58	41.02	37.26	40.01	30.98	36.22	37.49	36.37	37.74	40.56	40.88	34.38	38.11	35.18	35.38	37.72	30.98	33.5
ENSG00000053328_METTL24	0	0	0	0	0	0	0	0	0	0	0	0	0	0	0	0	0	0	0	0
ENSG00000053371_AKR7A2	38.74	33.83	39.48	37.36	37.26	34.13	39.94	38.24	35.65	40.48	36.16	39.24	36.05	36.11	38.58	37.83	37.76	34.44	34.24	38.88
ENSG00000053372_MRTO4	69.82	75.97	28.83	26.78	76.76	74.59	74.17	70.42	83.02	87.42	71.14	71.87	78.29	88.06	62.53	64.79	82.75	84.71	77.11	69.31
ENSG00000053438_NNAT	2.23	2.38	3.01	1.79	2.14	0.98	2.24	2.73	1.91	2.34	2.31	1.89	1.45	2	1.38	1.87	3	3.69	1.49	2.57
ENSG00000053501_USE1	35.63	31.5	30.88	29.27	37.12	32.11	31.72	35.57	34.07	32.08	31.75	30.73	28.63	28.37	28.02	27.75	32.96	37.87	29.19	32.93
ENSG00000053524_MCF2L2	0.87	0.94	0.85	0.85	0.83	1.36	1.09	0.79	1.11	1.28	0.55	1.23	1.71	0.97	1.04	0.56	0.85	1.4	1.44	1.05
ENSG00000053702_NRIP2	0.5	1.18	1.24	1.09	1.09	1.89	1.11	1.23	0.81	1.04	1.21	1.13	1.06	0.94	0.67	0.98	1.26	0.7	1.13	1.32
ENSG00000053747_LAMA3	0	0	0	0	0	0	0	0	0.03	0.04	0	0	0.02	0	0.01	0	0	0.01	0.01	0.01
ENSG00000053770_AP5M1	41.79	44.15	43.2	43.27	42.42	46.44	42.35	37.16	41.62	38.2	41.85	42.86	39.93	37.34	42.47	41.07	38.84	40	41.18	40.73
ENSG00000053900_ANAPC4	11.19	12	12.09	12.74	13.49	11.86	10.98	10.94	13.95	13.5	15.99	10.81	11.61	12.01	13.03	10.73	12.82	11.55	14.55	13.12
ENSG00000053918_KCNQ1	0	0	0	0	0	0	0	0	0	0	0	0.15	0	0	0	0	0	0	0	0
ENSG00000054116_TRAPPC3	21.87	25.85	22.68	23	23.73	25.3	25.02	25.2	21.05	21.01	23.37	19.72	21.81	22.74	23.42	23.67	23.06	21.89	26.79	22.2
ENSG00000054118_THRAP3	50.67	53.3	44.67	44.24	49.89	53.82	53.86	50.89	54.19	55.78	53.01	51.93	51.08	55.6	50.08	51.95	53.4	54.12	58.14	52.04
ENSG00000054148_PHPT1	83.84	75.83	67.39	62.67	84.3	70.96	82.57	85.48	84.68	86.35	76.74	83.99	90.43	84.47	78.16	77.82	87.08	85.16	76.36	82.69
ENSG00000054179_ENTPD2	0	0	0	0	0	0	0	0	0	0	0	0	0	0	0	0	0	0	0	0
ENSG00000054219_LY75	42.78	42.34	24.43	21.9	52.3	49.78	48.93	45.22	47.05	46.1	39.17	41.06	47.8	46.56	38.23	37.75	48.05	43.9	39.39	40.4
ENSG00000054267_ARID4B	7.42	8.44	8.84	11.59	7.12	9.56	7.99	7.8	8.1	7.89	8.65	8.5	8.67	8.64	8.8	8.19	7.13	7.46	8.71	6.98
ENSG00000054277_OPN3	50.91	46.56	39.49	45.6	43.44	47.67	51.55	45.04	45.76	45.28	49.66	45.61	48.84	44.59	41.57	52.48	48.01	46.24	51.74	48.4
ENSG00000054282_SDCCAG8	12.57	13.05	22.94	21.37	10.65	15.13	22.01	12.68	14.2	10.47	10.17	14.19	11.64	12.26	14	13.46	10.52	14.29	10.43	17.2
ENSG00000054356_PTPRN	0	0	0	0	0.29	0.01	0	0	0	0	0	0.02	0	0.02	0	0	0	0.03	0	0.18
ENSG00000054392_HHAT	0.63	0.5	0.82	0.61	0.45	0.41	0.7	0.84	0.57	0.55	0.52	0.8	0.49	0.87	0.56	0.64	0.6	0.36	0.48	1.03
ENSG00000054523_KIF1B	9.67	10.16	8.6	9.23	11.9	12.43	11.31	11.92	12.88	12.83	12.5	13.06	12.81	12.91	12.27	12.51	13.04	12.81	12.38	11.32
ENSG00000054598_FOXC1	0	0.02	0	0.02	0	0	0	0.04	0.02	0	0.02	0	0	0	0	0	0.02	0	0.05	0
ENSG00000054611_TBC1D22A	23.49	23.2	24.18	21.93	21.24	21.3	21	18.6	24	21.1	22.96	22.53	21.42	21.2	22.35	21.81	18.81	22.27	19.81	21.82
ENSG00000054654_SYNE2	10.39	7.61	17.14	18	8.01	6.57	6.12	8.08	9.51	6.64	9.97	10.63	7.6	5.69	7.36	12.56	8.11	7.29	10.98	9.21
ENSG00000054690_PLEKHH1	0.58	0.11	0.49	0.14	0.38	0.07	0.21	0.26	0.16	0.12	0.54	0.43	0.18	0.05	0.09	0.2	0.05	0.8	0.17	0.11
ENSG00000054793_ATP9A	0	0	0	0	0	0	0	0	0	0	0	0	0	0	0	0	0	0	0	0
ENSG00000054796_SPO11	0	0	0	0	0	0	0	0	0	0	0	0	0	0	0	0	0	0	0	0
ENSG00000054803_CBLN4	0	0	0	0	0	0	0	0	0	0	0	0	0	0	0	0	0	0	0	0
ENSG00000054938_CHRDL2	0.04	0	0	0	0	0	0	0	0	0	0	0	0	0	0	0	0	0	0	0
ENSG00000054965_FAM168A	8.98	9.31	12.72	12.79	9.13	8.64	8.72	8.6	8.87	8.78	9.8	9.72	7.57	7.81	8.8	10.22	7.82	9.7	9.65	8.32
ENSG00000054967_RELT	18.94	17.61	20.63	18.18	18.69	15.9	16.67	18.21	14.66	16.28	15.87	16.66	15.87	17.22	15.6	16.23	17.06	17.83	16.38	16.79
ENSG00000054983_GALC	6.49	5.43	8.51	9.61	6.08	5.98	4.2	4.38	3.05	5.21	6.12	3.81	2.93	2.9	4.46	5.52	4.11	4.57	5.13	4.35
ENSG00000055044_NOP58	150.15	142.35	81.91	93.47	159.13	152.92	151.57	151.6	157.38	145.99	165.48	154.85	149.49	144.66	153.95	136.74	158.6	134.57	153.97	147.88
ENSG00000055070_SZRD1	79.28	71.45	60.59	59.91	82.95	76.75	84.51	85.51	84.14	80.87	71.27	76.37	82.4	85.19	77.4	78.4	84.63	81.94	82.47	79.09
ENSG00000055118_KCNH2	4.34	3.9	17.61	19.15	3.47	3.73	3.73	3.59	2.39	3.04	3.64	3.79	3.22	2.57	3.99	4.05	2.64	2.45	3.01	3.15
ENSG00000055130_CUL1	82.46	85.57	55.94	52.78	87.93	94.07	84.87	83.02	96.03	92.91	89.92	88.83	91.02	95.06	85.49	87.75	90.36	87.5	94.66	87.72
ENSG00000055147_FAM114A2	18.93	21.37	18.76	19.75	20.41	16.7	19.41	15.58	17.6	18.1	15.15	15.74	15.04	21.28	17.02	17.03	21.77	15.28	17.99	17.34
ENSG00000055163_CYFIP2	94.51	90.77	207.41	207.73	88.12	85.62	96.39	93.42	66.07	66.24	92.23	97.55	77.78	68.61	107.25	107.84	67.58	71.57	82.15	86.28
ENSG00000055208_TAB2	14.78	13.77	14.69	16.43	13.4	15.69	15.29	14.86	14.83	14.87	15.81	16.29	15.47	15.87	14.96	14.61	14.76	15.11	16.8	14.99
ENSG00000055211_GINM1	10.03	10.53	10.48	9.79	9.66	8.08	8.03	9.16	8.73	8.66	9.91	8.54	8.1	7.54	7.6	9.95	8.49	8.65	9.6	9.14
ENSG00000055332_EIF2AK2	47.7	46.39	48.32	55.2	55.27	53.82	62.61	61.81	51.81	51.69	64.46	70.84	50.56	55.48	57.63	53.08	57.26	51.22	65.08	62.68
ENSG00000055483_USP36	38.78	41.03	24.84	23.21	43.67	42.97	44.87	41.12	35.52	31.45	41.15	43.4	36.33	34.91	32.77	36.36	35.09	37.63	37.29	40.14
ENSG00000055609_KMT2C	21.62	27.3	24.36	24.16	23.86	22.04	20.15	21.99	22.64	24.33	25.61	26.48	22.04	19.48	21.81	25.41	19.24	21.12	19.2	20.37
ENSG00000055732_MCOLN3	0.21	0.04	0.11	0.14	0.23	0.09	0.08	0.12	0.15	0.23	0.1	0.21	0.06	0.17	0.09	0.09	0.13	0.03	0.15	0.2
ENSG00000055813_CCDC85A	0	0	0	0	0.02	0	0	0	0	0	0	0	0	0	0	0	0	0	0	0
ENSG00000055917_PUM2	56.43	60.84	50.14	52.12	57.1	62.45	64.19	56.72	56.94	55.5	61.01	59.05	59.12	52.88	57.72	57.57	58.61	60.05	61.73	58.59
ENSG00000055950_MRPL43	79.2	76.92	58.77	63.95	79.45	80.48	77.77	75.38	76.76	80.91	71.39	74.64	71.78	77.81	71.69	77.86	76.89	75.01	63.21	72.6
ENSG00000055955_ITIH4	1.02	0.86	2.1	4.22	1.55	1	0.84	0.44	0.77	0.88	4.02	1.36	0.85	1.25	1.89	0.94	0.62	1.15	1.14	1.94
ENSG00000055957_ITIH1	0	0.09	0	0	0.18	0	0	0	0	0	0	0	0	0	0	0	0.7	0	0	0
ENSG00000056050_HPF1	14.81	17.43	15.11	11.98	15.35	18.11	14.74	17.31	17.64	17.27	15.78	15.08	19.42	18.29	19.32	16.94	14.93	17.87	19.96	18.4
ENSG00000056097_ZFR	72.86	77.52	58.3	59.53	75.28	80.43	72.16	68.61	78.8	73.44	74.81	76.62	70.59	74.44	77.28	75.32	78.61	77.69	78.29	74.88
ENSG00000056277_ZNF280C	3.12	3.99	2.73	2.85	4.49	4	3.92	3.97	4.1	4.4	4.67	4.55	2.9	4.03	3.46	4.14	3.54	3.34	3.72	3.21
ENSG00000056291_NPFFR2	0	0	0	0	0	0	0	0	0	0	0	0	0	0	0	0	0	0	0	0
ENSG00000056487_PHF21B	0	0	0	0	0	0	0	0	0	0	0	0	0	0	0	0	0	0	0	0
ENSG00000056558_TRAF1	4.95	4.54	2.32	2.38	6.48	6.17	4.47	4.98	8.36	8.39	5.06	6.23	7.14	6.74	4	3.65	6.88	7.3	4.6	5.04
ENSG00000056586_RC3H2	16.54	13.81	13.45	15.54	16.06	15.91	13.67	14.14	16.21	13.68	16.19	16.76	14.58	16.5	14.97	14.66	12.08	15.05	14.36	15.02
ENSG00000056736_IL17RB	1.18	1.39	1.67	1.41	1.26	1.91	1.29	1.89	1.64	1.46	1.52	1.53	2.5	1.54	1.39	1.3	1.62	1.76	1.15	1.14
ENSG00000056972_TRAF3IP2	6.08	7.44	8.21	6.46	6.66	8.24	7.47	6.5	7.2	7.04	7.41	7.19	6.66	6.29	7.44	5.79	7.05	7.76	5.9	8.71
ENSG00000056998_GYG2	0	0	0	0	0	0	0	0	0	0	0	0	0	0	0	0	0	0	0	0
ENSG00000057019_DCBLD2	0.01	0	0	0.23	0	0	0	0	0.21	0.08	0	0	0	0	0	0.17	0	0	0	0
ENSG00000057149_SERPINB3	0	0	0	0	0	0	0	0	0	0	0	0	0	0	0	0	0	0	0	0
ENSG00000057252_SOAT1	11.34	11.66	7.1	5.79	9.62	15.33	10.97	11.11	13.2	13.12	13.18	12.54	13.6	13.72	12.66	10.34	12.21	14.7	12.54	11.09
ENSG00000057294_PKP2	0	0	0.01	0	0	0	0	0	0	0	0.02	0.17	0	0	0	0	0	0	0.14	0
ENSG00000057468_MSH4	0.02	0.02	0.14	0.13	0.02	0.05	0.07	0.05	0.04	0.08	0.06	0.1	0.07	0.08	0.05	0.04	0.02	0.02	0.15	0.11
ENSG00000057593_F7	0	0	0	0	0	0	0	0	0	0	0	0	0	0	0	0	0	0	0	0
ENSG00000057608_GDI2	284.54	290.62	247.62	246.39	295.83	329.93	290.93	285.68	306.09	291.91	309.79	298.81	301.57	302.87	301.68	302.86	301.12	303.55	317.31	301.55
ENSG00000057657_PRDM1	57.06	47.55	79.52	76.14	47.05	48.36	49.65	47.85	42.35	44.81	42.65	45.59	46.09	42.06	49.63	54.16	46.23	49.21	48.22	47.09
ENSG00000057663_ATG5	10.66	10.98	9.46	9.14	11.3	14.72	11.37	10.75	12.51	12.73	12.87	13.14	12.61	11.36	12.52	11.31	12.68	12.88	12.67	12.65
ENSG00000057704_TMCC3	4.6	5.32	6.8	5.88	3.07	3.42	3.48	3.62	3.13	3.23	3.45	3.45	3.65	3.63	4.2	3.84	3.35	3.5	4.35	3.52
ENSG00000057757_PITHD1	44.4	45.34	26.29	27.23	42.44	42.17	43.47	43.95	43.91	42.12	44.26	42.86	42.78	45.44	42.31	40.28	47.03	45.22	45.12	44.28
ENSG00000057935_MTA3	21.46	21.73	44.12	38.78	21.69	23.48	21.8	21.35	21.23	19.9	24.24	25.01	20.27	22.2	22.86	26.14	19.82	22.74	22.29	24.28
ENSG00000058056_USP13	22.17	18.79	13.81	12.27	20.2	17.31	17.33	19.51	16.54	19.48	20.82	21.43	17.62	19.88	17.7	19.5	20.54	20.27	17.5	20.16
ENSG00000058063_ATP11B	16.29	18.56	21.7	23.44	19.46	19.15	16.91	18.64	16.25	16.79	19.53	19.21	16.9	19.89	18.97	20.8	16.6	17.24	19.54	22.51
ENSG00000058085_LAMC2	0.02	0	0	0.02	0.32	0	0	0	0	0	0	0	0.02	0	0.01	0	0	0	0.04	0
ENSG00000058091_CDK14	1.2	1.42	4.55	5.33	1.81	1.01	1.21	1.09	0.67	0.95	0.78	1.78	0.62	0.29	1.43	1.21	0.87	0.76	1.1	1.2
ENSG00000058262_SEC61A1	106.88	106.62	94.46	93.93	108.65	109.21	114.44	112	114.72	117.72	113.59	118.68	116.58	111.32	111.19	114.41	111.27	113.64	112.46	108.68
ENSG00000058272_PPP1R12A	35.13	30.38	51.49	49.85	32.28	31.89	34.58	37.81	40.1	30.37	37.87	36.39	36.49	31.71	36.51	39.44	32.2	36.93	36.53	39.09
ENSG00000058335_RASGRF1	0.95	0.72	0.19	0.96	0.8	0.98	1.2	1.26	0.49	0.87	1.07	0.45	1.58	1.23	1.23	1.04	1.2	0.98	0.75	0.31
ENSG00000058404_CAMK2B	0.22	0.27	0.1	0.19	1.98	0.22	1.29	0.65	0.51	0.52	0.51	0.26	0.72	1.06	1.32	0.98	0.53	1.24	0.58	0.62
ENSG00000058453_CROCC	22.19	18.38	10.36	10.54	25.32	22.95	19.59	20.76	22.58	28.83	23.29	23.53	28.92	25.51	20.65	22.24	24.3	23.2	22.27	26.64
ENSG00000058600_POLR3E	55.37	53.57	32.98	36.78	58.47	51.23	54.96	55.47	54.92	53.5	58.41	62.66	51.62	49.7	53.4	57.66	50.41	59.03	52.53	51.42
ENSG00000058668_ATP2B4	1.47	1.33	3.07	3.75	1.11	1.44	2.22	1.51	2.33	1.19	2.54	1.72	1.58	1.29	1.91	1.41	1.19	1.42	1.4	1.62
ENSG00000058673_ZC3H11A	49	47.29	73.4	71.17	46.58	51.63	51.53	47.1	46.13	49.15	53.25	53.39	46.46	48.81	51.62	54.65	43.61	45.89	51.1	49.92
ENSG00000058729_RIOK2	23.28	28.97	20.07	18.08	21.69	26.14	23.43	22.4	23.85	27.29	24.84	22.41	23.83	25.14	21.67	20.98	27.07	27.49	23.71	24.01
ENSG00000058799_YIPF1	17.07	12.22	21.69	19.92	11.22	15.17	14.52	15.43	14.78	12.28	17.72	15.14	15.37	16.01	18.4	17.88	14.7	15.23	13.54	15.2
ENSG00000058804_NDC1	37.62	36.36	16.8	19.26	39.11	38.54	33.92	32.77	38.04	37.16	36.53	34.73	39.78	35.9	34.41	33.12	38.48	36.61	36.59	36.64
ENSG00000058866_DGKG	0.77	0.51	0.04	0.08	0.39	0.67	0.21	0.33	2.08	1.4	0.83	1.04	1.49	1.26	1.12	0.54	1.41	1.75	1.07	0.74
ENSG00000059122_FLYWCH1	7.85	5.81	7.11	10.4	7.73	6.07	5.84	5.6	5.79	9.31	7.13	9.57	7.54	6.12	7.83	7.28	6.92	8.46	4.37	6.82
ENSG00000059145_UNKL	4.13	7.39	10.27	69.87	8.29	4.99	4.23	6.29	4.66	4.16	3.54	6.33	4.19	8.35	5.17	4.67	4.34	5.94	4.18	4.77
ENSG00000059377_TBXAS1	0.59	0.27	0.13	0.17	0.5	0	0.32	0	0.63	0.14	0.19	0	0.12	0	0.43	0	0.16	0.34	0	0.09
ENSG00000059378_PARP12	68.19	60.74	74.53	84.6	63.72	64.64	78.52	76.63	60.18	59.65	78.7	76.98	62.18	56.85	70.42	79.51	61.91	69.54	82	72.56
ENSG00000059573_ALDH18A1	62.6	67.15	33.17	31.71	64.76	68.92	61.77	64.58	75.62	71.74	62.4	67.67	71.56	73.98	66.26	64.67	68.84	68.78	70.22	66.67
ENSG00000059588_TARBP1	15.34	16.91	19.65	20.37	15.07	21.1	17.56	17.84	16.05	16.05	16.66	18.54	18.07	16.87	16.91	19.97	15.32	19.6	18.27	17.77
ENSG00000059691_GATB	8.86	10.35	10.17	10.53	11.11	11.88	10.96	12.54	11.38	12.08	9.94	10.67	9.62	10.88	11.34	11.34	10.4	9.03	12.44	11.21
ENSG00000059728_MXD1	1.47	2.06	2.73	2.88	1.54	2.05	1.95	2.16	2.06	1.72	2.14	2.64	1.73	1.64	2.28	2.33	1.61	2.25	2.15	2.11
ENSG00000059758_CDK17	18.26	20.01	18.57	21.4	19.05	20.36	22.24	23.3	18.06	17.38	22.39	20.8	17.56	18.74	21.54	23.38	20.34	17.45	18.07	17.99
ENSG00000059769_DNAJC25	6.41	6.51	4.63	4.33	6.18	6.39	6.17	5.99	5.78	5.28	6.53	5.56	5.74	6.71	5.95	5.99	5.29	6.72	7.32	6.12
ENSG00000059804_SLC2A3	0.45	0.58	2.05	1.7	0.27	0.25	0.15	0.63	0.1	0.28	0.32	0.87	0.31	0.8	0.29	0.38	0.28	0.24	0.44	0.28
ENSG00000059915_PSD	1.31	0.25	0.58	0.67	0.98	0.73	1.05	1.91	1.01	1.34	1.4	0.76	2.08	1.39	1.22	1.33	0.96	0.86	0.88	0.68
ENSG00000060069_CTDP1	43.6	41.66	44.43	42.86	41.88	39.58	43.87	44.72	39.5	41.1	41.45	40.91	42.86	42.19	42.71	44.3	41.65	41.91	40.23	41.65
ENSG00000060138_YBX3	144.13	143.04	58.54	56.31	143.31	154.88	138.93	140.26	153.39	153.52	140.28	136.95	154.09	152.12	132.13	134.55	146.74	149.98	145.14	140.36
ENSG00000060140_STYK1	0.03	0	0	0.02	0	0.05	0	0.02	0.07	0	0	0	0.05	0.02	0	0	0.02	0	0	0
ENSG00000060237_WNK1	33.8	32.65	27.76	26.18	27.31	32.66	31.56	34.08	31.48	34.08	35.31	38.88	31.22	35.77	32.08	34.05	29.25	35.23	36.06	35.84
ENSG00000060303_RPS17P5	0	0	0	0	0	0	0	0	0	0	0	0	0	0	0	0	0	0	0	0
ENSG00000060339_CCAR1	82.85	80.03	75.64	72.78	82.41	86.46	79.72	75.34	82.8	83.69	84.37	79.97	81.96	79.68	78.77	81.09	82.85	81.3	84.35	83
ENSG00000060491_OGFR	72.97	67.38	55.13	51.92	67.91	61.69	69.99	69.35	62.6	62.57	60.6	65.05	64.17	68.88	62.96	64.38	62.08	63.2	62.7	65.4
ENSG00000060558_GNA15	0.25	0.12	0	0	0.08	0.16	0	0.11	0.34	0.15	0.07	0.12	0.32	0.34	0	0.03	0.46	0.69	0.11	0.32
ENSG00000060566_CREB3L3	0	0	0	0	0	0	0	0	0.05	0	0	0	0	0	0	0	0	0	0	0
ENSG00000060642_PIGV	2.72	3.51	3.11	3.79	1.5	3.44	2	3.35	2.65	2.94	2.09	2.16	4.08	3.25	1.36	1.84	2.66	2	2.2	2.14
ENSG00000060656_PTPRU	0.42	0.08	0.31	1.28	0.42	0.44	0.81	0.24	0.63	0.36	1.27	0.61	1.41	1.58	0.62	0.42	0.53	1.67	0.59	0.59
ENSG00000060688_SNRNP40	34.82	35.03	25.32	28.23	34.59	35.36	34.57	36.87	44.21	36.84	40.42	36	40.81	37.9	38.11	39.18	38.98	42.91	38.04	37.39
ENSG00000060709_RIMBP2	0	0	0	0	0	0	0	0	0	0	0	0	0	0	0	0	0	0	0	0
ENSG00000060718_COL11A1	0	0	0	0	0	0	0	0	0	0	0	0	0	0	0	0	0	0	0	0
ENSG00000060749_QSER1	13.72	14.46	7.54	8.35	15.04	15.4	13.52	13	17.98	15.14	15.28	15.89	15.35	14.58	13.71	14.32	15.83	13.99	15.75	16.54
ENSG00000060762_MPC1	11.04	10.69	11.28	13.68	11.48	9.21	10.69	9.05	9.39	10.24	13.95	9.95	12.32	11.17	10.79	12.92	11.92	9.8	12.27	10.86
ENSG00000060971_ACAA1	49.51	41.98	65.26	57.9	46.47	45.94	52.31	53.73	43.01	45.3	49.63	50.93	48.01	46.35	44.99	53.1	53.74	43.91	46.06	45.88
ENSG00000060982_BCAT1	34.79	32.39	25.1	27.42	40.08	37.82	34.15	32.7	43.39	45.16	33.03	35.47	41.18	38.05	33.16	34.24	34.34	38.38	35.4	36.79
ENSG00000061273_HDAC7	13.99	12.92	15.99	15.95	14.98	14.02	13.83	13.77	13.69	14.94	13.44	14.91	15.09	16.34	12.75	14.09	16.11	14.76	12.51	13.19
ENSG00000061337_LZTS1	0	0	0	0	0	0	0	0	0	0	0	0	0	0	0	0	0	0	0	0
ENSG00000061455_PRDM6	0	0	0.01	0	0	0	0	0	0	0	0	0	0	0	0	0	0	0.01	0	0
ENSG00000061492_WNT8A	0.18	0.06	0.43	0.11	0.08	0.34	0.42	0.11	0.26	0.28	0.36	0.52	0.12	0.14	0.06	0.21	0.35	0.45	0.11	0.23
ENSG00000061656_SPAG4	0.15	0.28	0.36	0.7	0.31	1.02	1.19	2.66	0.41	0.41	0.13	0.83	0.85	1.31	1.07	1.19	0.4	0.59	1.41	0.63
ENSG00000061676_NCKAP1	0	0	0	0	0	0	0	0	0	0	0	0	0	0	0	0	0	0	0	0
ENSG00000061794_MRPS35	70.61	76.97	46.34	50.34	76.48	85.58	73.76	70.21	81.29	69.69	77.23	75.28	73.78	83.49	74.57	70.47	74.56	72.56	78.09	78.45
ENSG00000061918_GUCY1B1	0	0	0	0	0	0	0	0	0	0	0	0	0	0	0	0	0	0	0	0
ENSG00000061936_SFSWAP	32.44	33.34	31.43	30.94	34.13	33.13	34.08	33.64	33.06	34.02	34.4	37.28	32.69	34.76	33.01	33.55	34.41	33.76	35.47	35.55
ENSG00000061938_TNK2	23.47	21.25	31.94	26.41	25.68	16.17	26.4	25.47	20.17	22.29	24.15	25.14	20.63	20.2	26.17	24.65	20.83	22.15	25.04	24.41
ENSG00000061987_MON2	14.12	15.64	23.25	20.47	17.07	17.2	15.82	14.49	15.77	14.2	19.49	16.53	13.98	16	17.73	20.23	14.18	14.37	14.98	15.06
ENSG00000062038_CDH3	0	0	0	0	0	0	0	0	0	0	0.01	0	0	0.02	0	0.01	0	0	0	0
ENSG00000062096_ARSF	0	0	0	0	0	0	0	0	0	0	0	0	0	0	0	0	0	0	0	0
ENSG00000062194_GPBP1	46.21	54.57	49.97	59.62	52.86	60.69	56.64	55.42	59.33	53.94	60.99	56.53	52.35	54.72	54.49	52.02	55.92	53.03	59.62	56.8
ENSG00000062282_DGAT2	7.01	7.3	5.32	5.89	7.67	8.81	8.14	8.57	9.29	8.01	7.99	6.9	7.9	7.77	7.72	8.64	9.23	7.58	8.06	7.35
ENSG00000062370_ZNF112	0	0	0	0	0	0	0	0	0	0	0	0	0	0	0	0	0	0	0	0
ENSG00000062485_CS	190.44	200.8	140.34	139.65	193.74	191.81	192.41	200.32	201.5	195.89	194.4	181.42	207.63	192.87	173.92	186.64	206	196.62	194.95	187.49
ENSG00000062524_LTK	0.32	0.36	0.81	0.7	0.71	0.59	0.55	0.5	0.22	0.19	0.24	0.44	0.2	0.19	0.64	0.57	0.33	0.38	0.26	0.75
ENSG00000062582_MRPS24	139.03	133.84	115.81	100.37	143.57	113.37	130.9	140.13	133.41	148.85	118.61	123.74	141.07	140.47	121.93	132.29	148.37	150.31	114.37	139.42
ENSG00000062598_ELMO2	19.72	18.13	29.65	30.88	17.38	18.84	18.56	21.94	19.65	19.57	19.85	18.6	19.44	17.97	21.68	20.63	17.54	18.69	20.48	17.06
ENSG00000062650_WAPL	28.58	29.5	23.21	23.01	28.96	30.56	27.33	28.56	28.09	27.87	26.38	28.4	28.33	28.45	26.14	26.79	25.78	26.57	28.86	29.36
ENSG00000062716_VMP1	44.17	38.05	55.75	54.4	52.05	55.19	46.22	46.06	48.71	50.15	53.48	57.04	50.61	53.03	57.36	56.75	54.57	49.72	50.52	45.41
ENSG00000062725_APPBP2	13.94	12.2	17.88	25.21	11.39	17.68	13.44	15.28	18.36	10.44	16.87	16.71	18.06	15	14.93	11.76	9.89	9.15	13.53	14.13
ENSG00000062822_POLD1	206.87	193.59	112.99	117.03	192.59	168.07	189.75	198.05	196.5	192.21	171.78	188.22	191.67	180.98	174.97	173.16	200.27	208.14	194.75	193.79
ENSG00000063015_SEZ6	0	0	0.2	0.28	0	0	0.02	0	0.02	0.12	0.14	0	0	0	0.6	0.13	0	0.42	0.14	0.28
ENSG00000063046_EIF4B	379.86	357.72	377.09	385.36	324.67	361.11	358.84	337.19	372.82	361.84	359.49	354.6	358.72	361.13	375.46	357.93	346.08	343.92	344.31	363.93
ENSG00000063127_SLC6A16	0.36	0.88	2.64	2.81	0.24	0.15	0.24	0.21	0.19	0.15	0.52	0.2	0.11	0.08	0.81	0.22	0.42	0.22	0.26	0.18
ENSG00000063169_BICRA	10.07	12.83	15.76	19.91	11.81	11.56	11.58	17.52	7.6	12.22	13.16	13.73	12.52	10.13	12.73	12.28	14.64	12.8	13.98	13.82
ENSG00000063176_SPHK2	50.89	44.29	41.88	44.99	43.05	38	49.81	46.35	36.9	34.98	36.92	42.55	38.75	35.54	40.63	40.24	40.04	43.18	41	41.61
ENSG00000063177_RPL18	4027.79	3802.71	4292.12	4440.43	3856.85	3643.5	4157.54	4018.29	4057.81	4027.91	3903.15	3842.99	3941.35	3935.99	3940.12	3883.25	3953.2	3934.49	3927.54	3937.86
ENSG00000063180_CA11	11.4	11.71	14.1	24.89	22.48	13.21	8.02	18.33	8.8	16.04	10.15	11.75	10.99	14.68	12.31	20.97	11.91	14.46	8.26	9.99
ENSG00000063241_ISOC2	257.26	256.18	141.45	136.46	266.74	249.9	231.65	257.74	275.97	287.1	234.74	233.28	279.46	283.49	237.9	228.22	297.19	290.61	240.94	239.82
ENSG00000063244_U2AF2	482.15	485.18	373.32	364.73	523.53	489.26	512.71	501.41	507.04	516.95	508.01	502.05	504.95	504.51	478.81	478.06	505.79	510.09	472.76	489.14
ENSG00000063245_EPN1	447.86	435.4	459.43	450.04	439.34	410.56	427.78	451.15	431.49	419.01	421.79	424.3	436.77	419.96	441.84	442.17	434.72	443.64	434.52	420.69
ENSG00000063322_MED29	29.93	29.42	31.44	34.07	25.98	27.32	31.29	30.43	26.97	26.94	27.5	27.86	27.84	28.6	27.21	28.78	31.26	30.1	27.01	28.6
ENSG00000063438_AHRR	46.59	43.19	39.99	39.4	44.1	46.18	40.74	43.54	53.22	51.66	43.98	44.56	51.51	49.18	40.48	42.35	45.02	43.06	39.98	40.21
ENSG00000063515_GSC2	0	0	0	0	0	0	0	0	0	0	0	0	0	0	0	0	0	0	0	0
ENSG00000063587_ZNF275	8.69	8.49	7.02	6.98	8.35	8.8	8.81	8.16	7.63	6.7	8.47	8.32	7.79	6.74	8.3	8.3	8.28	7.6	8.39	7.86
ENSG00000063601_MTMR1	34.86	36.06	62.91	65.79	38.19	34.23	33.71	39.15	26.59	25.34	35.24	37.83	27.87	29.14	38.84	38.19	28.48	26.87	33.85	31.89
ENSG00000063660_GPC1	1.51	1.18	0.66	0.77	1.56	1.35	1.2	1.29	3.2	1.63	1.1	1.22	1.61	1.63	1.76	1.16	1.59	1.53	1.82	1.29
ENSG00000063761_ADCK1	4.83	5.87	6.73	8.65	6.49	4.52	4.08	4.74	3.87	4.25	4.95	6.21	3.92	3.79	5.19	5.78	3.29	3.45	4.7	5.27
ENSG00000063854_HAGH	11.39	14.71	17.45	14.07	13.88	13	13.34	13.23	10.33	14.31	11.44	15.7	11.94	15.36	12.2	18.29	14.36	11.02	16.28	12.95
ENSG00000063978_RNF4	24.27	25.13	23.78	24.01	24.97	27.39	25.73	25.08	22.27	23.69	26.35	22.53	22.34	24.16	25.54	25.02	22.78	30.04	24.09	21.1
ENSG00000064012_CASP8	37.21	39.2	56.85	53.94	34.59	35.36	32.59	33.09	31.42	33.95	35.67	35.19	30.8	31.75	34.1	34.08	32.78	29.71	41.33	32.22
ENSG00000064042_LIMCH1	0	0	0	0	0	0	0	0	0.05	0	0.01	0	0.03	0.02	0.05	0.01	0.05	0.03	0.08	0.01
ENSG00000064102_INTS13	50.89	54.12	29.47	29.4	49.08	58.71	55.59	48.91	63.28	55.84	53.11	54.43	59.14	53.9	53.64	49.49	55.17	53.91	54.36	55.24
ENSG00000064115_TM7SF3	27.68	29.06	31.16	27.32	28.31	32.68	30.89	28.7	24.73	30.09	35.9	29.78	25.11	30.51	25.27	25.19	24.11	32.2	27.89	28.2
ENSG00000064195_DLX3	0	0	0	0	0	0	0	0	0	0	0	0	0	0	0	0	0	0	0.03	0
ENSG00000064199_SPA17	6.69	6.38	7.29	6.57	7.65	7.87	6.43	4.75	4.92	6.78	7.19	6.72	5.97	5.95	7.56	6.87	5.81	6.3	7.87	9.22
ENSG00000064201_TSPAN32	0.26	0.08	0.38	3.36	0.26	0.25	0.27	0.17	0.54	0.39	0	0.08	0.42	0.04	0.2	0.21	0.04	0	0.22	0.31
ENSG00000064205_WISP2	0	0	0	0	0	0	0	0	0	0.1	0	0	0	0	0	0.06	0	0	0	0
ENSG00000064218_DMRT3	0	0	0.06	0.07	0	0	0	0.42	0.37	0	0	0.08	0	0.03	0	0	0	0	0	0
ENSG00000064225_ST3GAL6	0.09	0	0	0	0	0	0.03	0	0	0	0	0	0	0	0	0	0	0	0	0
ENSG00000064270_ATP2C2	0	0	0	0.05	0.04	0	0.06	0.11	0.41	0	0	0.04	0.06	0	0	0	0	0.11	0.05	0
ENSG00000064300_NGFR	0.1	0.11	0.05	0.02	0.02	0.18	0.04	0.02	0.14	0.11	0.12	0.02	0.09	0.11	0.07	0	0.06	0.1	0	0.09
ENSG00000064309_CDON	0.51	1.61	0.28	0.6	0.62	1.68	1.52	0.31	1.61	1.04	0.77	1.43	1.96	1.29	0.53	0.82	0.99	0.96	1.29	0.96
ENSG00000064313_TAF2	26.25	24.2	21.61	23.42	25.86	27.47	24.2	24.76	27.38	28.15	26.52	25.85	26.59	27.64	24.33	26.82	24.71	27.09	26.77	27.35
ENSG00000064393_HIPK2	13.65	13.39	13.63	13.75	14.28	13.93	13.82	13.13	14.79	14.46	13.69	14.42	14.84	13.06	14.63	14.64	14.66	15.21	13.35	13.85
ENSG00000064419_TNPO3	70.4	69.47	53.74	52.17	66.92	74.6	66.23	68.63	74.24	74.08	69.57	67.34	72.21	71.28	69.54	68.06	73.08	72.97	71.65	71.38
ENSG00000064489_BORCS8-MEF2B	7.01	6.23	13.1	14.22	7	6.27	8.5	5.26	6.41	6.31	8.17	10.35	5.45	7.22	6.65	7.55	3.53	4.71	6.22	4.97
ENSG00000064490_RFXANK	77.72	78.95	90.57	85.29	79.33	72.37	81.43	69.87	70.07	71.69	87.21	67.13	71.62	81.78	74.89	70.85	65.83	78.81	76.09	92.19
ENSG00000064545_TMEM161A	27.08	22.95	18.66	20.9	23.85	22.72	23.58	27.33	24.49	31.76	23.58	22.57	24.64	23.25	23.56	23.21	27.03	27.91	29.39	24.93
ENSG00000064547_LPAR2	20.84	16.05	39.42	42.99	25.97	18.34	20.11	27.53	21.09	19.45	18.71	25.93	16.39	16.61	24.16	23.77	19.15	21.46	14.77	15.14
ENSG00000064601_CTSA	38.24	38.41	44.6	43.96	35.11	32.42	37.72	36.19	35.45	38.19	40.18	39.28	35.56	36.14	40.16	39.22	35.25	40.45	37.79	41.36
ENSG00000064607_SUGP2	57.79	59.26	56.89	55.89	58	59.85	56.19	53.42	55.24	54.02	58.31	66.06	59.26	55.51	58.74	58.52	53.69	57.34	58.51	58.73
ENSG00000064651_SLC12A2	9.77	11.58	9.42	11.33	14.81	12.46	12.49	11.27	12.34	11.02	12.82	12.48	12.76	10.6	12.85	11.51	11.54	11.58	13.3	11.38
ENSG00000064652_SNX24	3.08	2.3	1.09	3.86	2.2	3.51	1.84	3.12	3.32	3.22	3.7	4.31	2.54	2.85	3.81	1.25	3.43	3.78	2.73	2.01
ENSG00000064655_EYA2	0	0	0	0	0	0	0	0	0	0	0	0	0	0	0	0	0	0	0	0
ENSG00000064666_CNN2	765.7	748.69	581.43	577.19	742.81	691.02	725.2	736.17	666.95	662.1	646.79	630.08	695.8	652.7	657.06	666.04	688.06	692.39	641.89	636.39
ENSG00000064687_ABCA7	316.55	298.59	729.31	724.46	294.37	225.12	305.73	318.65	215.93	202.08	318.06	320.76	229.12	214.27	338.03	357.57	223.49	227.4	266.85	293.61
ENSG00000064692_SNCAIP	0	0	0	0	0	0	0	0	0	0	0	0	0	0	0	0	0	0	0	0
ENSG00000064703_DDX20	17.6	18.18	13.57	14.77	17.26	18.2	16.04	16.01	17.83	16.89	17.81	18.16	16.01	16.69	17.8	16.57	16.79	17.2	17.79	16.92
ENSG00000064726_BTBD1	40.81	46.51	36.43	38.43	44.92	44.99	46.43	43.87	45.35	44.38	43.76	45.54	47.93	48.29	44.03	43.04	46.21	48.15	49.11	47.16
ENSG00000064763_FAR2	0.22	0.08	0.16	0.11	0.48	0.18	0.08	0.25	0.33	0.1	0.19	0.72	0.32	0.19	0.09	0.25	0.08	0.1	0.23	0.24
ENSG00000064787_BCAS1	0.58	0.36	0.67	0.38	0.5	0.69	0.5	0.36	0.37	0.22	0.65	0.45	0.4	0.43	0.36	0.6	0.37	0.17	0.52	0.3
ENSG00000064835_POU1F1	0	0	0	0	0	0	0	0	0	0	0	0	0	0	0	0	0	0	0	0
ENSG00000064886_CHI3L2	6.08	5.04	12.16	12.58	11.76	8.24	9.96	10.96	8.74	5.45	8.27	10.68	8	7.87	13.9	12.25	9.19	6.59	9.9	8.56
ENSG00000064932_SBNO2	73.59	71.95	60.26	62.03	81.18	69.11	75	81.82	71.26	75.93	66.75	69.61	79.75	71.2	73.43	80.4	76.85	76.77	68.04	70.8
ENSG00000064933_PMS1	19.09	27.54	18.4	19.37	26.88	27.09	22.09	27.41	29.26	23.26	23.29	30.81	21.99	28.66	24.96	23.82	24.89	25.85	22.09	26.07
ENSG00000064961_HMG20B	80.26	77.69	82.68	81.02	80.44	71.5	74.75	85.42	76.11	81.2	74.77	72.53	79.15	77.62	78.16	75.1	84.04	76.13	78.7	73.41
ENSG00000064989_CALCRL	0.37	0.06	0.3	0.58	0.55	0.34	0.15	0.08	0.04	0.32	0.12	0.09	0.05	0.2	0.47	0.02	0.12	0.09	0.12	0.44
ENSG00000064995_TAF11	22.06	23.38	21.97	21.81	24.88	27.61	24.17	23.09	25.63	26.07	25.95	27.83	26.46	26.23	22.91	22.04	25.76	24.2	24.25	23.4
ENSG00000064999_ANKS1A	7.54	7.78	7.93	7.62	7.99	8.28	7.86	7.6	8.61	8.79	7.81	7.74	8.49	8.16	8.66	8.53	7.78	7.82	8.45	8.14
ENSG00000065000_AP3D1	31.36	33.87	31.79	30.92	33.65	39.2	40.04	37.76	40.54	37.16	32.68	36.96	36.76	32.37	35.39	34.92	39.51	38.21	37.2	34.94
ENSG00000065029_ZNF76	4.08	5.69	8.53	9.79	6.16	5.68	6.01	4.44	4.01	3.88	3.76	5.81	2.96	3.26	5.48	5.3	5.7	3.85	4.83	4.49
ENSG00000065054_SLC9A3R2	1.38	2.38	1.77	1.9	2.24	2.76	2.37	3.26	2.93	3.9	2.67	3.64	2.61	2.24	2.57	2.74	2.28	3.39	2.23	1.92
ENSG00000065057_NTHL1	29.22	32.32	16.81	19.48	33.14	25.97	24.85	31.05	30.37	29.29	22.96	25.61	31.22	28.31	25.23	32.62	28.5	32.74	28.68	27.44
ENSG00000065060_UHRF1BP1	7.68	8.76	6.51	7.44	8.4	9.05	8.67	8.59	8.99	9.12	8.57	9.1	8.11	7.6	8.79	8.42	8.84	8.76	8.91	9.04
ENSG00000065135_GNAI3	4.33	4.39	3.27	3.42	4.31	4.86	4.2	4	4.63	4.43	4.33	4.32	4.54	4.52	4.07	4.1	4.48	4.45	4.37	4.18
ENSG00000065150_IPO5	301.08	303.79	154.44	158.7	295.27	318.15	285.58	284.9	336.8	332.97	298.74	299.49	325.7	314.16	282.54	286.04	335.33	337.69	321.19	312.79
ENSG00000065154_OAT	0	0	0	0	0	0	0	0	0	0	0	0	0	0	0	0	0	0	0	0
ENSG00000065183_WDR3	75.24	63.36	34.51	33.42	67.99	77.47	73.7	70.73	77.52	71.57	71.12	65.05	76.66	72.11	66.22	63.39	74.09	73.49	71.33	69.75
ENSG00000065243_PKN2	9.82	9.59	12.97	13.27	11.62	11.39	13.31	9.82	8.87	9.96	13.04	10.21	11.98	10.89	13.91	14.3	7.88	10.44	10.63	10.41
ENSG00000065268_WDR18	44.65	40.48	24.4	24.45	40.48	36.88	39.93	41.41	41.91	43.12	35.34	36.95	46.07	41.04	36.95	41.25	45.35	48.3	38.08	37.7
ENSG00000065308_TRAM2	13.85	14.75	38.9	39.58	12.69	12.87	13.87	12.8	12.19	12.33	16	16.42	13.34	12.31	19.03	18.28	13.1	13.13	15.87	15.12
ENSG00000065320_NTN1	2.87	2.4	1.39	1.18	2.35	2.52	2.03	2.42	2.87	3	2.29	2.5	3.09	2.46	2.03	2.22	2.98	3.04	1.92	2.38
ENSG00000065325_GLP2R	0	0	0	0	0	0	0	0	0	0	0	0	0	0	0	0	0	0	0	0
ENSG00000065328_MCM10	34.88	35.15	10.46	9.69	31.6	33.52	33.74	31.72	36.08	34.76	32.26	33.04	33.83	33.84	28.64	33.57	35.25	34.09	33.56	32.32
ENSG00000065357_DGKA	10.36	8.21	16.5	20.72	7.41	7.98	12.35	24.4	10.27	7.85	7.48	10.56	6.78	6.41	10.79	8.92	8.58	8.2	7.57	6.36
ENSG00000065361_ERBB3	0	0	0	0	0.05	0	0.39	0	0	0	0.03	0.03	0.03	0	0.06	0	0.03	0	0.04	0
ENSG00000065371_ROPN1	0	0	0	0	0	0	0	0	0	0	0	0	0	0	0	0	0	0	0	0
ENSG00000065413_ANKRD44	20.4	33.45	53.7	33.35	23.54	13.69	29.33	16.46	19.67	12.51	16.7	16.79	12.39	11.95	15.65	16.69	13.55	12.43	25.9	15.64
ENSG00000065427_KARS	207.78	211.66	122.81	123.98	205.89	211.53	206.44	204.85	216.9	216.16	200.19	201.66	214.7	222.06	184.24	188.23	218.04	220.67	210.72	201.58
ENSG00000065457_ADAT1	24.68	38.9	32.24	32.54	32.75	26.7	29.5	33.43	28.44	24.11	29.51	38.26	28.51	26.35	35.55	36.35	29.84	24.84	32.35	30.58
ENSG00000065485_PDIA5	8.07	13.51	5.1	4.92	11.23	12.63	9.71	7.43	11.13	10.62	10.5	10.81	9.61	10.73	9.46	8.07	14.3	10.1	10.91	14.46
ENSG00000065491_TBC1D22B	8.75	7.69	8.54	8.19	8.47	8.49	8.45	8.99	8.55	8.13	7.91	7.83	7.96	7.89	8.85	9	8.34	8.68	8.57	7.68
ENSG00000065518_NDUFB4	109.46	142.16	106.94	103.64	122.04	131	115.53	120.54	131.32	121.2	131.1	122.44	136.41	157.09	122.57	117.17	121.96	122.83	134.22	115.68
ENSG00000065526_SPEN	24.1	24.08	15.59	15.53	26.61	26.67	26.99	25.38	23.42	23.33	25.98	25.67	24.44	22.69	26.23	27.92	25.73	24.89	25.74	24.77
ENSG00000065534_MYLK	0.15	0.33	0.3	0.14	0.19	0.16	0.12	0.12	0.47	0.21	0.25	0.07	0.22	0.11	0.21	0.08	0.1	0.15	0.09	0.13
ENSG00000065548_ZC3H15	73.87	83.92	54.83	54.96	84.39	86.26	80.35	72.56	85.71	83.11	85.84	82.82	81.59	87.16	75.51	75.26	76.36	75.69	83.42	80.39
ENSG00000065559_MAP2K4	17.31	19.7	16.22	19.08	21.14	22.61	19.61	19.36	17.47	18.13	19.1	19.58	17.97	18.21	19.76	18.74	16.88	18.23	17.91	19.75
ENSG00000065600_TMEM206	26.21	20.29	16.25	16.6	21.66	22.18	21.95	20.3	21.35	23.53	23.29	19.49	20.8	23.6	20.69	22.29	23.56	22.63	19.41	21.89
ENSG00000065609_SNAP91	0	0	0	0	0	0	0	0	0	0	0	0	0	0	0	0	0	0	0	0
ENSG00000065613_SLK	11.35	12.17	9.42	9.34	11.94	12.7	10.73	10.75	11.7	11.76	13.3	12.79	12	13.66	11.1	12.58	11.56	11.84	12.56	12.74
ENSG00000065615_CYB5R4	27.21	34.53	37.24	32.24	30.69	38.93	35.6	28.2	33.7	30.79	37.6	42.73	29.87	36.36	35.79	32.22	28.51	34.11	33.27	37.94
ENSG00000065618_COL17A1	0	0	0	0	0.05	0	0	0	0	0	0	0	0	0	0	0	0	0	0	0
ENSG00000065621_GSTO2	0.29	0.28	0.25	0.47	0	0	0	0.17	0	0.27	0.26	0.03	0.26	0.35	0.2	0.39	0.23	0	0.23	0.12
ENSG00000065665_SEC61A2	14.88	12.12	16.6	13.69	13.85	11.48	12.68	12.99	10.74	9.71	14.11	14.38	10.06	12.63	14.15	11.82	11.02	16.25	13.44	12.3
ENSG00000065675_PRKCQ	0	0	0	0	0	0	0	0	0	0	0	0	0	0	0	0	0	0	0	0
ENSG00000065717_TLE2	0.58	0.4	0.5	0.73	2.55	1.11	0.5	0.37	0.34	0.48	1	2.41	0.55	0.68	0.8	0.53	0.74	1.38	0.72	0.19
ENSG00000065802_ASB1	13	14.41	11.22	11.73	15.63	14.28	16.64	16.48	19.6	16.31	16	13.69	15.18	12.39	12.29	16.05	16.16	20.06	19.15	17.65
ENSG00000065809_FAM107B	119.45	116.7	125.59	123.34	121.32	130.83	114.8	110.98	125.69	131.78	123.15	119.12	130.75	143.01	126.77	127.75	122.52	123.83	120.87	119.82
ENSG00000065833_ME1	0	0	0	0.02	0.02	0	0	0	0	0	0	0	0	0	0	0	0	0	0	0
ENSG00000065882_TBC1D1	45.44	37.46	55.41	50	34.95	39.71	40.96	38.22	31.14	29.91	34.6	37.85	30.63	27.91	38.95	36.89	30.26	35.21	31.72	43.33
ENSG00000065883_CDK13	18.17	19.27	25.37	23.49	20.14	23.27	19.52	18.79	18.01	18.34	21.04	19.93	21.53	17.33	22.17	23.95	17.79	19.68	19.88	20.06
ENSG00000065911_MTHFD2	192.47	213.16	141.56	148.39	231	248.38	225.23	217.25	232.78	228.29	237.31	230.95	227.88	230.6	226.83	221.17	212.89	211.48	229.33	211.19
ENSG00000065923_SLC9A7	0.24	0.17	0.5	1.41	0.09	0.34	0.13	0.5	0.07	0.34	0.37	0.14	0.39	0.03	0.14	0.1	0.28	0.06	0.07	0.29
ENSG00000065970_FOXJ2	3.91	3.96	4.97	4.28	3.25	4.17	3.35	3.55	3.22	3.24	3.18	3.96	3.02	3.01	3.51	3.41	2.88	3.41	3.47	4.01
ENSG00000065978_YBX1	929.82	961.46	484.31	490.9	957.22	958.9	922.65	895.42	1061.5	1058.6	931.12	930.47	1035.56	1070.01	849.49	843.88	1013.43	1022.49	940.7	938.81
ENSG00000065989_PDE4A	6.3	5.61	5.66	6.03	7.49	5.74	7.3	6.83	7.75	7.38	6.3	6.79	7.43	6.93	6.59	6.52	6.97	7	6.95	5.98
ENSG00000066027_PPP2R5A	21.48	21.32	22.37	23.89	24.32	23.64	22.08	22.09	22.57	20.69	22.85	22.55	21.64	21.8	23.14	21.55	20.64	22.84	21.46	23.66
ENSG00000066032_CTNNA2	0.51	0.38	0.78	0.84	0.31	0.42	0.4	0.7	0.37	0.46	0.45	0.55	0.39	0.28	0.33	0.26	0.75	0.38	0.37	0.59
ENSG00000066044_ELAVL1	98.66	96.5	63.69	61.53	96.11	88.82	86.95	87.69	99.7	100.36	88.95	88.16	94.38	90.44	87.17	89.2	90.67	103.63	88.04	88.54
ENSG00000066056_TIE1	0.81	0.38	0.1	0.26	0.51	0.62	0.31	0.9	0.74	0.9	0.44	1.25	0.74	1.06	0.24	1.74	8.4	0.33	0.51	0.49
ENSG00000066084_DIP2B	15.26	16.59	14.53	14.74	17.06	18.41	16.42	16.31	15.18	16.17	15.91	16.65	16.07	15.04	17.16	16.97	17.06	17.21	17.03	16.38
ENSG00000066117_SMARCD1	102.65	89.72	105.62	95.13	101.35	85.4	89.76	105.29	87.85	96.6	95.18	88.33	95.16	88.29	89.58	89.97	93.71	103.2	82.61	92.04
ENSG00000066135_KDM4A	22.46	23.5	34.9	33.95	19.85	25.27	23.94	24.68	22.69	23.27	21.66	24.68	25.23	19.52	29.46	25.56	23.17	24.96	22.4	25.89
ENSG00000066136_NFYC	28.72	30.75	29.35	36.16	28.78	27.67	32.34	30.31	24.93	28.11	25.99	29.89	25.69	28.4	28.15	26.3	30.84	26.34	29.1	27.02
ENSG00000066185_ZMYND12	0.16	0.39	1.31	0.38	0.3	0.29	0.67	0.59	0.09	0.82	0.16	0.36	0.15	0.08	0.64	0.41	0.31	0.28	0.38	0.24
ENSG00000066230_SLC9A3	1.68	1.92	0.92	1.58	1.76	1.28	1.81	1.84	1.59	1.34	1.68	1.49	2.22	1.84	1.47	1.79	2.27	1.7	2.06	1.62
ENSG00000066248_NGEF	0.02	0	0.05	0.26	0	0.27	0	0	0.75	0.17	0.19	0.22	0.31	0.6	0.11	0.52	0	0.98	0.11	0
ENSG00000066279_ASPM	28.8	30.99	23.53	25.24	29.31	32.03	27.62	25.55	29.19	29.19	31.79	30.14	29.03	29.26	27.93	29.51	29.79	30.37	32.7	29.38
ENSG00000066294_CD84	1.16	1.28	3.35	4.44	1.49	1.43	0.8	0.77	0.26	0.31	0.86	0.57	0.55	0.37	0.72	0.84	0.62	0.58	1.22	0.72
ENSG00000066322_ELOVL1	88.58	87.62	72.99	72.84	90.17	91.15	89.55	96.36	93.8	100.02	84.77	89.3	96.32	88.48	86.35	87.09	98.51	98.52	98.14	90.11
ENSG00000066336_SPI1	20.07	20.16	41.22	39.21	28.08	25.59	25.45	29.42	23.44	21.59	22.75	23.59	28.28	23.84	21.97	27.61	24.12	26.66	21.05	22
ENSG00000066379_ZNRD1	23.41	27.63	22.95	24.86	19.44	24.49	23.42	21.96	26.58	27.24	22.21	25.58	24.67	23.66	21.5	24.07	22.96	25.13	24.88	30.01
ENSG00000066382_MPPED2	0	0	0	0	0.03	0	0	0	0	0	0	0	0	0	0	0	0	0	0	0
ENSG00000066405_CLDN18	0	0	0	0	0	0	0	0	0	0	0	0	0	0	0	0	0	0	0	0
ENSG00000066422_ZBTB11	14.99	14.77	14.16	13.53	14.73	15.93	15.33	14.01	14.24	13.55	14.69	13.69	14.15	14.57	14.89	15.22	13.91	12.92	13.88	14.42
ENSG00000066427_ATXN3	14.34	15.07	16.29	14.16	16.21	16.81	17.18	13.69	13.51	20.87	13.25	17.79	14.52	14.66	14.41	12.11	14.56	11.77	17.75	11.87
ENSG00000066455_GOLGA5	14.35	14.69	17.54	16.76	12	14.13	14.01	13.18	12.64	12.12	14.4	13.67	12.69	13.02	14.96	15.31	13.19	12.41	15.52	13.71
ENSG00000066468_FGFR2	0	0	0	0	0	0	0	0	0	0	0	0	0	0	0	0	0	0	0	0
ENSG00000066557_LRRC40	19.51	22.24	15	16.8	22.37	24	21.56	20.73	24.28	22.3	23.35	24.77	21.97	26.45	22.64	22.94	23.67	23.18	24.66	23
ENSG00000066583_ISOC1	21.07	20.99	12.37	12.68	21.85	22.65	21.51	19.68	23.68	23.7	21.68	19.48	23.02	23.63	20.29	19.62	23.39	19.54	21.24	21.39
ENSG00000066629_EML1	0.54	2.79	0.78	0.61	0.81	1.13	0.88	0.73	2.44	1.42	1.69	0.41	0.48	1.43	0.79	1.37	1.79	1.76	1.61	0.53
ENSG00000066651_TRMT11	5.7	5.27	3.77	3.77	4.37	5.05	5.21	4.23	5.3	4.98	4.98	4.54	4.78	4.94	14.48	5.73	3.98	4.99	6.53	4.8
ENSG00000066654_THUMPD1	30.88	35.97	30.73	32.66	29.57	31.83	32.6	28.06	38.29	32.84	34.5	35.76	30.74	31.33	34.34	35.46	32.73	35.15	34.86	28.87
ENSG00000066697_MSANTD3	12.21	11.01	5.76	7.24	9.39	14.31	10.87	11.97	11.45	12.5	12.29	11.32	13.66	12.65	9.11	10.98	12.04	12.03	10.29	9.37
ENSG00000066735_KIF26A	0	0	0	0	0	0	0	0	0	0	0	0	0	0	0	0	0	0	0	0
ENSG00000066739_ATG2B	7.46	8	10.75	11.15	8.95	9.99	9.35	8.47	6.15	6.83	9.28	10.16	8.02	8.05	8.89	7.84	7.56	7.96	8.78	10.82
ENSG00000066777_ARFGEF1	21.52	20.71	21.76	22	20.95	21.85	22.85	19.95	22.08	19.32	21.06	21.39	17.89	20.8	24.09	22.73	21.29	19.64	21.7	24.42
ENSG00000066813_ACSM2B	0	0	0	0	0	0	0	0	0	0	0	0	0	0	0	0	0	0	0	0
ENSG00000066827_ZFAT	9.67	10.62	9.45	13.13	8.5	9.09	8.98	9.77	8.74	6.67	9.38	8.18	7.84	7.58	7.95	8.37	8.52	9.47	10.38	9.06
ENSG00000066855_MTFR1	16.69	16.33	11.83	10.59	16.55	19.15	13.85	13.74	15.59	12.89	20.45	18.26	17.14	15.65	15.3	17.71	10.59	15.79	16.53	17.52
ENSG00000066923_STAG3	3.01	2.05	3.43	3.99	3.1	3.75	1.74	3.04	3.2	3.35	2.66	2.77	2.56	2.9	2.9	3.07	3.7	2.81	3.29	2.74
ENSG00000066926_FECH	30.72	28.27	36.23	35.85	35.59	26.73	30.33	30.31	34.95	30.49	39.21	39.49	37.81	40.5	31.23	34.15	40.19	30.73	37.5	32.92
ENSG00000066933_MYO9A	4.97	7.12	5.35	5.91	8.31	6.41	6.07	6.23	7.68	5.8	6.83	8.8	6.04	6.96	5.37	6.21	6.11	8.47	9.06	6.95
ENSG00000067048_DDX3Y	95.76	108.89	97.01	99.06	99.9	112.65	95.91	91.88	101.85	95.81	101.4	100.8	96.01	98.18	97.37	98.55	89.79	85.85	89.94	101.52
ENSG00000067057_PFKP	237.39	228.04	311.01	304.33	205.73	192.6	218.35	223.26	194.23	194.82	200.2	214.96	190.24	187.37	214	218.18	186.95	188.29	198.32	194.64
ENSG00000067064_IDI1	167.7	184	150.45	156.51	184.91	206.65	182.14	171.6	182.27	181.13	194.04	205.43	175.7	201.33	202.81	194.72	180.59	171.42	192.45	187.16
ENSG00000067066_SP100	44.55	51.55	79.41	73.27	47.17	53.14	48.78	53.04	48.61	48.58	52.38	55.68	48.82	44.16	54.89	55.81	46.12	50.89	53	50.72
ENSG00000067082_KLF6	55.35	61.21	27.91	27.36	68.52	58.51	54.38	54.33	46.71	57.04	41.8	41.28	42.39	52.98	37.57	38.17	43.79	45.28	38.64	39.79
ENSG00000067113_PLPP1	10.63	12.32	14.71	15.66	12.26	14.86	12.04	14.42	13.16	11.19	14.06	11.85	10.17	11.02	12.7	11.96	11.94	11.62	9.3	10.75
ENSG00000067141_NEO1	1.57	1.58	1.33	1.36	1.64	1.84	1.06	1.13	2.56	2.77	1.85	2.37	1.61	2.09	3.24	2.44	1.79	2.03	2.54	3.56
ENSG00000067167_TRAM1	52.74	56.01	63.95	70.03	56.35	61.59	57.29	55.66	59.68	52.89	61.59	62.48	64.12	60.77	62.06	60.13	57.6	55	60.92	61.24
ENSG00000067177_PHKA1	8.73	10.1	4.25	3.81	8.99	9.78	10.18	9.52	11.24	11.5	10.75	11.05	10.17	9.49	9.4	9.12	10.64	10.66	10.7	10.21
ENSG00000067182_TNFRSF1A	0	0	0.24	0.11	0.07	0	0.06	0	0	0	0	0.25	0	0.55	0	0	0.36	0.06	0.06	0
ENSG00000067191_CACNB1	4.47	4.01	1.82	2.17	5.53	4.38	3.76	4.1	5.38	5.39	6.05	4.35	5.25	3.99	4.63	4.03	6.07	7.53	6.41	3.83
ENSG00000067208_EVI5	7.46	6.36	5.42	9.08	8.97	9.96	6.45	6.69	4.77	7.38	6.58	8.13	6.61	6.33	8.72	6.25	7.52	6.69	8.23	6.07
ENSG00000067221_STOML1	3.33	5.83	5.07	2.92	5	4.21	5.82	4.72	7.13	3.63	5.96	4.17	4.37	3.39	5.2	6.05	4.37	4.17	5.23	4.6
ENSG00000067225_PKM	1046.07	1032.4	594.62	592.55	1121.72	1109.3	1061.46	1064.03	1200.42	1213.14	998.52	1001.05	1183.52	1188.82	943.53	957.34	1232.78	1243.26	1069.13	1072.09
ENSG00000067248_DHX29	21.39	21.94	20.96	22.95	21.27	23.52	24	22.12	24.19	21.67	24.46	24.16	22.96	21.52	23.53	22.88	23.91	22.23	25.74	22.94
ENSG00000067334_DNTTIP2	51.8	59.99	32.44	36.28	60.48	65.17	53.89	55.03	58.81	56.78	59.26	52.08	55.55	58.17	58.18	51.41	55.41	61.94	56.14	60.97
ENSG00000067365_METTL22	21.1	16.99	19.79	16.54	20.09	13.15	20.24	13.08	14.47	20.23	16.6	18.33	15.91	25.5	19.3	12.69	17.43	38.57	14.17	19.2
ENSG00000067369_TP53BP1	22.01	23.86	24.69	25.88	21.49	19.95	20.52	20.37	22.78	22.58	24.33	20.91	23.95	21.53	21.75	22.2	20.95	23.63	21.15	22.32
ENSG00000067445_TRO	5.31	6.92	10.44	12.8	6.92	5.44	5.65	5.95	6.66	5.98	8.51	6.43	6.9	5.11	4.4	6.27	4.19	7.46	5.46	6.31
ENSG00000067533_RRP15	16.09	15.98	8.35	5.69	16.45	15.29	21.23	19.7	24.1	28.03	18.58	15.1	15.76	24.35	14.22	19.66	11.55	15.8	16.11	13.27
ENSG00000067560_RHOA	310.68	320.37	283.39	288.91	321.93	320.49	309.15	296.86	325.67	307.57	323.35	316.33	311.5	321.28	308.1	303.42	324.73	315.39	327.25	309.78
ENSG00000067596_DHX8	30.16	31.99	29.41	28.59	32.33	26.5	28.35	28.36	30.3	28.13	32.06	31.77	30.71	29.93	30.11	27.77	33.19	30.88	29.82	51.02
ENSG00000067601_PMS2P4	10.79	6.82	2.02	7.72	9.58	5.81	7.66	4.74	4.06	2.24	6.02	4.53	6.52	8.55	6.76	3.56	6.47	4.76	3.81	5.76
ENSG00000067606_PRKCZ	0.39	0.47	1.56	1.24	0.38	0.42	0.74	0.65	0.19	0.34	0.49	0.76	0.36	0.26	0.48	0.39	0.2	0.34	0.4	1.08
ENSG00000067646_ZFY	10.72	10.84	12.78	14.83	10.72	13.89	11.15	10.82	10.51	12.01	10.92	10.18	10.33	10.02	8.92	12.02	13.56	9.95	11.09	10.62
ENSG00000067704_IARS2	79.82	85.76	55.92	56.39	81.54	91.33	80.42	79.44	89.43	89.95	82.73	85.39	88.42	88.29	82.5	77.69	92.94	91.72	86.25	87.37
ENSG00000067715_SYT1	0.65	0.29	0.28	0.27	0.02	0.06	0	0.06	0.03	0.14	0.27	0.36	0.12	0.07	0.16	0.15	0.08	0.09	0.63	0.05
ENSG00000067798_NAV3	0.63	0.23	1.38	0.47	0.45	0.85	0.84	1.03	0.68	1.34	0.49	2.06	1.35	1.39	0.87	0.49	0.23	2.03	2.39	0.42
ENSG00000067829_IDH3G	50.59	43.48	49.79	52.94	54.76	44.81	55.5	52.74	48.94	42.94	41.49	42.73	45.05	43.97	42.39	43.79	42.12	48.28	45.18	42.21
ENSG00000067836_ROGDI	5.86	8.22	11.93	12.71	9.04	7.02	9.62	6.55	4.87	6.17	7.41	7.03	8.1	6.13	6.82	8.16	4.94	5.95	5.34	7.48
ENSG00000067840_PDZD4	0	0	0	0	0	0	0	0.02	0	0	0	0	0.02	0.02	0	0	0	0	0	0
ENSG00000067842_ATP2B3	0	0	0	0	0.02	0.01	0	0	0	0.01	0	0	0.02	0	0	0	0	0.02	0.02	0.02
ENSG00000067900_ROCK1	48.3	56.29	61.76	62.3	55.88	61.49	54.5	47.7	53.67	50.66	59.07	56.47	56.61	56.24	56.22	57.64	54.01	54.48	58.55	55.31
ENSG00000067955_CBFB	52.74	57.9	44	48.07	55.95	57.97	54.94	62.85	63.89	61.73	59.15	62.66	58.83	59.18	55.22	64.94	62.9	55.88	66.3	66.01
ENSG00000067992_PDK3	6.98	5.73	5.45	4.7	6.55	7.16	5.8	7.01	6.49	5.75	7.27	7.22	6.69	5.92	7.04	8.21	6.35	6.12	6	6.06
ENSG00000068001_HYAL2	21.14	14.82	14.05	13.86	15.88	13.94	14.8	20.86	12.65	13.58	12.4	21.49	18.89	15.65	14.34	14.26	13.97	16.23	15.62	13.86
ENSG00000068024_HDAC4	7.35	3.45	3.14	7.03	3.75	4.08	6.05	8.42	6.29	3.05	11.17	9.08	10.15	7.62	2.8	3.7	9.5	9.33	3.43	4.47
ENSG00000068028_RASSF1	15.43	17.36	14.12	16.27	16.12	14.01	13.15	15.53	14.75	14.37	14.28	16.24	14.05	14.96	13.39	14.69	13.82	14.46	15.91	15.93
ENSG00000068078_FGFR3	0	0	0	0	0.02	0.02	0	0	0.02	0	0.13	0.02	0	0	0	0.03	0	0.03	0.05	0.09
ENSG00000068079_IFI35	36.36	35.08	52.7	54.58	37.38	35.67	42.8	49.33	35.52	32.67	41.63	40.25	39.3	31.94	42.65	37.08	37.07	38.4	42.01	46.09
ENSG00000068097_HEATR6	14.19	12.59	15.42	18.91	15.76	18.2	14.83	13.06	15.02	14.91	13.21	11.55	13.79	14.92	14.2	14.09	13.19	13.16	14.31	15.04
ENSG00000068120_COASY	76.7	79.61	60.6	62.39	79.69	77	75.29	80.96	76.75	77.84	74.99	74.34	81.62	73.17	77.04	72.51	84.78	83.97	78.04	70.99
ENSG00000068137_PLEKHH3	7.78	6.47	5.15	4.57	4.96	5.65	4.72	5.65	3.79	5.11	5.43	4.85	4.98	4.98	6.44	4.73	5.59	4.93	4.65	5.76
ENSG00000068305_MEF2A	22.39	22.62	29.97	30.25	28.16	27.22	22.88	22.75	24.88	23.69	31.06	25.11	29.26	31.52	25.59	26.62	23.81	26.03	22.47	22.17
ENSG00000068308_OTUD5	18.2	22.17	28.94	23.89	27.57	23.53	22.45	25.73	22.57	24.26	20.89	23.3	17.21	21.21	22.56	25.1	22.78	24.64	19.16	20.53
ENSG00000068323_TFE3	10.79	9.37	9.46	9.35	9.64	8.96	9.4	9.29	11.17	8.71	8.91	9.5	11.99	8.43	9.79	9.7	9.53	9.75	8.29	8.15
ENSG00000068354_TBC1D25	6.07	6.18	5.82	7.48	6.8	5.23	6.42	7.41	6.81	5.47	7.64	6.23	6.93	5.23	6.18	6.12	7.11	6.77	6.48	4.96
ENSG00000068366_ACSL4	68.81	70.26	62.58	63.82	76.21	93.15	78.74	71.62	77.03	72	76.15	74.29	73.21	77.7	77.93	83.27	71.02	73.83	82.57	72.59
ENSG00000068383_INPP5A	0	0	0	0	0	0	0	0	0	0	0	0	0	0	0	0	0	0	0	0
ENSG00000068394_GPKOW	17.28	21.22	18.28	17.68	16.96	19.8	20.83	20.75	22.05	20.95	19.42	18.21	18.78	20.31	20.01	19.12	18.29	20.93	22.03	21.14
ENSG00000068400_GRIPAP1	22.87	23.61	33.46	35.32	25.6	27.22	23.67	25.1	24.26	22.83	22.06	26.76	23.48	23.43	22.86	24.67	23.42	22.74	22.87	23.26
ENSG00000068438_FTSJ1	49.75	47.26	23.41	27.86	50.67	43.9	48.16	51.64	48.52	49.42	42.41	49.85	45.76	45.87	47.44	41.84	50.71	46.96	50.07	43.47
ENSG00000068489_PRR11	55.57	53.36	36.27	35.49	50.22	56.21	50.24	46.69	56.19	55.83	50.01	44.65	56.77	71.29	48.12	45.75	56.42	60.19	53.41	51.47
ENSG00000068615_REEP1	0.1	0.16	0.08	0.05	0.06	0	0.04	0.06	0	0.15	0.08	0.32	0.08	0.1	0.35	0.05	0.05	0.11	0	0.02
ENSG00000068650_ATP11A	28.58	27.23	34.88	31.47	27.58	24.44	26.06	25.04	29.46	29.59	26.35	28.12	26.13	25.79	24.6	25.55	24.2	25.2	23.54	25.66
ENSG00000068654_POLR1A	33.6	36.86	21.99	23.35	33.43	33.36	33.03	33.8	35.81	34.98	34.1	38.2	34.14	31.43	34.96	34.32	37.03	38.41	37.4	36.16
ENSG00000068697_LAPTM4A	35.8	37.73	48.89	51.48	36.39	36.71	38.82	36.36	34.32	33.23	36.21	39.22	33.45	34.66	37.4	38.5	35.01	36.01	35.95	37.47
ENSG00000068724_TTC7A	23.18	21.5	28.61	30.73	16.68	17.8	21.66	21.92	17.1	19.26	16.97	18.29	15.96	16.18	18.59	19.92	18.67	18.59	21.61	21.69
ENSG00000068745_IP6K2	53.38	51.73	73.37	73.07	62.36	51.89	53.79	56.88	50.43	51.49	53.28	53.05	54.42	58.13	54.54	58.47	54.22	55.03	59.33	53
ENSG00000068781_STON1-GTF2A1L	0	0	0.01	0	0	0	0	0	0	0	0	0	0	0	0	0	0	0	0	0
ENSG00000068784_SRBD1	10.04	10.95	9.39	10.13	9.17	9.68	10.28	9.03	9.33	10.22	10.64	10.17	10.38	9.88	10.14	9.64	11.22	11.7	9.95	9.75
ENSG00000068796_KIF2A	44.35	45.48	32.57	38.48	46.99	47.81	45.42	53.33	46.73	45.8	48.84	44.61	43.56	44.46	44.01	47.4	48.2	44.14	47.17	45.05
ENSG00000068831_RASGRP2	24.93	25.39	36.42	45.85	26.06	18.46	18.17	20.82	20.74	21.23	21.16	20.72	24.79	21.51	22.73	20.2	20.25	28.69	21.66	19.78
ENSG00000068878_PSME4	24.42	25.65	23.76	24.11	26.76	27.97	26.66	26.53	27.37	25.39	26.53	27.43	24.31	24.72	26.38	26.63	25.16	26.54	27.9	27.11
ENSG00000068885_IFT80	13.45	10.95	17.05	16	11.68	12.32	12.34	13.3	12.58	12.09	14.74	13.33	12.06	11.79	11.04	12.69	15.35	11.3	13.74	11.98
ENSG00000068903_SIRT2	32.58	32.37	36.43	33.16	30.67	32.82	33.11	35.58	29.09	36.19	30.65	32.25	34.5	30.52	31.1	32.75	31.51	33.06	31.84	31.14
ENSG00000068912_ERLEC1	14.7	19.29	23.02	21.77	17.33	17.88	17.79	17.95	16.25	16.7	18.58	19.19	17.35	19.23	18.81	19.07	16.61	16.59	18.46	16.81
ENSG00000068971_PPP2R5B	10.53	9.38	15.58	16.89	7.34	8.72	9.55	11.45	7.24	9.91	7.72	8.52	8.51	8.42	9.33	8.02	11	9.85	8.37	8.48
ENSG00000068976_PYGM	0.22	0.36	0.25	0.4	0.18	0.15	0.17	0.28	0.05	0.42	0.41	0.26	0.22	0.45	0.22	0.1	0.74	0.2	0.26	0.67
ENSG00000068985_PAGE1	0	0	0	0	0	0	0	0	0	0	0	0	0	0	0	0	0	0	0	0
ENSG00000069011_PITX1	63.38	59.76	73.63	76.15	65.6	51.63	57.41	66.72	50.3	53.02	54.85	55.54	53.82	48.01	56.55	51.68	55.22	52.2	51.71	50.41
ENSG00000069018_TRPC7	0	0	0	0	0	0	0	0	0	0	0	0	0	0	0	0	0	0	0	0
ENSG00000069020_MAST4	1.59	0.99	1.99	2.04	1.31	1.09	1.11	1.05	2.49	1.59	1.59	1.34	3.92	2.2	2.38	2.67	1.81	2.31	1.54	1.59
ENSG00000069122_ADGRF5	0	0	0	0	0	0	0	0	0	0	0	0	0	0	0	0	0	0	0	0
ENSG00000069188_SDK2	0.04	0.02	0.01	0.13	0.02	0.03	0	0	0	0	0.01	0	0.02	0.04	0.03	0.08	0.04	0.03	0.01	0.05
ENSG00000069206_ADAM7	0	0	0	0	0	0	0	0	0	0	0	0	0	0	0	0	0	0	0	0
ENSG00000069248_NUP133	72.21	75.92	54.39	56.97	77	72.87	73.64	74.9	76.36	67.26	76	72.49	75.87	77.39	66.3	64.55	66.57	72.64	74.43	63.29
ENSG00000069275_NUCKS1	88.91	152.92	62.57	64.82	115.13	142.19	85.22	123.28	104.48	102.9	183.4	99.06	99.53	103.06	94.16	92.45	200.08	101.81	172.24	98.08
ENSG00000069329_VPS35	70.44	68.5	51.69	52.3	67.15	65.09	56.65	55.6	58.1	58.22	58.01	56.92	52.47	59.84	53.43	53.67	63.87	62.63	56.47	58.56
ENSG00000069345_DNAJA2	108.84	113.85	61.1	58.11	147.09	161.25	127.65	130.64	147.04	137.2	127.5	132.63	133.22	136.35	109.34	114.28	127.71	124.84	120.12	114.39
ENSG00000069399_BCL3	118.09	114.94	127.64	139.24	117.65	104.87	128.5	125.44	116.27	119.74	111.4	118.68	112.14	104.15	122.12	119.55	119.99	114.16	110.75	105.68
ENSG00000069424_KCNAB2	19.8	18.52	13.7	12.39	16.82	17.78	22.18	22.42	24.32	24.45	22.5	25.27	27.51	23.66	24.88	23.19	26.37	19.61	19.55	25.23
ENSG00000069431_ABCC9	0.72	0.69	0.8	0.85	0.75	0.74	0.65	0.54	0.64	0.51	0.61	0.62	0.57	0.54	0.77	0.63	0.48	0.57	0.61	0.58
ENSG00000069482_GAL	0	0	0	0	0	0	0	0	0	0	0	0	0	0	0	0	0	0	0	0
ENSG00000069493_CLEC2D	4.7	2.9	8.96	6.94	6.13	2.84	3.38	3.31	4.11	3.46	5.17	4.03	3.4	8.89	4.48	4.31	3.41	3.04	7.25	3.04
ENSG00000069509_FUNDC1	14.05	16.6	14.64	13.47	17.63	16.05	16.28	16.98	16.56	16.8	13.78	13.47	18.18	17.75	14.86	15.47	16.27	17.84	18.19	15.85
ENSG00000069535_MAOB	0	0	0	0	0	0	0	0	0	0	0	0	0	0	0	0	0	0	0	0
ENSG00000069667_RORA	2.51	2.77	1.64	1	3.4	3.2	2.06	2.46	2.74	3.05	3.42	2.07	2.06	2.66	2.12	1.94	2.89	3.07	2.55	2.74
ENSG00000069696_DRD4	0.34	0.13	0.3	0.12	0.27	0.13	0.12	0.38	0.24	0.16	0.06	0	0.14	0.05	0.2	0.06	0.06	0.31	0.24	0.25
ENSG00000069702_TGFBR3	0.89	1.68	0.2	0.54	1.59	1.78	1.22	1.57	2.53	2.97	1.71	1.68	2.95	2.73	1.72	1.23	2.42	2.47	2.4	2.03
ENSG00000069764_PLA2G10	0	0	0	0.19	0.21	0	0	0	0	0	0	0	0.11	0	0	0	0.29	0	0.1	0.1
ENSG00000069812_HES2	0	0	0	0	0.08	0	0	0	0	0	0.07	0	0	0	0	0	0	0	0	0
ENSG00000069849_ATP1B3	76.32	82.75	35.03	34.51	95.38	97	76.27	78.66	94.9	92.95	84.35	83.51	87.83	92.47	79.23	76.92	91.29	94.14	89.52	82.01
ENSG00000069869_NEDD4	37.39	36.47	55.03	54.24	48.28	48.87	37.16	35.32	33.31	37.16	47.02	47.95	33.7	32.8	45.36	47.61	28.64	33.11	39.8	38.64
ENSG00000069943_PIGB	6.3	7.67	8.32	12.48	9.97	6.01	6.89	5.63	5.19	5.57	6.89	8.26	7.86	6.54	9.18	5.81	6.23	6.62	7.41	6.25
ENSG00000069956_MAPK6	20.41	18.99	8.45	8.46	24.4	27.8	18.5	17.57	25.78	23.98	23.75	23.68	24.45	26.61	19.08	19.84	23.38	22.75	22.28	21.68
ENSG00000069966_GNB5	17.38	19.39	20.7	20.1	16.36	17.51	15.95	15.06	16.06	17.52	16.88	17.24	15.63	16.99	15.73	18.85	15.39	17.49	18.63	16.72
ENSG00000069974_RAB27A	4.56	5.18	2.76	2.28	4.65	6.73	4.9	3.64	5.98	6.88	4.95	7.71	6.06	5.26	5.43	5.28	6.39	4.56	6.15	5.8
ENSG00000069998_HDHD5	33.74	33.41	26.56	24.43	38.07	34.19	32.34	36.38	35.63	35.87	33.14	34.8	38.23	36.44	34.22	33.72	36.84	36.45	35.29	35.19
ENSG00000070010_UFD1	44.68	50.43	45.67	31.82	49.44	42.71	51.03	45.46	49.22	52.93	44.36	56.12	51.1	43.2	69.56	41.22	52.98	52.25	48.81	51.83
ENSG00000070018_LRP6	7.58	8.98	8.63	7.36	8.57	8.37	8.54	7.7	9.36	9.4	9.85	8.36	8.56	9.18	9.75	9.49	9.92	8.07	9.05	7.57
ENSG00000070019_GUCY2C	0.02	0.08	0.25	0.25	0	0.04	0.07	0.06	0.09	0.11	0.07	0.02	0.06	0	0	0	0.05	0.04	0.05	0.15
ENSG00000070031_SCT	0	0	0	0	0	0	0	0	0	0	0	0	0	0	0	0	0	0	0	0
ENSG00000070047_PHRF1	31.31	30.03	21.55	21.86	32.34	29.2	30.19	32.2	29.18	29.73	28.87	30.29	30.95	30.69	28.85	28.94	31.19	31.81	29.57	29.14
ENSG00000070061_ELP1	31.75	31.57	27.13	27.84	33.22	35.08	34.6	31.56	36.14	36.29	33.46	34.99	34.67	34.45	34.45	32.84	33.48	35.14	33.32	35.67
ENSG00000070081_NUCB2	3.02	3.09	4.88	5.28	2.69	3.12	4.06	2.28	1.94	3.4	3.61	4.65	5.13	5.92	5.33	2.97	4.57	2.87	3.58	1.4
ENSG00000070087_PFN2	15.24	15.57	7.69	7.39	15.21	15.97	14.27	13.21	22.4	21.6	19.35	20.17	20.87	17.41	17.4	15.16	19.43	17.25	15.09	16.07
ENSG00000070159_PTPN3	0	0	0	0	0.03	0.27	0	0	0.01	0.01	0	0.01	0.06	0	0	0	0.01	0.02	0	0.03
ENSG00000070182_SPTB	0.08	0.04	0.06	0.05	0.29	0.04	0.03	0.06	0.09	0.32	0.11	0.08	0.3	0.23	0.26	0.11	0.28	0.06	0.06	0.06
ENSG00000070190_DAPP1	23.22	23.72	63.81	63.74	20.17	23.34	22.68	23.81	15.95	17.21	26.11	26.02	17.03	18.75	27.21	31.8	17	18.48	24.68	24.49
ENSG00000070193_FGF10	0	0	0	0	0	0	0	0	0	0	0	0	0	0	0	0	0	0	0	0
ENSG00000070214_SLC44A1	4.02	3.25	4.68	4.92	3.02	3.36	3.54	3.35	3.36	3.86	4.41	4.57	4.19	3.61	4.24	4.12	3.83	4.27	4.17	4.24
ENSG00000070269_TMEM260	11.29	13.19	18.13	18.47	13.32	12.15	12.03	11.86	10.26	9.63	13.66	13.04	12.56	12.63	13.59	11.74	17.35	13.95	14.04	13.25
ENSG00000070366_SMG6	10.32	8.73	10.46	11.32	7.37	7.77	7.8	7.44	7.54	8.82	8.63	8.11	7.6	8.02	9.47	13.51	9.97	10.58	8.93	7.95
ENSG00000070367_EXOC5	71.74	81.17	66.59	61.19	72.71	80.4	71.06	74.14	72.94	75.43	79.82	73.91	70.62	79.33	75.16	68.91	76.41	68.72	81.94	68.85
ENSG00000070371_CLTCL1	4.98	5.2	14.21	13.95	5.76	5.45	6.45	6.74	5.03	5.71	6.31	6.02	4.93	5.72	6.9	6.72	5.07	5.55	6.47	6.09
ENSG00000070388_FGF22	0.05	0.03	0.04	0	0	0	0.05	0	0	0	0	0	0	0.08	0.05	0	0	0	0.07	0
ENSG00000070404_FSTL3	0.04	0.33	0.49	0.34	1.06	0.68	1.38	1.21	1.11	0.61	0.82	1.21	1.23	0.09	0.59	0.93	1.8	0.43	0.62	2.61
ENSG00000070413_DGCR2	14.51	14.87	19.76	19.11	14.13	13.51	15.16	17.17	13.51	15.55	16.76	16.2	14.24	15	15.63	15.22	13.69	14.86	16.87	14.11
ENSG00000070423_RNF126	42.59	38.66	25.23	23.73	39.47	33.92	43.76	40.9	35.57	38.56	37.3	40.93	37.9	38.55	38.45	34.13	41.33	37.56	40.25	37.62
ENSG00000070444_MNT	10.11	7.48	7.91	8.08	11.59	7.36	9.31	9.57	6.81	9.28	6.36	8.84	9.25	7.96	9.21	9.03	10.69	7.27	6.63	11.13
ENSG00000070476_ZXDC	13.99	12.45	14.82	15.1	12.45	11.86	12.06	13.35	11.31	10.14	13.15	13.63	13.13	10.28	13.57	11.89	12.78	13.49	12.18	12.61
ENSG00000070495_JMJD6	39.15	39.21	26.69	28.53	37.28	37.87	38.21	41.56	37.88	39.76	37.07	35.25	37.35	36.25	37	34.2	39.02	41.94	38.18	36.93
ENSG00000070501_POLB	18.61	21.04	18.92	20.76	23.18	23.6	20.91	22.99	21.2	19.82	22.13	18.8	14.61	15.77	17.99	23.35	20.63	19.83	25.05	18.2
ENSG00000070526_ST6GALNAC1	0	0	0	0	0	0	0	0	0	0	0	0	0	0	0	0	0	0	0	0
ENSG00000070540_WIPI1	12.05	8.81	12.78	12.59	7.13	9.64	8.67	10.34	8.35	8.96	7.75	10.07	10.13	8.67	10.79	9.93	8.82	5.97	8.59	8.41
ENSG00000070601_FRMPD1	2.26	1.66	1.84	0.62	1.98	2.88	1.04	0.94	1.96	2.95	1.45	2.59	3.32	0.95	1.24	3.73	2.38	1.61	2.59	1.01
ENSG00000070610_GBA2	43.25	44.29	62.88	56.4	48.76	53.45	48.6	51.35	48.71	54.05	50.59	57.04	48.48	42.78	49.87	49.97	48.45	48.78	47.98	46.25
ENSG00000070614_NDST1	21.11	22.29	20.18	23.37	22.26	19.55	23.57	24.39	23.35	20.51	22.09	20.46	17.69	23.11	20.4	21.36	23.72	23.99	17.79	19.64
ENSG00000070669_ASNS	38.62	39.65	14.84	13.34	38.71	41.55	40.79	39.49	48.47	47.51	39.67	37.15	46.89	48.16	36.64	39.76	44.55	43.15	44.7	39.89
ENSG00000070718_AP3M2	15.07	13.29	8.21	6.95	14.21	13.85	14.59	14.55	14.8	16.36	16.24	15.25	12.38	13.62	14.73	14.84	13.75	15.91	15.89	17.24
ENSG00000070729_CNGB1	0	0	0	0	0.01	0	0	0	0	0	0	0	0	0	0	0	0	0	0	0
ENSG00000070731_ST6GALNAC2	0	0.04	0	0	0	0.11	0.1	0.01	0	0	0.03	0.08	0	0.01	0.04	0	0	0	0	0
ENSG00000070748_CHAT	0	0.33	0	0	0	0	0.09	0	0	0	0	0	0	0	0.07	0	0	0	0	0
ENSG00000070756_PABPC1	1316.32	1287.16	1271.07	1296.21	1273.79	1311.18	1335.16	1290.29	1319.7	1289.39	1280.5	1310.35	1371.06	1181.39	1343.99	1323.21	1283.7	1286.11	1314.24	1329.31
ENSG00000070759_TESK2	1.87	0.79	1.7	2.63	1.6	0.54	1.02	1.59	1.52	1.46	1.25	1.07	2.1	0.77	1.18	1.49	0.97	0.75	1.98	0.9
ENSG00000070761_CFAP20	52.79	56.76	36.65	35.62	69.78	46.14	55.48	55.41	55.44	48.83	54.56	52.59	49.72	43.24	50.38	52.02	57.44	60.49	57.24	55.34
ENSG00000070770_CSNK2A2	55.96	59.39	48.54	50.42	55.35	61.27	54	54.33	58.08	60.11	61.95	58.87	59.42	55.73	61.59	57.09	60.28	56.6	58.64	61.93
ENSG00000070778_PTPN21	0	0	0	0.03	0	0	0.02	0.04	0.09	0.04	0	0	0.3	0.03	0.01	0.15	0.05	0.01	0.13	0.02
ENSG00000070785_EIF2B3	46.16	47.23	26.02	26.94	43.04	51.37	46.73	45.75	49.79	48.28	43.87	43.9	47.07	48.69	42.28	46.46	44.71	55.67	47.5	47.54
ENSG00000070808_CAMK2A	0	0	0	0	0	0	0	0	0	0	0	0	0	0	0	0	0	0	0	0
ENSG00000070814_TCOF1	72.19	73.11	31.44	31.5	68.86	69.53	66.83	68.68	76.69	78.33	65.34	66.98	76.71	73.79	63.35	63.08	80.21	80.87	71.8	70.45
ENSG00000070831_CDC42	79.75	80.1	71.7	75.68	82.99	95.31	80.9	75.61	87.38	78.86	80.56	77.39	87.76	84.54	79.46	84.84	83.93	82.32	79.56	81.31
ENSG00000070882_OSBPL3	3.57	6.73	8.07	12.26	3.12	3.57	4.81	4.04	7.38	4.23	4.53	4.22	3.95	9.79	5.07	4.52	3.7	4.48	3.35	4.24
ENSG00000070886_EPHA8	0	0	0.07	0	0	0	0	0	0	0	0.04	0	0.02	0	0	0	0	0	0	0
ENSG00000070915_SLC12A3	1.12	0.25	0.29	1.49	0.64	0.7	0.9	0.34	0.8	0.82	0.34	0.37	0.51	0.4	0.27	0.48	0.43	0.22	1.26	0.83
ENSG00000070950_RAD18	20.42	17.57	7.24	10.85	21.41	19.14	21.38	16.8	22.47	22.41	19.43	20.52	18.39	21.57	19.35	24.24	20.81	23.01	17.57	18.83
ENSG00000070961_ATP2B1	78.17	82.09	70.73	64.74	88.59	91.8	77.48	76.99	95.94	89.99	90.97	98.61	89.35	87.36	92.32	81.51	80.08	77.1	79.05	75.71
ENSG00000070985_TRPM5	0	0	0	0	0	0	0	0	0	0	0	0	0	0	0	0.02	0	0	0	0
ENSG00000071051_NCK2	7.38	9.17	7.46	7.59	10.23	8.02	8.85	7.74	10.71	11.49	10.44	10.86	10.76	9.66	9.64	8.95	10.4	12.15	11.67	9.41
ENSG00000071054_MAP4K4	81.49	89.35	53.81	54.37	96.7	102.15	94.58	87.98	114.93	115.12	101.31	88.79	111.29	112.18	85.36	87.25	103.5	102.51	92.2	94.42
ENSG00000071073_MGAT4A	0.63	1.14	3.86	1.94	1.05	2.05	1.53	2.05	0.89	1.49	1.54	1.33	0.97	0.66	2.1	1.71	1.26	2.07	0.74	0.41
ENSG00000071082_RPL31	2024.2	1920.67	2403.19	2678.24	2023.51	2038.25	2075.87	2152.46	1969.55	1995.73	2166.95	2194.76	2061.41	2051.6	2245.66	2196.17	2082.8	2000.18	2038.44	2172.5
ENSG00000071127_WDR1	126.79	124.96	89.28	93.55	129.07	116.52	135.38	114.4	120.93	123.04	112.41	115.65	127.7	124.47	116.69	117.73	117.84	123.95	111.47	105.99
ENSG00000071189_SNX13	15.61	18.15	23.66	16.75	19.69	16.58	15.87	17.34	16.1	14.15	16.48	18.49	11.85	22.37	20.12	17.3	20.09	15.26	16.79	16.1
ENSG00000071203_MS4A12	0	0	0	0	0	0	0	0.1	0	0	0	0	0	0	0	0	0	0	0	0
ENSG00000071205_ARHGAP10	0.96	0.78	0.62	0.38	0.96	1.06	0.95	0.72	1.57	1.17	1.2	1.57	1.47	1.6	1.07	1.16	1.24	1.09	1.65	1.19
ENSG00000071242_RPS6KA2	3.49	2.94	7.91	7.64	2.36	2.57	4.1	3.34	3.91	2.45	3.76	3.01	1.91	2.95	2.79	3.73	3.68	2.22	3.64	2.97
ENSG00000071243_ING3	12.36	13.63	12.74	14.45	12.7	12.81	13.88	13.31	12.2	12.27	15.25	13.27	13.76	13.61	15.01	12.98	11.64	11.78	15.01	13.68
ENSG00000071246_VASH1	1.98	0.61	0.63	0.53	0.54	0.63	0.6	0.66	0.64	0.8	0.69	0.48	0.71	0.57	0.61	0.98	1.06	1.07	0.93	0.71
ENSG00000071282_LMCD1	0.28	0	0	0.01	0.02	0	0.09	0	0.06	0.69	0.06	0.34	0	0.21	0.34	0.11	0.62	0	0.16	0.51
ENSG00000071462_BUD23	105.15	108.04	61.8	65.29	103.8	103.54	100.89	106.16	115.03	109.14	103.73	100.41	118.11	112.42	98	97.28	108.6	113.78	104.77	102.73
ENSG00000071537_SEL1L	36.5	46.9	34.76	30.68	38.83	40.38	32.33	41.47	35.03	31.12	32.06	36.81	40.56	38.02	32.25	38.95	32.17	31.5	32.33	42.94
ENSG00000071539_TRIP13	32.88	28.62	11.29	14.61	28.36	33	26.99	29.36	32.08	35.82	29.05	29.76	29.26	32.65	38.78	30.04	34.1	36.6	30.94	29.41
ENSG00000071553_ATP6AP1	45.31	47.56	54.98	57.07	60.23	42.84	53.73	55.14	44.59	44.84	50.82	47.64	44.16	48.1	49.93	48.21	49.31	48.61	47.49	48.69
ENSG00000071564_TCF3	438.99	424.64	286.36	292.96	489.23	382.94	440.35	456.25	566.65	561.61	416.64	455.06	545.37	522.31	414.82	382.06	554.38	564.82	437.53	441.5
ENSG00000071575_TRIB2	2.15	1.62	3.34	2.27	0.98	2.7	1.07	1.51	2.07	1.55	1.27	1.58	0.83	1.17	2.04	3	0.93	1.88	2.92	0.89
ENSG00000071626_DAZAP1	206.52	213.22	114.78	113.75	202.11	182.25	192.59	195.69	213.6	215.81	195.35	191.97	205.62	219.68	182.4	182.81	206.35	220.37	201.98	189.54
ENSG00000071655_MBD3	197.08	185.93	141.98	140.95	204.4	190.75	199.27	217.55	202.62	205.22	185.34	196.69	204.28	199.65	187.85	186.22	210.51	217.09	188.18	199.5
ENSG00000071677_PRLH	0	0	0	0	0	0	0	0	0	0	0	0	0	0	0	0	0	0	0	0
ENSG00000071794_HLTF	37.05	41.08	34.28	34.1	34.84	43.97	35.18	36.15	35.86	36.1	40.6	39.65	35.85	38.22	38.32	38.4	39.65	39.33	43.27	40.66
ENSG00000071859_FAM50A	35.98	41.52	31.18	32.95	43.35	40.27	41.05	39.56	40.52	39.57	36.44	36.51	40.51	38.19	38.36	40.3	41.8	42.9	38.21	38.38
ENSG00000071889_FAM3A	14.1	11.73	18.98	18.6	15.93	12.14	16.96	15.65	14.49	13.15	14.12	13.52	11.14	13.12	14.06	14.68	11.7	12.55	12.65	11.97
ENSG00000071894_CPSF1	49.59	47.71	44.69	41.95	53.53	43.77	52.46	46.71	45.59	50.11	46.72	54.75	47.36	47.85	47.13	50.42	53.97	47.44	43.56	45.38
ENSG00000071909_MYO3B	0.22	0.15	0.43	0.36	0.22	0.18	0.29	0.19	0.21	0.16	0.19	0.2	0.1	0.12	0.35	0.34	0.21	0.2	0.31	0.33
ENSG00000071967_CYBRD1	7.1	5.16	2.82	2.38	7.05	6.28	5.43	4.95	7.13	6.71	5.55	5.34	6.67	5.28	4.24	5.05	3.6	6.93	4.3	6.13
ENSG00000071991_CDH19	0	0	0	0	0	0	0	0	0	0	0	0	0	0	0	0	0	0	0	0
ENSG00000071994_PDCD2	41.45	39.36	35.38	33.78	44.64	47.18	37.89	40.48	40.07	43.05	42.7	41.32	46.12	46.47	42.21	38.01	37	46.01	42.93	46.9
ENSG00000072041_SLC6A15	0	0	0	0	0	0	0	0	0	0	0	0	0	0	0	0	0	0	0	0
ENSG00000072042_RDH11	59.76	60.34	46.53	50.3	64.88	63.94	61.64	62.7	64.64	62.89	59.48	61.53	62.6	62.1	60.1	59.18	66.02	68.15	60.16	60.48
ENSG00000072062_PRKACA	58.4	58.03	64.79	62.85	56.19	61.38	60.28	63.62	60.11	63.62	60.83	62.41	57.54	58.67	63.74	63.02	66.61	59.52	59.5	59.97
ENSG00000072071_ADGRL1	0.07	0.26	1.01	0.05	0.04	0.5	1	0.73	1.12	0.02	0.46	0.55	0.03	0.48	0.47	0.04	0.47	0.01	0.47	0.12
ENSG00000072080_SPP2	0	3.42	0	3.15	1.18	1.15	0	0	2.02	0	1.1	1.26	0	0	0	0	0	0	0	0
ENSG00000072110_ACTN1	5.29	4.95	1.43	1.97	7.87	7.02	5.85	6.32	9.06	9.22	5.92	6.55	9.68	8.53	5.67	4.94	7.78	8.89	5.48	5.41
ENSG00000072121_ZFYVE26	11.74	11.3	14.44	15.31	10.7	11.9	11.81	11.57	9.53	10.93	11.12	13.07	9.28	8.76	11.21	12.93	10.4	11.24	11.23	11.79
ENSG00000072133_RPS6KA6	0	0	0	0	0	0	0	0	0	0.01	0	0	0	0.01	0	0	0	0.01	0	0
ENSG00000072134_EPN2	9.84	9.62	14.11	17.13	11.82	10.45	9.99	10.47	10.05	9.85	10.86	11.54	10.71	11.06	11.33	11.38	13.63	9.75	7.74	9.3
ENSG00000072135_PTPN18	44.61	46.72	69.46	70.2	47.08	46.94	46.42	49.7	45.49	44.41	54.15	49.91	48.39	44.52	58.22	58.38	47.14	46.99	47.95	52
ENSG00000072163_LIMS2	4.46	3.41	4.86	5.68	4.94	5.77	3.68	4.43	3.97	3.6	2.84	3.15	3.8	3.01	3.53	3.05	2.78	4.3	3.96	3.7
ENSG00000072182_ASIC4	0	0	0	0	0	0	0	0	0	0	0	0	0	0	0	0	0	0	0	0
ENSG00000072195_SPEG	0.88	0.35	1.06	0.89	1.48	0.45	0.51	1.56	1.4	1.09	0.98	0.43	1.63	1.37	0.6	1.1	0.97	1.57	0.87	0.98
ENSG00000072201_LNX1	3.93	3.2	18.64	19.34	2.58	3.14	3.11	3.2	1.71	1.72	3.75	3.55	2.44	2.13	4.44	4.61	2.36	3	3.19	3.26
ENSG00000072210_ALDH3A2	26.35	26.5	24.5	27.02	24.97	24.65	25	24.73	26.95	27.08	32.5	28.69	27.54	26.33	26.47	26.92	28.4	27.05	28.53	32.26
ENSG00000072274_TFRC	300.52	308.58	96.93	96.58	345.52	387.86	315.35	313.18	336.33	341.43	307.87	309.54	335.2	324.78	284.51	287.17	337.37	334	316.36	303.15
ENSG00000072310_SREBF1	43.54	38.9	34.19	35.52	47.59	48.11	47.25	45.08	51.28	41.53	46.54	52.67	59.29	48.56	47.34	48.46	57.79	61.18	44.71	49.63
ENSG00000072315_TRPC5	0	0	0	0.02	0.01	0	0	0	0	0	0.02	0	0.04	0	0	0	0	0.04	0	0
ENSG00000072364_AFF4	16.75	16.03	22.2	21.96	17.44	19.18	17.44	16.74	15.8	16.42	19.46	16.02	15.61	16.17	16.67	19.15	16.4	17.81	15.22	19.18
ENSG00000072401_UBE2D1	13.43	12.35	10.91	9.31	12.83	13.66	12.2	10.58	13.17	12.8	13.03	15.49	12.39	12.19	11.98	13.57	13.5	10.95	13.01	12.38
ENSG00000072415_MPP5	6.61	6.8	7.4	9.2	7.29	9.33	6.46	6.46	9.27	7.02	8.02	7.78	6.99	7.12	7.94	8.75	8.75	8.03	8.17	7.61
ENSG00000072422_RHOBTB1	0	0	0	0	0	0	0	0	0	0	0	0	0	0	0	0	0	0	0	0
ENSG00000072501_SMC1A	74.42	78.8	47.7	43.51	68.92	82.9	75.82	75.09	81.07	85.56	80.42	76.31	80.48	80.24	72.53	81.39	85.07	83.18	83.2	82.62
ENSG00000072506_HSD17B10	171.25	162.18	124.37	115.06	166.69	146.59	153.28	165.27	164.41	168.68	141.35	148.96	161.81	166.69	136.11	151.18	178.75	170.02	146.23	168.26
ENSG00000072518_MARK2	24.03	23.52	29.1	28.36	30.13	24.99	25.5	24.09	27.61	24.75	23.58	26.96	24.25	22.5	25.44	26.11	22.82	23.34	23.31	25.39
ENSG00000072571_HMMR	48.14	54.83	32.85	36.74	50.2	53.59	46.25	44.49	54.42	48.58	47.13	47.84	49.22	48.62	43.03	41.79	51.66	54.81	54.7	53.39
ENSG00000072609_CHFR	38.93	35.65	38.2	36.46	41.26	40.34	41.73	38.91	34.4	34.61	36.7	37.84	37.85	35.16	48.4	41.87	35.27	35.68	34.3	37.15
ENSG00000072657_TRHDE	0	0	0	0	0	0	0	0	0	0	0	0	0	0	0	0	0	0	0	0
ENSG00000072682_P4HA2	3.07	4.77	11.28	10.44	4.03	3.43	2.71	3.02	3.77	3.38	4.19	3.77	3.62	2.89	5.04	5	2.61	3.92	3.09	3.28
ENSG00000072694_FCGR2B	57.94	55.1	108.8	123.71	51.75	54.84	62.99	64.55	57.92	55.95	67.51	64.52	54.24	53.38	69.66	70.84	56.26	54.79	64.12	60.96
ENSG00000072736_NFATC3	25.83	27.29	24.95	25.89	26.7	28.09	25.99	25.53	24.98	25.6	27.94	25.22	26.45	26.69	26.13	26.63	26.28	27.14	28.53	25.01
ENSG00000072756_TRNT1	31.86	30.33	27.74	35.5	32.29	29.3	25.59	28.4	29.82	29.93	28.41	35.1	27.82	29.33	28.96	26.65	30.71	28.01	30.85	27.35
ENSG00000072778_ACADVL	60.19	73.47	103.21	105.76	77.06	63.97	73.33	74.34	62.74	63.07	72.44	65.87	64.15	62.43	65.54	70.6	62.37	69.02	72.04	75.69
ENSG00000072786_STK10	21.91	21.25	20.36	21.86	21.87	20.78	22.01	24.05	26.27	23.73	23.63	21.76	26.76	26.13	22.19	20.9	26.67	25.78	21.77	22.63
ENSG00000072803_FBXW11	42.47	41.8	53.24	57.21	45.38	41.73	42.47	39.72	42.58	42.75	42.46	44.44	44.56	41.53	42.36	44.84	41.44	40.48	42.55	48.38
ENSG00000072818_ACAP1	33.06	34.6	72.2	65.49	44.55	34.31	39.89	36.89	33.18	33.05	34.28	48.56	29.18	29.85	36.59	38.79	30.56	29.96	29.8	31.46
ENSG00000072832_CRMP1	1.26	1.1	0.83	1.17	1.12	1.18	1.24	1.14	0.74	0.78	0.74	0.98	0.66	0.87	0.97	0.76	0.93	0.8	0.9	1.14
ENSG00000072840_EVC	3	3.71	2.89	1.51	3.58	2.72	2.54	3.89	3.02	3.93	2.79	2.34	1.97	3.46	2.43	2.23	3.08	3.24	3.24	2.98
ENSG00000072849_DERL2	43.96	36.23	39.58	30.61	37.93	47.61	38.47	38.66	40.26	38.17	32.6	38.53	33.31	38.22	40.51	38.88	32.44	33.69	42.52	30.31
ENSG00000072858_SIDT1	7.07	5.98	6.46	8.77	7.69	5.04	8.02	4.42	7.27	5.69	5.82	8.43	11.36	4.76	4.37	7.45	6.25	4.79	6.27	5.07
ENSG00000072864_NDE1	31.68	26.13	28.85	22	29.36	31.11	33.09	30.22	31.99	26.54	26.9	27.92	31.46	31.93	30.43	27.1	30.59	33.26	31.54	25.46
ENSG00000072952_MRVI1	0	0	0.28	0.09	0	0.06	0.03	0.01	0.09	0.04	0.01	0	0	0	0.01	0.02	0	0.01	0.02	0
ENSG00000072954_TMEM38A	11.32	11.1	18.25	17.44	10.78	11.04	13.57	10.93	10.3	10.56	12.65	12.85	10.75	13.12	12.82	14.49	13.72	13.32	9.1	12.88
ENSG00000072958_AP1M1	124.75	113.89	81.44	93.55	113.12	98.29	113.49	116.52	108.76	109.49	95.15	96.68	112.65	103.29	98.03	106.48	114.13	114.28	106.55	98.2
ENSG00000073008_PVR	0	0	0.02	0	0	0	0	0	0	0.04	0	0	0	0	0	0	0	0.02	0.02	0
ENSG00000073050_XRCC1	27.47	23.36	21.34	20.98	22.56	24.11	23.37	20.7	19.98	22.79	22.98	22.58	25.26	20.42	23.59	20.95	19.5	20.96	21.56	24.85
ENSG00000073060_SCARB1	70.63	54.78	21.24	19.52	68.87	68.63	68.49	68.57	76.95	75.44	63.04	67.34	72.14	65.83	59.63	59.71	70.44	68.16	66.68	57.49
ENSG00000073067_CYP2W1	0	0.04	0	0.11	0	0	0	0	0	0	0	0	0	0	0	0.03	0.06	0	0	0
ENSG00000073111_MCM2	105.31	105.73	44.86	43.5	97.18	97.06	97.3	98.25	110.28	110.19	92.55	98.59	107.46	104.71	89.95	90.2	117.41	111.89	102.31	98.8
ENSG00000073146_MOV10L1	0	0	0.02	0.1	0	0	0	0	0	0	0	0.08	0.04	0	0	0	0	0	0	0
ENSG00000073150_PANX2	0.13	0	0.08	0.1	0.14	0.15	0.02	0.1	0.31	0.2	0.07	0.08	0.27	0.08	0.1	0.06	0.14	0.07	0.02	0.14
ENSG00000073169_SELENOO	19.25	17.11	24.77	22.62	17.92	15.55	18.53	21.46	14.64	19.61	18.21	20.47	19.31	16.36	16.85	20.19	15.94	18.45	17.13	16
ENSG00000073282_TP63	14.83	17.42	29.11	28.88	10.94	10.64	10.69	11.04	10.3	9.43	15.94	17.04	9.75	9.35	15.29	13.33	10.1	11	10.4	12.18
ENSG00000073331_ALPK1	0.45	0.8	1.6	0.84	0.6	0.52	0.44	1.28	0.74	0.82	0.57	0.52	0.6	0.22	0.66	0.48	0.78	0.35	1.49	1.07
ENSG00000073350_LLGL2	1.22	2.09	3.69	5.55	1.69	1.34	2.54	1.87	1.13	2.65	2.02	2.09	2.07	1.22	3.06	1.48	4.22	1.26	1.49	3.19
ENSG00000073417_PDE8A	2.6	1.71	2.46	3.45	3.75	2.83	4.95	2.32	2.47	1.8	3.46	2.86	3.57	4.3	2.42	3.37	2.48	3.44	2.86	3.88
ENSG00000073464_CLCN4	1.1	0.97	0.34	0.52	1.28	2.13	1.95	1.27	1.99	1.85	1.92	1.47	1.24	1.17	1.38	1.37	1.91	1.93	0.95	1.64
ENSG00000073536_NLE1	41.43	48.93	23.32	19.91	52.04	44.34	46.14	52.47	49.03	49.63	42.13	43.72	48.97	45.82	42.38	39.27	49.85	54.95	43.36	42
ENSG00000073578_SDHA	138.75	149.75	124.16	131.92	138.39	137.29	139.11	142.69	150.32	147.09	141.79	141.55	146.61	144.38	140.75	139.91	154.17	147.12	141.75	144.31
ENSG00000073584_SMARCE1	90.49	87.77	107.82	107.41	82.28	89.53	86.71	89.22	88.19	90.14	94.37	88.81	81.68	89.82	95.81	92.43	81.78	80.23	88.09	88.77
ENSG00000073598_FNDC8	0	0	0	0.06	0	0.13	0.08	0	0	0.06	0.06	0	0	0	0	0	0.07	0	0.06	0
ENSG00000073605_GSDMB	5.48	6.34	9.76	9.88	7.26	6.24	4.71	6.52	4.65	5.24	7.05	4.42	4.32	4.72	6.99	8.44	3.87	2.99	4.36	4.49
ENSG00000073614_KDM5A	32.86	29.5	42.2	35.12	29.16	30.79	25.92	28.72	26.53	26.33	30.56	31.22	26.32	27.97	25.54	33.2	23.8	39.46	39.37	31.85
ENSG00000073670_ADAM11	0.25	0.58	0.33	0.44	1.18	0.26	0.11	0.28	0.63	0.7	0.41	0.45	0.28	0.2	0.27	0.25	0.55	0.26	0.88	0.3
ENSG00000073711_PPP2R3A	0.04	0.08	0.02	0.05	0.1	0.06	0.06	0.04	0.02	0.05	0.02	0.08	0.02	0.02	0.03	0.03	0.05	0.07	0.02	0
ENSG00000073712_FERMT2	12.75	16.07	9.4	9	15.09	14.85	12.51	12.58	15.39	15.82	13.26	13.35	14.85	17.14	14.06	13.77	16.56	17.73	13.9	13.79
ENSG00000073734_ABCB11	0.04	0.07	0.07	0.06	0.03	0.05	0.06	0.05	0.11	0.05	0.06	0.06	0.16	0.06	0.36	0.08	0.08	0.03	0.01	0.05
ENSG00000073737_DHRS9	49.19	49.76	37.92	40.43	81.73	88.86	83.4	73.99	71.53	70.55	61.05	67.62	67.46	73.48	61.04	64.97	67.75	69.17	61.75	61.8
ENSG00000073754_CD5L	0.46	0.45	0.51	0.57	0.38	0.36	0.31	0.36	0.3	0.09	0.1	0.2	0.31	0.15	0.23	0.32	0.24	0.24	0.38	0.28
ENSG00000073756_PTGS2	0	0	0	0	0.16	0	0	0	0	0	0	0	0	0	0	0	0	0	0	0
ENSG00000073792_IGF2BP2	0.21	0.46	0.11	0	0.81	0.79	0.56	1.18	1.7	1.68	0.79	1.31	3.18	1.76	1.15	0.96	1.72	1.13	1.35	0.85
ENSG00000073803_MAP3K13	13.41	14.21	13.93	15.07	14.71	16.75	12.09	12.82	14.07	12.57	15.29	12.14	12.63	15.29	14.51	14.4	12.16	13.46	13.28	12.29
ENSG00000073849_ST6GAL1	67.27	70.71	175.27	173.91	68.13	64.79	68.43	67.4	58.54	58.56	69.65	74.82	64.02	58.23	79.95	88.8	60.96	59.61	69.03	65.85
ENSG00000073861_TBX21	0.17	0.2	0.14	0.06	0.56	0.24	0.2	0.15	0.08	0.26	0.17	0	0.07	0.44	0.15	0.32	0.11	0.09	0.03	0.14
ENSG00000073905_VDAC1P1	0	0	0	0	0	0	0	0	0	0	0	0	0	0	0	0	0	0	0	0
ENSG00000073910_FRY	0.12	0.12	0.22	0.06	0.07	0.01	0.01	0.12	0.04	0.04	0.03	0.03	0.01	0.26	0.21	0.02	0.02	0.03	0.24	0.03
ENSG00000073921_PICALM	47.91	51.22	62.2	67.32	54.46	61.22	57.02	51.63	55.95	55.67	53.84	57.08	54.62	54.54	64.06	57.7	56.26	57.11	55.91	56.77
ENSG00000073969_NSF	53.71	51.36	75.93	77.27	58.11	60.04	58.88	55.45	53.95	58.11	60.21	57.52	60.34	61.1	60.93	61.88	57.56	56.97	60.18	56.49
ENSG00000074047_GLI2	0.18	0.02	0	0	0	0	0	0	0.01	0.05	0.02	0	0.02	0.01	0	0.01	0	0	0	0
ENSG00000074054_CLASP1	20.96	20.31	24.33	25.06	17.4	18.94	18.11	19.5	17.97	18.09	20.88	21.29	18.46	19.27	18.81	19.3	17.69	20.78	19.37	16.98
ENSG00000074071_MRPS34	138.67	133.43	75	66.58	136.27	125.06	133.38	141.82	148.86	146.06	123.84	129.91	147.08	143.86	125.51	119.62	138.6	147.66	126.8	125.24
ENSG00000074181_NOTCH3	0.09	0.47	0.1	0.31	0.16	0.1	0.05	0.13	1.03	0.64	0.26	0.08	0.02	0.2	0.14	0.28	0.03	0.24	0.08	0.63
ENSG00000074201_CLNS1A	117.06	119.02	81.31	75.54	110.87	115.77	114.3	112.14	121.16	124.47	121.22	121.46	110.37	119.85	113.46	115.23	121.4	120.41	127.97	127.19
ENSG00000074211_PPP2R2C	0	0	0	0	0	0	0	0	0	0	0	0	0	0	0	0	0	0	0	0
ENSG00000074219_TEAD2	0.52	0.27	0.99	1.49	0.82	0.79	0.49	0.62	0.1	0.35	0.74	0.9	0.21	0.25	0.47	0.62	0.18	0.39	0.53	0.65
ENSG00000074266_EED	23.25	26.15	22.77	24.38	22.37	24.76	22.74	21.55	23.93	26.19	27.79	30.27	22.57	26.72	25.65	25.63	25.15	24.52	24.09	21.75
ENSG00000074276_CDHR2	0	0.02	0.01	0.02	0.02	0	0.83	0.26	0	0	0.12	0	0.02	0.37	0	0.02	0.03	0	0	0
ENSG00000074317_SNCB	0	0	0	0	0.08	0	0.16	0.07	0.2	0	0.07	0	0	0	0	0.07	0	0.22	0	0
ENSG00000074319_TSG101	59.92	51.51	64.67	58.49	63.26	52.91	64.66	52.44	58.02	58.51	61.64	60.71	64.48	49.17	53.79	62.77	53.21	63.44	52.09	65.48
ENSG00000074356_NCBP3	29.28	27.83	29.07	41.94	26.64	27.52	27.98	23.77	24.44	24.79	51.07	30.46	26.91	25.99	53.09	27.8	25.07	26.35	26.19	27.24
ENSG00000074370_ATP2A3	297.2	277.16	609.35	616.88	267.72	219.64	278.29	293.67	167.22	173.77	243.12	291.33	187.66	169.58	291.85	299.47	202.75	215.92	252.17	251.15
ENSG00000074410_CA12	0	0	0	0	0	0.06	0.03	0	0.06	0	0	0	0	0	0	0	0	0	0.06	0.03
ENSG00000074416_MGLL	40.98	40.28	37.1	37.78	50.46	46.94	49.37	45.6	56.49	59.77	54.85	56.13	65.63	58.78	58.48	61.38	61.54	57.92	57.91	57.55
ENSG00000074527_NTN4	0.03	0	0.06	0.04	0.05	0.04	0.15	0.04	0	0	0.1	0.05	0	0.1	0	0.02	0	0	0.16	0.05
ENSG00000074582_BCS1L	60.03	61.54	50.69	49.24	72.55	68.85	64.95	64.17	73.53	63.95	72.73	60.29	62.69	58.69	57.35	63.48	64.32	75.17	62.65	61.72
ENSG00000074590_NUAK1	0.03	0.02	0.02	0	0.31	0	0	0	0.29	0.24	0.01	0	0.01	0.03	0.31	0.27	0.04	0.02	0.01	0.04
ENSG00000074603_DPP8	22.9	27.23	23.93	23.87	24.18	23.77	18.83	24.43	19.48	23.38	22.91	22.49	20.49	20.23	24.05	21.95	24.41	21.97	19.9	23.49
ENSG00000074621_SLC24A1	0.71	0.43	1.05	1	0.22	2.29	0.4	0.73	0.45	0.37	0.8	0.76	0.25	0.18	0.14	0.31	0.78	0.33	0.88	0.34
ENSG00000074657_ZNF532	39.34	34.01	56.03	51.44	39.42	32.67	36.85	31.99	30.72	30.8	37.02	39.62	25.52	31.01	34.29	37.9	31.09	32.46	28.97	35.72
ENSG00000074660_SCARF1	0.09	0.05	0.47	0.48	0.07	0.22	0.1	0.13	0.11	0.07	0.11	0.28	0.1	0.14	0.17	0.05	0.06	0.17	0.03	0.22
ENSG00000074695_LMAN1	65.71	71.18	49.91	55.49	73.44	78.27	71.94	65.2	73.99	69.96	74.51	72.58	67.19	69.9	73.21	68.92	69.61	68.38	73.8	68.52
ENSG00000074696_HACD3	39.73	41.49	21.25	23.27	40.12	44.45	38.13	37.41	42.41	43.09	42.14	40.24	42.72	41.87	37.55	38.1	43.14	39.76	41.29	42.82
ENSG00000074706_IPCEF1	2.58	2.5	1.47	2.44	4.04	3.72	3.55	2.44	3.29	5.35	3.56	2.76	4.02	4.71	3.47	2.64	2.77	2.47	2.01	2.67
ENSG00000074755_ZZEF1	20.04	19.01	21.9	19.7	20.53	19.89	19.49	20.48	19.58	20.46	19.56	19.62	18.43	16.49	22.44	22.72	20.33	18.07	22.47	18.95
ENSG00000074771_NOX3	0	0	0	0.04	0	0	0	0	0	0	0	0	0	0	0	0	0	0	0	0
ENSG00000074800_ENO1	1519.74	1578.88	676.74	683.45	1558.88	1643.92	1450.66	1463.05	1680.71	1663.77	1406.4	1421.37	1668.35	1728.15	1333.66	1345.57	1701.27	1727.47	1572.24	1445.43
ENSG00000074803_SLC12A1	0	0	0	0	0.04	0	0	0	0	0.01	0	0	0	0	0.01	0.06	0	0	0	0
ENSG00000074842_MYDGF	55.88	55.6	52.1	49.62	53.3	50.27	56.56	55.2	62.24	58.18	54.63	57.21	51.06	60.68	56.3	56.72	56.29	61.44	53.75	54.67
ENSG00000074855_ANO8	0.91	0.99	1.82	1.88	1.37	0.61	0.88	1.04	1.23	1.24	1.17	0.89	0.85	0.85	0.82	1.14	1.27	1.11	0.92	1.08
ENSG00000074935_TUBE1	3.48	6.16	4.28	3.22	2.94	4.12	4.83	4.06	3.73	3.27	4.01	6.24	3.01	3.97	3.74	5.15	3.85	3.45	5.32	5.11
ENSG00000074964_ARHGEF10L	0	0	0.03	0.05	0	0.02	0.06	0.04	0.07	0	0.06	0.04	0.07	0.04	0.02	0.04	0.03	0.03	0.07	0.08
ENSG00000074966_TXK	0	0	0	0	0.03	0	0	0.06	0	0	0.16	0	0	0	0	0	0.06	0.11	0	0
ENSG00000075035_WSCD2	4.88	3.61	12.39	9.46	4.5	3.39	4.53	6.19	3.88	2.99	4.2	3.07	3	3.83	4.42	4.36	3.1	2.89	4.1	4.5
ENSG00000075043_KCNQ2	0	0	0	0	0	0	0	0	0	0	0	0	0	0	0	0	0	0	0	0
ENSG00000075073_TACR2	0.25	0.05	0.04	0.05	0.1	0.05	0.05	0.19	0.13	0	0.05	0	0	0.04	0.1	0.13	0.09	0.05	0.14	0.18
ENSG00000075089_ACTR6	80.26	59.04	43.84	41.74	78.44	80.31	63.27	65.12	67.93	73.23	69.82	72.32	62.6	71.33	68.01	69.22	64.66	68.98	63.75	65.61
ENSG00000075131_TIPIN	37.1	30.79	11.96	10.07	33.86	29.81	28.6	27.26	31.21	25.85	27.87	31.26	32.75	26.06	26.14	24.31	30.1	29.23	27.89	30.77
ENSG00000075142_SRI	136.32	129.45	40.78	48.69	161.02	132.15	134.11	127.33	134.92	140.3	112.74	98.46	136.69	126.31	101.05	95.84	127.96	134.09	123.79	131.84
ENSG00000075151_EIF4G3	29.86	31.59	33.14	30.52	32.87	30.92	33.02	31.85	30.07	33.39	29.82	30.24	31.75	29.36	33.75	32.47	31.94	32.35	32.53	33.97
ENSG00000075188_NUP37	45.23	48.66	32.93	37.94	38.77	48	45.21	43.72	49.41	46.98	44.31	48.47	45.99	45.88	41.83	45.7	53.77	50.14	48.37	52.06
ENSG00000075213_SEMA3A	0.26	0.57	1.68	2.09	0.35	0.18	0.37	1.82	0.63	0.44	0.37	0.73	0.13	0.09	0.35	0.24	0.31	0.97	0.66	0.93
ENSG00000075218_GTSE1	42.84	43.4	26.76	26.73	41.27	40.23	39.68	36.71	44.35	45.45	41.47	44.48	44.6	45.67	35.87	42.32	47.86	47	44.16	41.93
ENSG00000075223_SEMA3C	0.03	0.13	0.1	0.03	0.03	0.06	0.03	0.01	0	0.26	0.15	0.18	0.07	0.06	0.01	0.31	0.06	0.03	0.06	0.27
ENSG00000075234_TTC38	4.31	2.57	1.9	1.66	3.11	3.99	3.65	6.76	5.95	5.51	4.38	4.59	4	5.23	3.94	3.3	5.11	6.31	3.98	6.78
ENSG00000075239_ACAT1	52.12	51.4	40.04	38.61	53.36	57.32	61.63	53.13	58.76	60.09	52.81	55.59	60.89	59.1	55.91	51.91	57.56	57.97	62.3	54
ENSG00000075240_GRAMD4	2.55	3.32	11.12	3.38	1.88	1.95	4.95	2.09	7.98	5	8.02	2.82	2.12	4.59	2.33	9.15	16.75	2.83	5.58	9.28
ENSG00000075275_CELSR1	0.08	0.11	0.28	0.36	0.12	0.06	0.19	0.53	0.08	0.22	0.1	0.1	0.15	0.07	0.23	0.11	0.06	0.06	0.08	0.16
ENSG00000075290_WNT8B	0.08	0.08	0.21	0.21	0.2	0	0.18	0.19	0.07	0.09	0.18	0.08	0	0.12	0.08	0.03	0.07	0	0	0
ENSG00000075292_ZNF638	32.89	45.31	50.49	49.2	35.72	37.71	40.78	43.93	39.76	40.46	49.25	51.08	35.25	36.71	47.96	41.66	38.49	37.16	44.71	47.05
ENSG00000075303_SLC25A40	12.83	15.15	7.9	12.4	21.43	14.35	13.58	21.18	12	18.98	16.8	19.09	12.16	16.46	16.5	15.04	13.62	14.77	15.64	16.83
ENSG00000075336_TIMM21	68.57	73.16	41.14	40.25	70.72	81.35	83.95	65.9	83.86	79.72	92.66	94.11	86.24	78.92	66.54	76.47	80.85	73.61	95.26	74.45
ENSG00000075340_ADD2	0	0	0	0	0	0	0	0	0	0.01	0	0	0	0	0	0	0	0	0	0
ENSG00000075388_FGF4	0	0	0	0	0	0	0	0	0	0	0	0	0	0	0	0	0	0	0	0
ENSG00000075391_RASAL2	0	0	0	0	0.03	0	0	0	0.01	0	0	0	0.05	0	0	0.02	0	0	0	0
ENSG00000075399_VPS9D1	1.11	0.57	2.75	2.94	1.12	1.11	1.69	1.3	0.45	1.24	1.15	1.32	1.54	0.91	1.2	1.83	0.69	1.78	1.47	0.61
ENSG00000075407_ZNF37A	9.22	10.93	9.1	10.6	12.48	10.09	12.34	9.79	10.31	8.92	12.46	10.07	9.51	12.59	10.14	10.45	11.29	14.09	9.25	8.79
ENSG00000075413_MARK3	45.71	47.03	52.75	53.72	46.99	52.01	46.59	51.29	48.49	44.08	49.27	50.8	45.29	46.81	51.71	48.59	49.67	43.15	54.34	50.37
ENSG00000075415_SLC25A3	895.76	836.48	778.79	773.83	816.81	886.64	902.08	832.72	900.95	859.33	826.44	853.11	873.19	831.83	858.75	888.44	906.23	870.38	865.15	896.88
ENSG00000075420_FNDC3B	1.46	2.64	1.33	1.88	2.2	2.06	2.02	1.8	2.37	2.3	2.6	2.17	2.26	2.26	2.34	1.73	1.69	1.76	1.89	2.32
ENSG00000075426_FOSL2	1	0.49	0.26	0.13	1.13	0.71	0.69	0.59	0.86	1.02	0.66	0.5	1.5	0.75	0.52	0.71	0.69	1.02	1.4	0.65
ENSG00000075429_CACNG5	0	0	0	0	0	0	0	0	0	0	0	0	0	0	0	0	0	0	0	0
ENSG00000075461_CACNG4	0	0	0	0	0.02	0	0.02	0	0	0	0	0	0	0	0	0.02	0	0	0	0
ENSG00000075539_FRYL	27.42	31.58	59.37	68.76	29.36	29.05	27.16	33.7	24.52	26.3	37.44	32.38	30.65	27.51	37.49	34.67	23.19	24.37	29.83	31.97
ENSG00000075568_TMEM131	44.54	45.04	48.66	45.45	56.05	56.72	48.14	46.55	52.9	49.87	51.46	52.65	50.28	49.68	49.74	52.17	48.96	50.56	47.45	48.22
ENSG00000075618_FSCN1	0.04	0.03	0.07	0	0	0	0	0.11	0	0.25	0	0	0.06	0	0	0	0	0	0.03	0
ENSG00000075624_ACTB	6170.88	6033.05	3553.74	3627.88	6660.53	6048.8	6237.56	5861.18	5984.54	6334.13	4789.69	4910.93	6519.6	5502.02	4790.16	4843.73	6649.72	6649.98	5250.04	5374.88
ENSG00000075643_MOCOS	4.39	2.27	1.15	1.14	3.24	3.69	2.72	2.94	3.29	2.85	2.85	2.69	2.67	2.5	2.51	2.34	2.79	2.99	3.06	2.97
ENSG00000075651_PLD1	0	0	0	0	0	0	0	0	0	0	0	0	0	0	0	0	0	0	0	0
ENSG00000075673_ATP12A	2.66	3.23	1.62	1.15	2.51	2.68	1.97	2.61	1.05	1.03	1.26	0.86	1.4	1.31	1.21	1.24	1.38	1.69	1.3	1.57
ENSG00000075702_WDR62	20.18	21.23	10.62	9.97	19.26	16.93	18.51	18.87	20.21	19.64	18.89	18.45	19.18	18.82	17.39	18.85	22.2	23.13	19.81	20.18
ENSG00000075711_DLG1	28.98	33.62	27.87	32.03	24.97	27.74	27.06	25.4	30.46	28.33	33.32	30.38	31.77	28.27	27.33	64.3	31.7	25.93	29.8	29.16
ENSG00000075785_RAB7A	130.86	133.47	114.07	113.86	132.05	141.38	134.48	129.34	140.96	133.09	131.29	131.97	141.6	139.14	137.73	130.33	134.16	144.11	145.25	137.86
ENSG00000075790_BCAP29	10.33	12.98	9.69	10.54	9.8	8.11	9.76	13.98	10.4	10.85	8.82	9.14	8.71	10.39	11.33	7.09	9.41	9.97	13.02	11.38
ENSG00000075826_SEC31B	3.33	3	9.42	11.12	4.44	2.25	2.82	3.61	2.46	2.92	3.68	3.75	4.97	1.7	2.98	4.25	2.08	3.45	4.17	3.63
ENSG00000075856_SART3	56.88	54.07	40.76	44.02	51.7	53.61	53.3	49.02	55.56	54.34	51.78	58.22	53.88	58.03	55.56	55.71	52.81	52.88	52.43	52.46
ENSG00000075884_ARHGAP15	40.62	41.49	66.67	66.52	39.49	43.5	43.35	41.44	37.57	36.21	39.48	43.08	36.71	35.72	46.95	40.13	34.38	36.29	41.58	43.3
ENSG00000075886_TUBA3D	0.59	0.63	0.3	0.36	0.41	0.22	0.89	0.16	0.51	0.18	0.5	0.73	0.54	0.41	0.75	0.44	0.42	0.13	0.89	0.27
ENSG00000075891_PAX2	0.15	0.06	0.02	0.09	0.22	0.16	0.13	0.14	0.28	0.12	0.11	0.15	0.05	0.1	0.02	0.06	0.2	0.1	0.04	0.09
ENSG00000075914_EXOSC7	49.73	47.29	26.79	25.09	49.89	49.66	43.89	46.44	48.99	49.72	43.88	47.27	46.92	52.24	44.98	42.38	47.92	42.84	47.23	45.15
ENSG00000075945_KIFAP3	6.65	7.45	10.42	11.28	7.36	8.01	7.39	7.25	6.97	7.25	7.43	8.44	7.5	6.88	8.38	8.27	7.61	7.69	8.9	7.44
ENSG00000075975_MKRN2	24.57	20.17	22.61	21.76	23.01	22.29	23.82	21.05	23.92	22.41	22.29	21.31	22.6	21.29	25.7	22.78	22.28	21.74	23.37	23.54
ENSG00000076003_MCM6	69.75	73.44	24.99	25.35	66.65	73.66	66.2	64.76	74.93	71.65	70.49	70.58	72.9	76.46	67.6	67.23	74.93	77.16	74.86	71.51
ENSG00000076043_REXO2	24.6	23.71	14.75	15.25	19.44	23.48	19.65	23.27	22.32	22.88	22.39	23.66	24.21	25.79	20.87	24.6	24.11	29.54	24.7	20.3
ENSG00000076053_RBM7	9.5	10.46	8.02	8.06	9.38	10.88	10.34	10.9	11.41	9.1	10.79	12.06	11.65	9.03	10.73	9.97	9.11	10.48	9.08	8.4
ENSG00000076067_RBMS2	0.26	0.16	0.4	0.35	0.15	0.62	0.27	0.29	0.14	0.35	0.36	0.21	0.33	0.2	0.37	0.19	0.19	0.16	0.11	0.47
ENSG00000076108_BAZ2A	47.97	51.52	76.81	75.39	51.61	50.47	51.19	51.87	52.58	49.42	53.19	51.68	55.47	51.48	50.06	53.11	51.61	53.33	51.29	57.69
ENSG00000076201_PTPN23	19.75	19.75	22.41	18.89	20.8	19.85	19.99	22.86	22.61	20.52	17.95	19.56	20.05	18.21	20.11	21.36	38.3	20.57	20.89	19.05
ENSG00000076242_MLH1	47.89	47.61	37.06	33.86	45.44	45.44	52.69	45.5	45	46.22	44.04	42.07	45.83	41.96	41.8	45.46	46.79	49.37	49.61	44.73
ENSG00000076248_UNG	42.41	45.01	16.56	16.75	39.01	39.09	42.11	42.82	41	35.99	41.5	45.02	37.38	38.1	39.73	38.38	43.95	39.23	40.88	39.79
ENSG00000076258_FMO4	2.06	2.25	3.58	2.55	2	1.12	2.32	1.32	1.29	1.13	0.63	1.29	1.25	1.06	2.58	1.39	0.87	0.72	0.92	1.63
ENSG00000076321_KLHL20	9.21	12.13	10.56	11.37	9.43	9.61	9.59	10.25	8.03	9.18	11.09	9.25	6.23	8.83	12.04	7.07	11.7	11.07	10.5	8.92
ENSG00000076344_RGS11	0	0.04	0	0	0.07	0	0	0	0	0	0	0	0	0	0	0	0	0	0	0
ENSG00000076351_SLC46A1	1.4	1.95	1.06	0.66	3.36	2.81	3.01	2.98	3.18	2.77	2.88	3.58	3.54	2.96	3.18	2.54	3.26	3.14	2.99	2.18
ENSG00000076356_PLXNA2	0.61	1.08	0.57	0.31	0.49	0.43	1.8	0.43	0.99	0.82	0.86	1.02	0.76	0.99	0.64	0.42	0.86	0.55	0.83	0.69
ENSG00000076382_SPAG5	73.63	65.32	46.12	46.77	67.35	72.63	64.52	62.38	71.77	70.36	63.9	72.21	64.21	69.38	62.88	63.88	76.41	73.92	72.62	73.84
ENSG00000076513_ANKRD13A	31.42	34.39	51.19	53.59	34.47	30.65	34.25	32.26	33.66	30.14	32.37	32.53	35.78	31.03	32.98	32.95	31.98	30.68	33.14	31.08
ENSG00000076554_TPD52	62.13	70.26	79.47	58	51.98	55.45	54.64	47.73	45.16	44.4	57.68	54.21	47.5	65.8	67.34	52.32	61.45	69.94	50.12	72.53
ENSG00000076555_ACACB	2.1	2.22	1.48	2.24	1.15	2.35	1.81	1.39	1.74	0.63	0.81	2.35	2.52	1.12	3.04	1.87	0.92	1.81	1.85	1.24
ENSG00000076604_TRAF4	220.89	197.83	279.64	288.1	198.11	179.09	202.33	214.62	190.43	173.11	195.68	207.12	179.84	168.04	193.55	211.37	182.95	194.89	186.53	187.29
ENSG00000076641_PAG1	4.35	4.6	6.91	7.52	3.4	3.58	3.22	3.18	3.1	3	12.11	3.67	3.21	2.87	4	4	3	3.08	3.67	3.37
ENSG00000076650_GPATCH1	8.37	8.5	10.07	7.04	8.43	9.1	8.31	7.63	8.41	10.21	8.36	8.65	8.03	7.98	11.49	8.02	9.33	9.22	8.42	8.76
ENSG00000076662_ICAM3	17.11	17.19	32.7	33.14	21.4	18.44	20.92	20.4	18.8	18.48	20.87	21.22	19.6	18.04	18.9	22.43	19.9	19.72	18.03	19.19
ENSG00000076685_NT5C2	20.77	21.5	30.3	26.42	19.33	21.22	19.86	18.68	16.78	15.07	22.5	18.64	18.51	17.64	20.17	22.44	18.46	13.96	18.74	23.77
ENSG00000076706_MCAM	3.83	1.61	3.69	3.4	2.41	3.45	2.74	5.32	8.17	7.29	7.17	6.89	7.03	7.5	3.22	4.86	8.11	10.02	10.17	6.01
ENSG00000076716_GPC4	0	0	0.02	0	0	0	0.03	0	0	0	0	0	0	0	0	0	0	0	0	0
ENSG00000076770_MBNL3	18.19	17.01	14.11	13.11	16.23	15.95	16.27	16.76	14.48	14.19	16.33	15.98	12.8	11.87	15.39	15.73	13.15	15.14	14.57	15.22
ENSG00000076826_CAMSAP3	0.64	0.65	0.52	0.68	0.7	0.54	0.75	0.74	0.67	0.88	0.72	0.89	0.7	0.55	0.77	0.61	0.77	0.63	0.77	0.69
ENSG00000076864_RAP1GAP	0	0.06	0	0.06	0	0.03	0.09	0.07	0.03	0.15	0.03	0.17	0	0.1	0.05	0.05	0.15	0.12	0	0.12
ENSG00000076924_XAB2	45.3	39.96	39.66	40.9	40.66	40.66	42.3	42.73	39.68	40.36	39.95	39.83	41.68	36.26	41.37	39.48	44.63	41.85	41.13	39.45
ENSG00000076928_ARHGEF1	77.87	74.94	113.64	111.14	74.52	60.74	80.33	82.7	58.06	61.59	74.03	69.95	61.96	67.86	74.45	68.51	65.02	68.98	72.55	70.23
ENSG00000076944_STXBP2	84.3	82.7	97.05	90.34	81.02	77.3	78.41	82.83	72.35	79.25	71.94	78.03	80.33	73.04	78.92	79.78	72.21	82.31	69.26	75.06
ENSG00000076984_MAP2K7	20.04	19.74	20.78	20.14	20.3	18.66	18.78	18.23	16.39	17.63	19.53	21.32	17.9	17.38	16.99	19.46	18.9	19.1	17.35	18.45
ENSG00000077009_NMRK2	0	0	0	0	0	0	0	0	0	0	0	0	0	0	0	0	0	0	0	0
ENSG00000077044_DGKD	10.12	13.37	18.85	15.01	12.09	10.58	13.3	12.46	12.25	11.01	11.1	13.37	11.18	11.75	18.3	23.71	10.93	11.58	11.3	11.73
ENSG00000077063_CTTNBP2	45.98	45.15	11.97	15.54	49.63	56.43	45.72	40.28	48.38	48.82	37.8	51.22	52.37	48.56	43.69	41.19	45.23	41.01	43.52	40.73
ENSG00000077080_ACTL6B	0	0	0	0	0	0	0	0	0	0	0	0	0	0	0	0	0	0	0	0
ENSG00000077092_RARB	0.03	0	0.02	0.03	0.06	0.03	0.06	0	0.03	0.02	0.03	0.03	0	0	0	0.1	0.11	0.06	0.07	0.06
ENSG00000077097_TOP2B	70.09	70.93	93.79	97.79	66.97	75.77	72.96	69.57	68.02	68.51	80.45	76.75	72.63	67.7	79.25	75.48	63.41	70.71	74.69	74.98
ENSG00000077147_TM9SF3	38.7	42.69	39.71	36.98	51.47	54.8	39.38	42.14	45.08	41.13	44.66	43.44	52.49	49.94	45.88	45.19	43.85	44.94	51.85	49.49
ENSG00000077150_NFKB2	71.73	65.83	22.1	20.85	74.11	69.18	69.17	72.8	69.27	73.61	61.32	60.68	70.52	63.59	55.2	51.62	63.6	63.19	57.62	56.61
ENSG00000077152_UBE2T	75.24	79.92	29.43	30.65	72.43	77.04	79.97	72.57	74.03	80.84	72.31	78.13	81.06	80.76	69.99	65.06	84.75	86.96	88.93	82.34
ENSG00000077157_PPP1R12B	4.19	5.68	9.34	7.03	3.84	9.36	9.57	6.59	8.46	4.92	7.39	4.72	10.28	4.12	8.92	5.27	5.34	7.31	7.42	6.63
ENSG00000077232_DNAJC10	21.83	36.4	29.5	32.75	27.39	38.35	33.73	30.68	29.08	30.25	37.21	34.13	28.97	30.2	35.62	34.12	36.47	30.8	33.93	34.1
ENSG00000077235_GTF3C1	34.38	36.79	31.88	34.19	35.72	34.4	37.45	33.38	30.72	33.78	30.46	34.6	32.06	29.46	32.95	31.43	34.51	33.21	31.52	37.58
ENSG00000077238_IL4R	12.22	11.45	26.07	23.24	14.57	14.73	14.72	14.76	10.96	9.57	14.17	14.84	12.2	10.9	16.43	14.31	11.53	10.88	13.1	13.81
ENSG00000077254_USP33	16.52	16.94	24.34	26.08	18.09	19.15	17.87	19.51	16.77	15.88	19.28	17.64	17.48	15.91	22.06	17.39	16.75	18.56	19.16	17.89
ENSG00000077264_PAK3	0.01	0	0	0	0	0	0.01	0	0	0	0	0	0.01	0.01	0	0	0	0	0	0
ENSG00000077274_CAPN6	0	0	0.02	0	0	0	0	0	0	0	0	0	0	0	0	0	0	0	0	0
ENSG00000077279_DCX	0	0	0	0	0	0	0	0	0	0	0	0	0	0	0	0	0	0	0	0
ENSG00000077312_SNRPA	157.5	143.38	92.56	96.55	144.54	146.31	148.7	145.12	167.52	160.21	151.22	147.09	147.55	155.17	143.42	130.89	157.51	157.3	161.8	165.44
ENSG00000077327_SPAG6	0	0	0.08	0.27	0.03	0.07	0.09	0.06	0.06	0.03	0.03	0.04	0.33	0	0	0	0	0.03	0	0.03
ENSG00000077348_EXOSC5	83.93	81.43	50.38	49.1	76.9	82.66	80.66	83.18	79.18	79.74	67.74	68.42	78.35	77.89	70.45	71.87	79.69	86.76	77.72	72.55
ENSG00000077380_DYNC1I2	36.7	33.36	36.31	36.32	31.1	34.15	33.48	29.98	35.09	31.71	31.72	32.66	30.88	31.33	34.32	34.04	33.65	32.57	35.27	34.52
ENSG00000077420_APBB1IP	61.23	58.73	153.77	157.92	46.56	44.05	53.58	50.99	28.72	24.77	47.67	50.12	34.61	31.41	62.38	61.8	33.79	31.42	48.74	43.24
ENSG00000077454_LRCH4	55	45.07	89.9	94.12	58.1	44.95	53.83	54.3	43.62	38.85	50.08	50.22	45.56	46.84	51.96	58.83	43.13	46.64	49.07	49.98
ENSG00000077458_FAM76B	11	14.94	13.97	18.13	16.77	14.83	14.77	11.85	14.15	14.14	18.19	13.73	14.41	13.71	15.1	14.61	17.26	14.34	17.95	14.44
ENSG00000077463_SIRT6	11.09	10.36	16.04	20.09	12.46	10.56	10.48	10.84	10.77	10.5	11.7	9.84	13.93	10.85	12.05	13.08	10.87	10.79	11.77	15.38
ENSG00000077498_TYR	0	0	0	0	0	0	0	0	0	0	0	0	0	0	0	0	0	0	0	0
ENSG00000077514_POLD3	29.11	28.3	10.32	13.25	23.17	27	28.93	26.06	27.78	27.36	28.29	25.65	28.95	27.92	27.03	25.08	28.37	29.69	31.64	31.07
ENSG00000077522_ACTN2	0.14	0	0.02	0	0	0	0	0.01	0	0	0	0	0	0	0	0	0	0.04	0.38	0.01
ENSG00000077549_CAPZB	222.57	220.81	203.69	185.59	222.22	223.21	222.57	223.85	230.44	235.39	204.8	226.52	237.1	237.25	214.66	210.93	222.14	239.72	225.09	212.86
ENSG00000077585_GPR137B	3.26	2.8	1.05	0.73	3.64	3.71	2.4	2.44	4.73	3.78	1.55	2.39	3.38	3.76	0.99	1.73	4.15	3.28	1.91	2.55
ENSG00000077616_NAALAD2	0.18	0.28	0.16	0.35	0.28	0.18	0.24	0.32	0.32	0.21	0.27	0.29	0.33	0.3	0.36	0.24	0.23	0.1	0.08	0.33
ENSG00000077684_JADE1	16.14	16.77	10.02	9.14	14.89	15.01	14.7	13.76	15.47	15.1	15.44	14.85	13.84	13.32	14.49	14.97	14.07	16.03	14.97	15.56
ENSG00000077713_SLC25A43	7.38	6.88	5.12	5.81	6.47	8.32	7.85	6.8	8.78	7.08	6.33	7.44	8.71	7.44	7.31	7.95	8	7.87	6.64	7.95
ENSG00000077721_UBE2A	48.12	50.21	48.94	49.08	50.16	50.87	44.33	43.16	45.76	44	48.81	41.39	42.01	43.32	47.27	39.56	44.25	46.66	48.53	44.57
ENSG00000077782_FGFR1	1.12	1.52	1.17	0.69	1.87	2.5	2.77	2.58	3.18	4.86	3.51	2.03	4.08	16.68	2.21	3.23	1.73	4.68	2.68	2.67
ENSG00000077800_FKBP6	0	0	0	0	0	0	0	0	0	0	0	0	0	0	0	0	0.54	0	0	0
ENSG00000077935_SMC1B	0.02	0	0.03	0	0.02	0	0	0	0.02	0.01	0.06	0.04	0.02	0	0.05	0.05	0	0.02	0.04	0.05
ENSG00000077942_FBLN1	0.23	0.16	0.29	0.35	0.2	0.35	0.08	0.22	0.21	0.21	0.35	0.56	0.13	0.07	0.17	0.24	0.15	0.19	0.25	0.36
ENSG00000077943_ITGA8	0	0	0	0	0.01	0	0	0	0	0	0	0	0	0	0	0	0	0	0	0
ENSG00000077984_CST7	0.12	0	0	0	0	0.23	0	0	0.1	0.09	0.11	0.12	0.24	0.09	0.36	0	0	0	0	0.11
ENSG00000078018_MAP2	0.27	0.04	0.02	0.12	0.04	0.01	0.21	0.24	0.18	0.22	0.16	1.07	0.63	0.3	0.04	0.33	0.46	0.32	0.27	0.03
ENSG00000078043_PIAS2	27.5	27.73	20.38	26	29.78	29.24	25.89	26.67	29.93	25.64	29.4	28.99	29.39	28.54	28.43	32.97	29.71	28.81	24.39	28.5
ENSG00000078053_AMPH	0	0	0	0	0.03	0	0	0	0	0	0	0	0.05	0	0	0	0	0	0	0
ENSG00000078061_ARAF	34.6	36.35	33.03	34.23	36.78	33.54	37.08	35.1	32.89	31.91	32.1	32.65	39.22	31.67	31.44	33.53	35.42	34	33.77	37.07
ENSG00000078070_MCCC1	43.47	45.46	51.84	56.58	42.32	45.16	44.23	42.48	43.29	39.93	42.03	46.29	39.28	38.65	45.96	44.83	40.46	39.28	44.18	39.58
ENSG00000078081_LAMP3	0.26	0.12	0	0	0.09	0.06	0.06	0.12	0.05	0.05	0.13	0.02	0.13	0.05	0.02	0	0	0.13	0	0.13
ENSG00000078098_FAP	0	0.14	0	0	0	0.31	0.18	0.35	0.03	0.29	0.36	0	0.07	0.45	0.07	0	0.11	0	0	0.18
ENSG00000078114_NEBL	0.01	0	0.07	0.05	0.08	0	0.02	0	0	0	0.01	0.03	0.05	0	0.03	0.01	0.02	0.08	0	0.11
ENSG00000078124_ACER3	9.15	11.99	9.64	7.46	9.94	11.5	9.74	7.77	9.89	11.02	7.45	11.01	8.22	7.44	9.56	9.63	9.83	6.62	9.98	9.42
ENSG00000078140_UBE2K	55.65	45.33	51.03	56.34	53.05	55.52	70.64	54.98	59.24	58.12	60.84	47.81	60.41	56.14	55.48	56.32	58.26	60.58	70.23	53.49
ENSG00000078142_PIK3C3	26.17	26.3	36.63	38.79	27.48	22.74	26.51	27.4	22.19	21.01	27.92	27.15	33.23	23.52	25.55	25.23	23.11	22.54	28.71	27.5
ENSG00000078177_N4BP2	8.13	9.3	8.12	9.27	9.32	9.64	8.51	7.85	8.36	8.48	9.6	9.03	9.26	9.37	9.63	8.88	7.99	8.6	9.06	9.65
ENSG00000078237_TIGAR	21.23	19.3	18.11	15.74	21.1	19.91	17.64	19.23	17.72	17.24	20.64	17.97	19.15	22.19	20.07	21.99	18.72	18.49	21.54	20.59
ENSG00000078246_TULP3	6.72	6.34	6.6	6.49	6.08	6.78	6.77	6.5	6.5	6.61	6.23	6.79	5.45	6.07	6.65	6.99	6.23	5.48	6.51	7.24
ENSG00000078269_SYNJ2	0.5	0.38	0.14	0.13	0.32	0.28	0.18	0.24	0.18	0.26	0.14	0.27	0.14	0.17	0.13	0.32	0.33	0.06	0.53	0.18
ENSG00000078295_ADCY2	0	0	0.01	0	0	0.01	0	0	0.01	0	0	0	0	0	0	0	0	0	0	0
ENSG00000078304_PPP2R5C	291.1	296.58	419.16	441.45	312.1	319.49	295.02	290.36	267.41	249.02	307.79	309.39	281.88	256.04	353.34	341.27	268.02	258.99	308.84	296.76
ENSG00000078319_PMS2P1	12.58	12.71	9.22	9.23	9.62	11.41	13.06	9.37	11.6	10.3	12.68	8.17	11.6	10.56	9.45	10.15	10.96	10.12	10.61	11.38
ENSG00000078328_RBFOX1	0	0.14	0	0	0	0	0	0	0	0	0.13	0	0	0	0	0	0	0	0	0
ENSG00000078369_GNB1	240.23	253.11	236.73	237.76	243.31	255.19	231.88	243.48	252.73	249.92	240.22	245.6	273.96	264.04	242.1	245.19	269.47	261.12	248.78	255.02
ENSG00000078399_HOXA9	1.17	0.44	0.66	1.33	0.69	0.31	0.55	0.23	0.25	0.42	0.69	0.26	0.38	0.13	0.36	0.39	0.41	0.37	1.28	0.35
ENSG00000078401_EDN1	0.13	0.33	0.09	0.15	0.13	0.24	0.08	0.04	0.07	0	0.04	0.13	0.17	0.1	0.25	0.1	0.11	0.04	0.22	0.15
ENSG00000078403_MLLT10	26.47	20.58	15.61	28.12	13.16	14.25	27.54	11.32	16.33	21.34	30.88	14.62	10.93	16.97	23.32	15.92	28.21	19.86	16.2	23.57
ENSG00000078487_ZCWPW1	1.55	1.06	2.89	2.58	0.85	1.46	1.42	1.24	1.7	1.15	0.97	1.25	0.78	2.16	0.93	1.08	1.17	1.22	1.15	2.24
ENSG00000078549_ADCYAP1R1	0	0	0	0	0.02	0	0	0	0	0	0	0	0	0	0	0	0	0	0	0
ENSG00000078579_FGF20	0	0	0	0	0	0	0	0	0	0	0	0	0	0	0	0	0	0	0	0
ENSG00000078589_P2RY10	27.08	18.13	19.07	21.65	14.6	20.28	16.41	15.07	19.35	16.98	11.11	13.72	15.65	12.39	16.59	19.16	19.47	15.49	14.92	13.11
ENSG00000078596_ITM2A	0.44	1.06	0.62	0.29	0.78	1.48	0.8	0.3	1.03	0.85	1.68	1.38	0.84	1.16	1.67	1.55	1.41	1.34	0.92	1.08
ENSG00000078618_NRDC	100.26	103.68	92.31	94.56	108.16	113.3	104.1	104.07	114.75	110.55	111.65	110.73	112.48	114.26	109.49	104.84	116.59	118.15	111.92	109.65
ENSG00000078668_VDAC3	71.79	69.61	55.87	51.49	69.68	79.69	69.7	64.88	77.79	74.65	72.11	71.97	73.39	78.08	67.08	69.54	77.92	75.13	75.71	77.02
ENSG00000078674_PCM1	27.42	31.21	29.8	34.52	28.03	30.25	24.69	26.52	27.69	26.76	34.49	34.49	28.65	32.84	27.8	28.25	28.58	28.61	30.89	32.44
ENSG00000078687_TNRC6C	3.08	3.12	4.45	3.37	2.26	2.03	2.24	2.01	2.5	2.23	2.18	2.73	2.8	1.71	4.7	2.55	2.3	2.73	2.07	2.41
ENSG00000078699_CBFA2T2	5.47	5.63	8.43	6.39	6.18	6.96	5.71	5.02	5.09	4.66	5.04	5.95	5.38	5.74	5.89	5.01	5.46	5.98	6.42	6.17
ENSG00000078725_BRINP1	0	0	0	0	0	0	0	0	0	0	0	0	0	0	0	0	0	0	0	0
ENSG00000078747_ITCH	40.44	38.47	59.7	55.77	38.87	37.17	41.95	36.04	36.57	38.37	37.06	39.58	36.35	34.6	37.09	39.09	34.73	36.1	41.09	37.26
ENSG00000078795_PKD2L2	0	0.18	0	0.04	0.07	0.04	0.88	0.4	0.32	0.33	0.13	0.2	0.3	0	0.14	0	0.13	0.04	0.34	0.19
ENSG00000078804_TP53INP2	7.29	6	8.85	7.58	7.42	8.13	6.81	6.04	6.72	7.34	6.25	8.67	7.57	6.14	7.67	9.07	7.33	7.69	6.99	7.26
ENSG00000078808_SDF4	75.26	73.13	59.28	58.32	78.99	69.29	73.21	76.51	77.23	75.62	72.16	81.71	75.53	76.19	74.98	71.56	78.42	80.83	71.73	76.13
ENSG00000078814_MYH7B	0.07	0.16	0.23	0.28	0.15	0.07	0.24	0.35	0.05	0.12	0.11	0.01	0.12	0.16	0.11	0.14	0.37	0.05	0.13	0.11
ENSG00000078898_BPIFB2	0	0	0	0	0	0	0	0	0	0	0	0	0	0	0	0	0	0	0	0
ENSG00000078900_TP73	2.25	2.66	0.39	0.36	4.49	5.06	3.19	3.81	8.57	6.06	4.65	5.1	6.42	4.16	2.38	2.5	7.14	5.68	3.8	3.77
ENSG00000078902_TOLLIP	25.57	26.74	20.46	22.03	27.3	26.65	24.21	30.61	24.57	28.4	24.19	22.98	27.56	30.69	21.27	24.87	28.48	23.58	23.24	25.39
ENSG00000078967_UBE2D4	5.92	4.82	6.17	4.88	8.13	4.69	9.01	7.55	4.32	6.35	6.41	7.13	6.52	6.77	6.34	5.94	6.12	4.96	5.14	5.58
ENSG00000079101_CLUL1	0	0	0	0	1.81	0	0	0.04	0	0	0.04	0	0	0	0	0	0	0	0	0
ENSG00000079102_RUNX1T1	8.78	10	32.58	28.92	6.8	6.6	5.48	8.87	3.95	2.63	7.17	5.91	5.88	3.5	11.76	10.28	5.22	6.22	8.64	5.53
ENSG00000079112_CDH17	0	0	0	0	0	0	0	0	0	0	0	0	0	0	0	0	0	0	0	0
ENSG00000079134_THOC1	38.84	45.46	36.34	35.08	45.89	43.61	44.59	39.81	45.57	46.7	53.16	47.17	43.73	49.05	52.19	46.64	44.65	45.24	48.65	46.93
ENSG00000079150_FKBP7	2.3	1.11	1.29	1.49	0.88	1.57	0.72	0.69	0.97	0.42	0.75	2.99	0.81	0.89	1.73	1.56	1.45	2.09	1.31	1.08
ENSG00000079156_OSBPL6	0.21	0.05	0.04	0	0.08	0.18	0.18	0.22	0.4	0.3	0.32	0.33	0.16	0.25	0.21	0.15	0.3	0.3	0.47	0.17
ENSG00000079215_SLC1A3	1.22	0.15	0.52	0.31	1.5	0.37	1.88	0.41	0.48	0.99	1.24	1.29	0.87	0.3	0.85	0.5	0.62	0.93	2.08	0.91
ENSG00000079246_XRCC5	251.96	254.63	160.82	169.34	254.04	278.37	245.18	238.01	276.02	276.69	247.67	251.32	270.65	274.62	236.36	233.79	278.59	289.54	274.39	264.91
ENSG00000079257_LXN	0.09	0	0.61	0.24	0.18	0	0.08	0	0.16	0	0	0	0	0	0	0	0	0	0	0
ENSG00000079263_SP140	54.77	56.2	99.46	94.94	56.53	70.56	58.94	56.21	61.54	56.81	61.93	66.25	57.28	59.26	57.95	62.65	51.21	57.04	57.62	57.35
ENSG00000079277_MKNK1	24.92	26.28	31.5	31.1	28.43	21.73	27.53	32.75	26.06	25.72	35.85	25.75	28.63	23.76	29.48	29.73	22.78	27.6	28.69	26.78
ENSG00000079308_TNS1	0.11	0.02	0.16	0.03	0.09	0.25	0.13	0.17	0	0.06	0.29	0.06	0.02	0.01	0.38	0	0.25	0.21	0.11	0.05
ENSG00000079313_REXO1	38.18	42.48	36.77	42.13	48.34	39.14	39.2	38.3	37.33	37.89	39.77	39.91	33.64	38.26	43.25	38.98	34.74	35.18	33.88	37.55
ENSG00000079332_SAR1A	26.37	25.86	23.05	23.36	29.24	25.85	25.96	26.15	25.77	27.18	27.86	28.56	25.09	25.08	25.84	26.85	24.19	25.54	27.76	26.61
ENSG00000079335_CDC14A	4.44	5.5	3.25	3.35	3.88	5	5.47	4.67	7.21	5.31	6.02	5.15	6.57	4.22	4.32	4.41	6.61	4.99	5.4	4.43
ENSG00000079337_RAPGEF3	2.41	0.9	0.97	0.95	1.4	1.17	0.85	1.03	1.31	1.32	0.99	0.8	1.87	2.11	2.22	1.51	1.73	1.23	1.11	1.5
ENSG00000079385_CEACAM1	5.71	5.61	36.12	43.16	5.81	5.24	5.78	6.18	3.26	2.8	5.39	5.69	3.33	3.05	7.64	6.79	2.47	2.81	4.68	5.13
ENSG00000079387_SENP1	13.44	15.07	9.22	8.35	15.05	15.54	13.6	13.54	15.27	17.28	13.51	16.91	16.05	15.09	15.43	15.64	14.62	15.4	14.87	17.57
ENSG00000079393_DUSP13	0.21	0	0.18	0	0	0	0	0.19	0	0	0.11	0	0	0	0.1	0	0	0	0	0.22
ENSG00000079432_CIC	47.44	47.38	48.48	43.78	52.18	47.97	43.37	50.96	46.96	46.26	49.43	46.99	46.83	39.05	48.64	49.99	46.17	49.78	42.92	47.37
ENSG00000079435_LIPE	47.2	48.51	50.45	46.32	43.32	39.2	37.25	47.42	36.86	39.11	36.49	36.3	38.49	37.15	34.84	43.79	38.65	38.54	37.05	37.79
ENSG00000079459_FDFT1	445.43	435.47	421.73	427.47	468.64	441.54	483.03	472.32	473.7	469.31	482.43	478.62	472.31	459.46	466.77	492.93	476.4	475.36	467.31	484.96
ENSG00000079462_PAFAH1B3	70.07	65.65	54.47	51.04	72.45	66.93	65.76	71.46	66.45	73.23	58.2	61.02	71.07	70.85	65.3	61.3	78.24	74.88	59.87	64.1
ENSG00000079482_OPHN1	0.83	0.86	1.09	0.99	1.15	1.18	0.83	0.92	0.84	0.86	1.19	0.74	0.94	0.8	0.67	0.93	0.91	0.99	0.85	0.89
ENSG00000079557_AFM	0.25	0.48	0.76	0.91	0.33	0.39	0.37	0.38	0.21	0.29	0.37	0.34	0.21	0.35	0.45	0.34	0.15	0.19	0.18	0.19
ENSG00000079616_KIF22	88.6	87.2	46.88	49.87	81.18	79.91	72.25	80.47	89.32	88.65	76.86	76.99	82.8	91.87	71.05	75.43	90.41	100.07	89.53	85.15
ENSG00000079689_SCGN	0	0	0	0	0	0	0	0	0	0	0	0	0	0	0	0	0	0	0	0
ENSG00000079691_CARMIL1	3.73	4.28	10.37	10.97	3.44	3.45	3.85	3.42	3.38	3.7	4.37	4.91	3.27	3.31	4.25	4.67	3.26	3.5	4.16	4.4
ENSG00000079739_PGM1	22.17	22.01	12.57	14.08	19.02	21.47	18.84	20.63	22.71	22.34	20.14	21.75	22.45	22.32	19.49	19.3	23.12	24.68	19.78	19.75
ENSG00000079785_DDX1	133.21	130.59	90.71	91.71	132.2	146.98	124.96	122.24	136.9	139.76	130.44	131.04	134.24	141.08	124.19	126.19	142.23	136.84	136.19	128.43
ENSG00000079805_DNM2	93.78	95.42	114.24	114.28	88.2	86.62	94.77	97.41	83.84	84.47	86.87	89.65	85.78	83.8	88.66	97.95	81.78	89.76	92.06	87.64
ENSG00000079819_EPB41L2	0	0	0	0	0	0	0	0	0	0	0	0	0	0	0	0	0	0	0	0
ENSG00000079841_RIMS1	0.04	0	0	0	0	0	0	0.06	0	0	0.01	0.19	0	0	0	0	0	0	0	0
ENSG00000079931_MOXD1	0.19	0.22	0.16	0.23	0.16	0.12	0.14	0.15	0.17	0.17	0.56	0.08	0.25	0.1	0.33	0.22	0.09	0.58	0.07	0.15
ENSG00000079950_STX7	46.55	46.04	69.69	67.4	42.04	43.61	43.28	44.05	43.98	39.29	51.98	49.06	44.63	41.87	45.14	47.66	40.87	38.88	48.24	45.5
ENSG00000079974_RABL2B	9.62	11.46	11.87	13.28	8.95	8.33	9.98	10.49	8.6	8.76	8.8	10.15	7.88	7.44	9.36	10.53	7.98	9.02	10.83	9.26
ENSG00000079999_KEAP1	47.63	46.79	34.39	33.75	46.15	45.06	46.61	47.87	50.88	49.5	46	47.12	49.63	44.06	47.36	43.36	51.44	51.21	44.52	45.81
ENSG00000080007_DDX43	0	0.22	0.1	0.35	0.03	0.03	0.12	0.03	0.03	0.08	0	0	0	0.08	0	0.19	0.03	0	0.03	0.06
ENSG00000080031_PTPRH	0.02	0	0.02	0	0.02	0.02	0.02	0.09	0	0.02	0.19	0	0.02	0	0.03	0.54	0	0.06	0.02	0
ENSG00000080166_DCT	0	0	0.02	0.02	0.04	0	0.05	0.01	0	0.02	0	0	0	0.05	0.08	0.02	0	0	0.05	0.03
ENSG00000080189_SLC35C2	40.11	39.24	36.37	37.21	37.17	37.27	36.55	40.03	42.89	40.38	36.3	37.49	40.43	39.68	37.12	39.33	41.54	41.9	39.04	37.01
ENSG00000080200_CRYBG3	6.87	7.18	10.79	10.59	7.23	7.15	6.82	6.8	5.68	4.77	5.95	6.01	5.32	5.75	7.28	7.47	4.93	4.8	6.13	5.69
ENSG00000080224_EPHA6	0	0	0	0	0	0	0	0	0	0	0	0	0	0	0	0	0	0	0	0
ENSG00000080293_SCTR	0	0	0	0	0	0	0	0	0	0	0	0.41	0	0	0	0	0	0	0	0
ENSG00000080298_RFX3	2.92	2.51	4.11	5.09	2.56	1.95	3.57	2.1	2.31	2.17	3.13	3.64	2.73	1.67	2.64	3.42	2.01	3.88	2.33	3.67
ENSG00000080345_RIF1	32.21	35.35	17.53	16.29	34.55	38.2	32.79	34.25	35.94	35.7	36.04	36.31	33.49	35.21	33.22	33.46	35.47	32.75	36.28	34.35
ENSG00000080371_RAB21	37.8	47.4	35.08	33.09	50.6	51.93	43.71	45.45	43.7	47.68	43.14	44.38	40.55	45.56	43.74	40.52	40.26	42.99	49.96	40.06
ENSG00000080493_SLC4A4	0.1	0.21	0.09	0.17	0.35	0.44	0.32	0.24	0.38	0.48	0.38	0.53	0.72	0.34	0.45	0.38	0.32	0.37	0.27	0.3
ENSG00000080503_SMARCA2	142.22	151.46	135.53	126.35	153.18	152.46	166.3	139.74	161.94	158.53	156.22	147.58	163.45	161.58	137.17	140.2	148.64	148.79	146.72	150.2
ENSG00000080511_RDH8	0	0	0	0	0	0	0	0	0	0	0	0	0	0	0	0	0	0	0	0
ENSG00000080546_SESN1	2.33	3.16	5.1	5.61	2.66	2.6	3.54	2.37	3.15	3.2	3.02	3.03	2.62	1.83	4.38	3.04	2.68	1.74	3.41	3.98
ENSG00000080561_MID2	0	0	0	0	0	0	0	0	0	0	0	0	0	0	0	0	0	0	0	0
ENSG00000080572_PIH1D3	0	0	0	0	0.05	0	0	0	0	0	0	0	0	0	0	0	0	0	0	0
ENSG00000080573_COL5A3	0	0	0	0	0	0	0	0	0	0	0	0	0	0	0	0	0	0	0	0
ENSG00000080603_SRCAP	51.91	45.81	45.02	44.65	47.2	47.02	45.73	48.84	44.49	46.25	45.73	47.4	45.29	38.16	49.17	47.48	48.16	50.61	45.87	45.48
ENSG00000080608_PUM3	85.21	81.82	42.61	47.7	83.35	95.17	82.72	78.99	85.84	90.96	87.81	90.06	83.75	88.08	85.63	83.58	83.08	83.16	87.29	87.95
ENSG00000080618_CPB2	0	0	0.04	0.15	0.06	0	0.05	0.05	0	0	0.31	0.12	0	0	0.15	0.1	0	0.05	0	0.1
ENSG00000080644_CHRNA3	0.1	0.02	0	0.02	0.18	0.05	0.09	0.07	0.06	0.08	0.29	0.05	0.2	0.14	0.32	0.06	0.32	0.84	0.04	0.09
ENSG00000080709_KCNN2	0	0	0.05	0	0	0	0	0	0	0	0	0	0	0	0	0	0	0	0	0
ENSG00000080802_CNOT4	14.99	16.84	16.49	16.42	16.17	14.98	14.34	15.55	15.27	13.62	16.56	16.24	14.81	13.56	16.79	15.77	14.17	14.47	14.87	15.52
ENSG00000080815_PSEN1	20.11	16.66	25.38	25.58	18.93	19.78	16.76	16.26	16.46	18.75	19.83	20.99	19.09	18.47	19.88	23.65	14.56	23.62	21.68	15.28
ENSG00000080819_CPOX	38.17	43.27	24.79	26.04	43.35	41.82	41.97	38.36	49.46	50.54	43.76	41.68	45.62	52.45	36.55	38.55	53.54	48.02	39.19	42.85
ENSG00000080822_CLDND1	67.08	75.64	76.84	83.85	75.34	79.34	78.22	73.88	67.37	67.21	78.78	75.06	69.67	68.1	66.73	67.2	70.21	67.05	65.84	67.76
ENSG00000080823_MOK	9.85	11.46	7.23	7.32	9.83	10	8.19	9.41	9.95	8.93	11.06	9.99	11.53	14.16	9.33	8.54	8.37	9.54	10.79	7.75
ENSG00000080824_HSP90AA1	732.11	806.39	358.58	359.77	757.96	853.84	755.53	724.69	924.79	884.2	820.45	784.8	835.79	895.5	730.56	719.08	885.76	881.33	885.02	849.51
ENSG00000080839_RBL1	18.77	18.55	11.24	12.46	18.91	18.69	17.73	17.54	18.62	19.66	18.75	19.64	19.31	17.8	17.86	17.5	20.88	19.68	21.31	20.17
ENSG00000080845_DLGAP4	8.66	9.02	8.6	8.94	11.41	9.76	8.86	10.4	10.46	12.29	9.42	10.44	10.21	10.75	8.22	12.07	9.21	7.57	7.19	8.33
ENSG00000080854_IGSF9B	0	0	0	0	0	0	0	0	0	0	0	0	0	0	0	0	0	0	0	0
ENSG00000080910_CFHR2	0	0	0	0.06	0	0	0	0	0	0.1	0	0	0	0.1	0	0	0	0	0	0.07
ENSG00000080947_CROCCP3	0.54	1.29	3.12	1.76	1.86	1.28	1.28	10.96	1.41	1.04	0.99	1.68	1.25	0.56	1.49	1.36	0.78	1.47	1.42	11.86
ENSG00000080986_NDC80	32.99	32.26	20.3	21.5	27.86	34.46	34.36	29.55	34.4	36.02	39.87	30.19	30.29	34.74	32.5	29.49	35.46	36.92	35.87	34.14
ENSG00000081014_AP4E1	8.65	9.78	7.84	8.36	9.38	11.32	8.82	8.52	8.61	8.41	9.33	8.73	10.84	9.91	9.37	9.59	9.76	8.73	10.36	9.8
ENSG00000081019_RSBN1	9.07	8.81	9	9.55	9.32	8.91	10.29	10.13	9.25	10.19	9.28	8.97	8.01	9.28	9.17	10.76	9.67	9.82	9.58	7.82
ENSG00000081026_MAGI3	0.44	0.48	0.42	0.38	0.29	0.67	0.31	0.39	0.63	0.49	0.38	0.51	0.57	0.49	0.66	0.47	0.64	0.58	0.44	0.4
ENSG00000081041_CXCL2	0	0	0	0	0	0	0	0	0	0	0	0	0	0	0	0	0	0	0	0
ENSG00000081051_AFP	0	0	0	0	0	0	0	0	0	0	0	0	0	0	0	0	0	0	0	0
ENSG00000081052_COL4A4	0.04	0.04	0.04	0.11	0.07	0.01	0.01	0.01	0	0.02	0.03	0.01	0.01	0.01	0.01	0.02	0.01	0.04	0	0.01
ENSG00000081059_TCF7	7.03	5.28	3.23	4.67	3.7	5.81	4.16	4.1	3.88	3.42	3.66	3.47	3.6	3.63	3.63	3.73	4.38	4.74	4.92	3.65
ENSG00000081087_OSTM1	5.02	6.32	7.73	8.73	9.05	7.71	5.04	7.6	5.5	4.28	4.36	5.68	4.05	3.65	8.51	10.24	6.28	3.86	6.28	4.2
ENSG00000081138_CDH7	0.02	0	0	0.01	0.01	0	0.01	0	0.01	0	0	0.01	0.01	0	0	0	0.01	0.01	0.02	0
ENSG00000081148_IMPG2	0.12	0.15	0.23	0.34	0.12	0.11	0.1	0.06	0.06	0.1	0.05	0.17	0.09	0.12	0.17	0.09	0.07	0.06	0.09	0.14
ENSG00000081154_PCNP	78.13	87.81	69.89	76.15	87.79	94.42	79.45	81.85	98.34	88.73	100.3	91.39	91.83	104.74	85.61	84.28	90.46	101.04	92.92	90.67
ENSG00000081177_EXD2	5.39	5.24	7.92	6.51	3.93	4.89	4.83	4.24	4.5	4.31	4.14	4.27	4.18	5.21	4.3	4.69	3.61	4.34	4.98	5.52
ENSG00000081181_ARG2	2.36	1.54	0.56	0.19	1.13	2.35	1.14	1.21	3.45	2.24	2.64	1.79	2.35	2.53	0.98	1.43	2.67	2.05	1.55	2.52
ENSG00000081189_MEF2C	32.9	32.76	52.26	52.66	27.4	30.25	28.79	32.29	34.53	32.93	39.8	33.89	29.38	30.61	31.31	37.88	28.93	28.01	28.65	31.92
ENSG00000081237_PTPRC	258.37	254.07	475.2	504.88	262.15	289.84	259.97	253.7	241.87	221.9	272.02	248.8	229.11	221.74	274.33	275.31	221.63	231.12	259.4	242.73
ENSG00000081248_CACNA1S	0	0	0	0	0	0	0	0	0	0	0	0	0	0	0	0	0	0	0	0
ENSG00000081277_PKP1	0	0	0	0	0	0	0	0	0	0	0	0	0	0	0	0	0	0	0	0
ENSG00000081307_UBA5	48.58	61.11	49.27	51.3	55.19	53.48	55.43	57.78	52.85	48.07	54.14	56.24	56.63	62.68	55.56	55.66	53.62	48.95	48.24	56.53
ENSG00000081320_STK17B	11.11	11.9	20.58	17.96	12.52	12.51	12.11	9.33	9.72	9.9	10.48	11.51	11.22	10.9	11.88	11.64	11.24	9.39	11.11	13.03
ENSG00000081377_CDC14B	1.09	1.21	1.11	1.07	1.07	0.96	0.63	0.95	0.97	1.15	2.99	0.91	0.95	0.9	2.89	1.46	1.11	0.8	0.93	0.85
ENSG00000081386_ZNF510	1.85	1.96	2.18	2.25	1.99	2	1.93	1.72	1.77	1.54	2.53	2.27	1.75	1.86	1.8	3.12	2.53	1.68	2.07	2.33
ENSG00000081479_LRP2	0	0.62	0	0	0.04	0.31	0.06	0.06	0.43	0.06	0.1	0.42	0.04	0.07	0.6	0.06	0.03	0.05	0.01	0.02
ENSG00000081665_ZNF506	4.5	6.09	5.83	6.46	6.35	4.24	6.13	4.99	4.71	4.14	5.1	3.93	3.31	3.58	5.35	8.05	3.72	3.51	3.55	4.05
ENSG00000081692_JMJD4	19.04	21.71	14.59	13.61	23.56	18.59	19.37	19.11	16.58	19.82	17.2	19.79	18.75	19.44	19.46	16.43	17.42	20.89	23.98	17.84
ENSG00000081721_DUSP12	23.37	29.39	23.76	20.69	24.64	25.01	24.69	26.04	25.92	25.28	24.83	29.44	30.3	28.35	21.97	22.8	32.87	23.03	26.2	29.54
ENSG00000081760_AACS	11.75	12.4	34.18	32.68	13.29	12.15	14.36	15.88	12.99	13.32	16.79	17.53	13.38	14.05	16.26	18.99	11.31	13.1	14.18	13.61
ENSG00000081791_DELE1	33.86	36.2	33.95	35.95	35.94	36.29	37.29	36.47	32.77	31.14	32.55	34.93	32.5	35.68	32.82	37.63	40.79	32.79	32.66	42.53
ENSG00000081800_SLC13A1	0	0	0	0	0.03	0	0	0	0	0	0	0	0	0.03	0	0	0	0	0	0
ENSG00000081803_CADPS2	0	0	0	0	0	0	0	0	0	0	0	0	0	0	0	0	0	0	0	0
ENSG00000081818_PCDHB4	0	0	0	0	0	0	0	0	0	0	0	0	0	0	0	0	0	0	0	0
ENSG00000081842_PCDHA6	0	0	0	0	0.02	0	0	0	0	0	0	0	0	0	0	0	0	0	0	0
ENSG00000081853_PCDHGA2	0.03	0.07	0.04	0.04	0.07	0	0.08	0.03	0.08	0.04	0.02	0.06	0.02	0.01	0.02	0.05	0.01	0	0.03	0
ENSG00000081870_HSPB11	33.63	35.41	20.67	20.49	29.06	32.05	23.19	31.1	29.16	35.16	31.36	29.14	30.84	27.24	29.18	30.48	28.15	31.06	29.99	29.08
ENSG00000081913_PHLPP1	3.77	3.9	1.52	1.73	4.09	4.65	3.61	3.22	6.7	5.18	3.68	4.38	4.44	4.05	3.09	3.52	4.42	4.94	3.96	3.82
ENSG00000081923_ATP8B1	0.67	0.24	0.39	0.42	0.31	0.67	0.26	0.16	0.18	0.14	1.01	1.16	0.12	0.25	0.32	0.42	0.12	0.09	0.24	0.63
ENSG00000081985_IL12RB2	0.21	0.14	0.08	0.02	0.14	0.15	0.09	0.12	0.07	0.18	0.18	0.15	0.17	0.1	0.1	0.1	0.24	0.19	0.07	0.21
ENSG00000082014_SMARCD3	1.56	1.72	6.05	3.47	0.81	2.02	0.91	2.07	1.6	0.97	1.15	1.42	0.44	1.25	1.51	3.29	3.08	1.87	3.24	1.38
ENSG00000082068_WDR70	17.56	13.3	19.05	19.24	17.95	16.15	19.82	15.48	15.71	14.53	11.38	15.54	16.26	16.02	19.6	16.69	16.97	14.59	16.74	17.9
ENSG00000082074_FYB1	0.02	0.03	0.07	0.01	0.03	0	0	0.03	0	0	0.03	0	0	0	0	0	0	0.41	0.03	0
ENSG00000082126_MPP4	0.15	0.12	0.06	0.2	0.11	0.21	0	0.14	0	0.03	0	0.08	0.04	0.03	0.04	0.03	0.17	0.03	0.22	0.04
ENSG00000082146_STRADB	18.81	17.96	17.45	15.99	13.72	20	17.26	14.91	19.01	21.13	16.82	18.77	21.35	16.57	21.57	17.04	19.29	17.06	20.77	18.65
ENSG00000082153_BZW1	134.5	152.87	109.13	107.9	155.49	165.15	140.75	140.47	155.05	143.1	144.39	150.05	150.18	159.42	139.16	146.18	147.55	152.54	158.62	154.44
ENSG00000082175_PGR	0	0	0	0	0	0	0	0	0	0	0	0	0	0	0	0	0	0	0	0
ENSG00000082196_C1QTNF3	0.07	0.13	0.64	0.16	0.2	0.32	0.18	0.32	0.06	0	0	1.01	0	0.1	0.27	0	0.18	0.12	0.06	0
ENSG00000082212_ME2	145.77	152.39	78.38	82.5	157.4	164.62	149.79	144.76	166.56	168.63	158.66	157.67	168.08	170.25	147.38	145.21	175.1	172.43	168.19	162.7
ENSG00000082213_C5orf22	25.61	22.61	23.46	21.03	24.87	27.16	25.86	27.33	22.65	27.51	27.91	28.83	20.53	28.04	32.99	26.71	21.82	25.04	23.5	24.29
ENSG00000082258_CCNT2	25.98	24.24	24.8	27.76	24.87	28.29	24.72	19.28	19.41	21	30.41	27.22	24.7	22.43	20.36	23.27	18.49	17.01	26.21	24.29
ENSG00000082269_FAM135A	6.85	8.21	4.05	5.93	8.3	7.63	7.65	7.95	8.59	7.27	9.69	12.24	8.56	7.28	8.13	9.94	8.69	7.44	7.33	8.33
ENSG00000082293_COL19A1	0.08	0.12	0.09	0.02	0.07	0.07	0.05	0	0.15	0.11	0.04	0.33	0.01	0.01	0.33	0.02	1.04	0.05	1.1	0.07
ENSG00000082397_EPB41L3	0	0	0	0	0.02	0	0	0	0	0	0	0	0	0	0	0	0	0	0	0
ENSG00000082438_COBLL1	2.75	4.1	3.29	2.96	3.26	3.31	2.71	3.07	4.06	4.49	5.5	3.78	3.01	4.63	3.46	3.05	2.85	3.57	3.47	4.79
ENSG00000082458_DLG3	1.22	1.21	1.02	1.16	0.9	1.91	1.6	0.61	0.88	1.8	0.59	0.63	1.49	2	1.09	1.39	0.73	0.72	0.58	0.57
ENSG00000082482_KCNK2	0	0	0	0	0	0	0	0	0	0	0	0	0	0	0	0	0	0	0	0
ENSG00000082497_SERTAD4	0	0	0	0	0	0	0	0	0	0	0	0	0	0	0	0	0	0	0	0
ENSG00000082512_TRAF5	6.49	5.96	7.78	7.18	5.87	5.76	6.41	6.47	6.66	7.06	6.12	7.98	7.68	6.61	6.43	5.88	6.29	4.62	5.3	5.67
ENSG00000082515_MRPL22	35.66	42.55	34.4	30.5	48.67	48.75	39.31	46.53	45.58	44.44	41.4	38.87	41.63	47.25	43.21	41.54	50.09	44.44	40.42	42.5
ENSG00000082516_GEMIN5	36.8	38.83	18.46	19.52	38.88	42.69	38.88	38.6	42.31	41.24	38.22	40.85	42.04	40.85	38.17	37.43	40.84	41.05	39.03	38.1
ENSG00000082556_OPRK1	0	0	0	0	0.03	0	0	0	0	0	0	0	0	0	0	0	0	0	0	0
ENSG00000082641_NFE2L1	68.79	72.87	49.18	47.7	78.93	73.9	64.53	73.85	65.72	66.85	68.9	65.03	78.84	66.94	60.89	62.81	58.45	75.7	77.45	62.63
ENSG00000082684_SEMA5B	0.04	0.12	0.31	0.37	0.02	0	0.06	0.04	0	0.05	0	0.11	0	0	0.17	0.05	0	0	0	0
ENSG00000082701_GSK3B	18.05	17.56	19.62	20.3	16.82	20.93	17.02	18.18	19.83	18.65	21.19	19.11	18.07	16.02	19.17	18.37	18	18.12	18.98	20.22
ENSG00000082781_ITGB5	0.3	0	0.13	0	0.09	0.04	0.82	0.5	0.3	0.25	0.27	1.08	0.64	0.22	0.05	0.04	0.03	0.22	0.13	0
ENSG00000082805_ERC1	7.63	7.19	17.07	8.48	8.26	7.65	6.94	6.78	15.67	8.11	7.91	9.26	7.31	6.44	7.75	7.61	8.05	8.28	8.1	7.08
ENSG00000082898_XPO1	159.43	166.77	105.13	102.89	205.49	196.28	178.12	162.05	183.95	178.76	187.01	181.29	183.35	176.49	172.35	166.22	178.06	180.52	196.54	170.09
ENSG00000082929_LINC01587	0	0	0	0	0	0	0	0	0	0	0	0	0	0	0	0.32	0	0	0	0
ENSG00000082996_RNF13	18.87	20.79	32.37	31.79	18.03	19.43	20.91	24.62	20.93	16.61	25.35	19.61	19.43	19.43	24.4	22.45	17.77	18.96	21.36	24.22
ENSG00000083067_TRPM3	0.03	0.03	0.03	0	0.05	0.02	0	0.02	0.04	0.03	0.05	0.03	0.04	0.01	0.03	0	0.02	0.03	0	0.03
ENSG00000083093_PALB2	13.06	16.14	9.72	10.04	13.93	15.58	13.42	14.04	14.64	13.62	15.62	14.17	13.87	17.04	13.15	13.01	14.14	15.84	15.23	17.03
ENSG00000083097_DOP1A	23.73	23.41	43.37	42.78	18.92	21.92	20.45	22.78	18.23	16.65	19.69	23.08	19.7	17.28	25.49	23.34	14.34	22.3	21.66	23.84
ENSG00000083099_LYRM2	43.01	51.94	45.63	44.52	45.55	47.37	48.81	48.01	45.47	40.86	51.09	43.71	52.48	46.36	46.13	46.65	42.23	46.12	51.32	53.53
ENSG00000083123_BCKDHB	12.07	12	15.31	15.4	14.84	10.22	12.45	13.57	14.78	11.89	15.4	12.02	13.23	13.05	14.41	12.4	15.11	14.2	13.38	12.69
ENSG00000083168_KAT6A	15.59	17.19	15.57	15.65	15.66	17.93	15.99	14.47	16.07	15.94	16.96	16.43	15.97	14.9	16.35	15.65	14.69	14.27	16.7	15.86
ENSG00000083223_TUT7	11.41	15.57	20.35	21.26	10.29	13.37	12.92	14.51	10.17	11.11	17.17	11.3	9.95	14.18	12.95	13.67	14.21	12.15	12.43	13.22
ENSG00000083290_ULK2	6.93	5.98	5.34	7.39	5.33	5.87	5.31	6.19	5.75	6.78	7.12	7.65	6.92	5.94	5.7	6.89	6.05	10.16	6.25	6.06
ENSG00000083307_GRHL2	0.01	0.03	0	0	0	0	0	0	0	0	0	0	0	0	0	0	0	0	0	0.04
ENSG00000083312_TNPO1	85.55	88.12	64.63	67.33	82.58	89.28	80.37	79.39	84.84	84.45	85.83	90.19	84.11	80.98	79.7	82.89	89.5	85.61	90.12	88.52
ENSG00000083444_PLOD1	23.11	23.38	12.93	10.66	22.89	21.34	21.8	25.42	23.78	25.71	22.6	22.69	24.09	25.9	22.83	19.65	27.14	27.21	21.98	24.31
ENSG00000083454_P2RX5	110.59	101.37	195.03	199.32	106.74	108.14	110.08	121.53	85.72	87.27	111	114.06	89.17	91.47	122.79	127.26	85.24	95.63	106.99	106.36
ENSG00000083457_ITGAE	46.36	41.43	68.52	76.13	43.87	46.91	48.2	47.05	49.13	33.97	53.19	57.87	42.23	41.18	53.67	52.56	33.17	36.05	42.17	49.24
ENSG00000083520_DIS3	19.92	20.65	15.36	14.9	22.73	21.4	22.48	20.8	20.55	20.35	21.41	20.78	20.84	21.99	20.99	20.87	21.63	19.91	21.95	20.16
ENSG00000083535_PIBF1	3.95	4.01	3.78	4.24	4.1	6.13	3.77	5.22	4.84	4.38	4.48	4.38	3.75	4.2	4.54	5.11	3.9	4.39	4.24	4.28
ENSG00000083544_TDRD3	6.52	6.66	8.77	8.61	7.6	8.6	8.25	7.75	7.72	6.85	10.41	7.65	7.8	8.01	8.78	8.84	6.56	7.54	8.57	8.5
ENSG00000083622_AC000061.1	0	0	0	0	0	0	0	0	0	0	0	0	0	0	0	0	0	0	0	0
ENSG00000083635_NUFIP1	11.52	11.82	6.43	6.8	11.36	13.23	14.14	12.31	13.28	13.09	12.86	12.66	12.5	12.19	10.88	12.37	11.22	12.02	13.25	12.35
ENSG00000083642_PDS5B	30.77	28.37	24.53	29.46	32.24	31	29.49	22.6	28.55	26.87	29.86	29.92	29.14	30.64	27.2	28.74	32.61	27.69	31.52	29.18
ENSG00000083720_OXCT1	38.79	34.6	24.43	25.35	37.95	42.55	38.49	35.45	46.87	47.88	45.09	39.04	42.39	40.74	32.08	36.4	40.96	38.95	40.2	39.23
ENSG00000083750_RRAGB	13.87	5.31	9.32	8.1	9	6.86	6.77	6.11	4.9	6.3	4.56	6.98	7.18	4.37	12.95	6.17	5.58	7.87	5.6	5.42
ENSG00000083782_EPYC	0	0	0	0	0	0	0	0	0	0	0	0	0	0	0	0	0	0	0	0
ENSG00000083799_CYLD	20.28	21.32	21.84	17.96	24.22	23.9	21.01	18.63	23.32	20.11	22.41	20.6	22.55	21.49	19.86	21.34	21.34	19.62	19.8	20.78
ENSG00000083807_SLC27A5	144.88	152.64	69.06	69.71	153.29	141.71	124.18	139.12	168.06	175.7	131.07	136.46	163.29	170.6	132.06	126.27	177.53	184.27	145.66	124.46
ENSG00000083812_ZNF324	34.79	33.82	22.27	24.12	31.88	28.22	33.18	32	32.18	32.82	30.41	29.88	31.21	30.58	31.08	28.41	31.59	33.65	28.45	30.51
ENSG00000083814_ZNF671	29.76	32.75	51.11	48.62	25.86	27.4	29.19	27.27	23.94	25.36	27.4	31.04	27.43	25.21	31.22	32.76	24.71	31.03	29.48	29.61
ENSG00000083817_ZNF416	17.33	17.67	16.95	18.79	16.01	14.96	16.25	16.98	14.24	14.07	16.85	16.38	14.56	13.97	16.19	17.11	16.33	14.93	15.26	15.9
ENSG00000083828_ZNF586	57.33	53.13	46.9	50.01	51.67	52.5	47.24	39.61	50.04	49.29	48.63	51.41	52.99	48.24	45.36	47.62	45.55	48.12	49.2	48.18
ENSG00000083838_ZNF446	18.14	16.43	18.07	20.57	18.63	14.96	15.15	17.09	15.57	15.83	17.02	20.98	16.64	16.71	17.9	17.86	17.76	17.43	20.04	15.37
ENSG00000083844_ZNF264	32.06	32.76	37.5	25.94	31.3	29.35	30	28.49	30.5	31.26	31.99	31.91	30.64	28	25.9	29.15	26.33	26.5	28.65	30.4
ENSG00000083845_RPS5	8921.53	8269.28	9016.73	9111.1	8134.93	7657.12	8713.04	8898.39	8630.97	8816.95	8178.69	8524.54	8536.49	8654.13	8481.07	8461.43	8772.84	8858.67	8252.89	8287.14
ENSG00000083857_FAT1	0	0	0	0	0.01	0.01	0	0	0	0	0	0	0	0	0	0	0	0	0	0
ENSG00000083896_YTHDC1	46.26	45.27	58.73	54.08	44.66	59.77	45.2	42.76	48.13	43.9	47.95	47.64	44.88	45.74	47.3	49.95	46.39	42.76	48.85	43.58
ENSG00000083937_CHMP2B	22.25	19.74	20.63	20.19	19.92	22.02	22.06	19.68	22.35	19.6	22.19	20.1	19.82	22.02	23.55	21.48	20.89	19.49	23.61	22.36
ENSG00000084070_SMAP2	31.65	28.37	30.69	31.06	33.6	34.56	32.82	31.56	37.94	35.25	31.49	32.21	31.92	32.58	30.87	30.49	31.05	32.51	29.43	29.77
ENSG00000084072_PPIE	29.44	26.8	22.98	22.75	23.52	25.73	26.5	27.63	25.25	26.39	27.59	24.48	26.46	29.79	28.77	24.55	29.38	25.26	25.99	26.48
ENSG00000084073_ZMPSTE24	18.81	22.14	13.33	13.89	20.06	24.35	19.9	19.25	20.4	18.32	21.1	19.93	22.31	20.74	19.21	19.95	19.53	19.66	21.53	20.26
ENSG00000084090_STARD7	141.47	135.73	84.97	89.44	133.8	135.41	125.86	124.78	133.59	132.19	141.45	136.36	144.19	139.2	138.67	133.48	132.36	151.18	141.99	131.41
ENSG00000084092_NOA1	23.35	22.31	24.12	25.24	22.34	23.01	22.02	21.6	20.87	21.18	21.94	23.02	22.48	22.19	22.62	23.14	22.67	22.18	22.35	21.93
ENSG00000084093_REST	11.35	12.74	19.75	19.55	10.75	12.4	11.82	9.6	10.59	8.59	11.1	11.18	9.13	9.08	14.67	11.89	9.3	9.4	11.42	12.58
ENSG00000084110_HAL	0	0.06	0.13	0.15	0.06	0	0	0.09	0.02	0.05	0.05	0.03	0.08	0	0	0.32	0.28	0.19	0.03	0
ENSG00000084112_SSH1	9.16	10.29	13.57	16.45	7.86	9.58	10.06	9.07	8.51	8.55	9.7	9.54	9.39	8.53	9.65	10.57	9.52	7.82	9.69	9.22
ENSG00000084207_GSTP1	1230.38	1142.19	1054.13	1099.36	1091.25	1095.86	1177.98	1122.27	1132.63	1129.55	1078.04	1119.09	1100.76	1082.28	1093.11	1084.13	1103.32	1089.93	1051.95	1074.16
ENSG00000084234_APLP2	31.93	32.38	24.93	23.24	30.85	34.06	30.29	28.38	33.08	33.96	32.72	31.76	32.52	32.43	28.97	32.21	34.25	33.13	33.39	32.58
ENSG00000084444_FAM234B	5.98	6.05	4.83	5.6	6.5	7.23	6.69	6.76	7.53	7.5	6.47	6.86	7.24	6.58	6.37	6.19	6.7	7.66	6.28	6.29
ENSG00000084453_SLCO1A2	0.63	0.64	1.46	1.93	0.43	0.66	0.66	0.22	0.06	0.22	0.17	0.14	0.08	0.09	0.08	1.2	0.08	0.02	0.61	0.21
ENSG00000084463_WBP11	47.05	45.43	26.46	28.11	47.35	50.1	49.76	47.44	54.41	54.38	49.56	47.14	51.15	49.99	44.34	43.93	52.48	52.96	48.63	49.49
ENSG00000084623_EIF3I	142.51	130.6	86.45	102.27	135.53	136.16	153.23	146.33	151.4	141.53	127.3	131.05	139.86	149.15	130.38	122.02	163.77	152.13	138.49	145.35
ENSG00000084628_NKAIN1	0.03	0	0	0	0.06	0	0.06	0	0.05	0.02	0.14	0	0	0	0	0.05	0	0	0.06	0
ENSG00000084636_COL16A1	0	0	0.02	0.19	0.03	0	0	0	0	0	0	0.01	0.03	0	0	0	0	0	0	0
ENSG00000084652_TXLNA	15.77	16.23	12.9	12.81	16.04	15.33	16.8	15.69	15.69	17.08	15.03	15.72	17.21	15.92	15.58	16.59	16.78	16.36	16.77	16.03
ENSG00000084674_APOB	0	0	0	0	0	0	0	0	0	0	0	0	0	0	0	0	0	0	0	0
ENSG00000084676_NCOA1	12.47	12.46	11.51	11.31	12.8	12.86	11.63	11.5	11.9	13.05	12.12	11.61	11.86	11.1	12.01	11.22	12.22	11.9	13	11.89
ENSG00000084693_AGBL5	14.75	14.79	14.05	12.59	17.48	16.3	14.28	15.04	17.12	19.65	15.91	14.94	17.32	16.98	14.54	14.77	16.38	21.04	17.05	17.18
ENSG00000084710_EFR3B	0.03	0.06	0.19	0.1	0.04	0.05	0.11	0.04	0.3	0.13	0.03	0.21	0.11	0.02	0.03	0.11	0.02	0.05	0.12	0.12
ENSG00000084731_KIF3C	3.13	3.18	3.22	3.5	3.69	2.72	3.05	4.15	3.71	6.87	4.34	2.93	3.41	3.13	3.25	2.92	3.51	3.7	5.05	3.42
ENSG00000084733_RAB10	65.58	70.26	57.97	60.11	71.87	57.43	73.52	75.66	76.39	69.4	73.71	62.56	56.1	61.23	68.52	65.61	66.97	66.5	78	73.81
ENSG00000084734_GCKR	0	0	0	0	0	0	0	0	0	0	0	0	0	0	0	0	0	0	0	0
ENSG00000084754_HADHA	138.38	138.14	128.62	133.08	145.03	155.86	143.49	145.82	160.03	155.28	154.51	153.98	156.76	154.16	145.95	149.21	158.08	157.72	152.45	153.12
ENSG00000084764_MAPRE3	1.48	0.48	0.54	0.62	0.56	0.25	0.71	0.21	0.46	0.71	1.15	1.67	0.93	0.69	1.38	0.49	0.68	1.12	0.53	0.92
ENSG00000084774_CAD	60.77	61.13	36.37	35.49	56.36	53.11	60.94	60.14	59.24	61.73	55.72	59.43	58.84	57.27	56.46	57.96	66.58	66.8	59.31	65.88
ENSG00000085063_CD59	42.99	45.86	27.56	23	53.9	54.5	51.07	54.11	84.72	84.65	66.63	62.71	78.99	86.43	57.64	63.58	80.04	72.13	51.59	60.54
ENSG00000085117_CD82	32.6	28.09	57.9	59.35	21.44	28.92	29.29	26.74	17.97	14.89	20	20.97	20.38	15.53	26.32	28.46	20.75	18.68	17.86	24.03
ENSG00000085185_BCORL1	8.04	5.83	6.87	6.74	7.1	8.02	6.74	5.57	7.66	7.5	7.5	6.25	7.13	5.77	6.07	5.61	7.33	8.39	5.7	6.37
ENSG00000085224_ATRX	34.3	32.33	39.03	40.28	27.57	31.73	25.83	27.45	32.55	24.74	30.98	27.84	28.73	26.89	30.07	31.12	21.37	27	32.48	24.41
ENSG00000085231_AK6	30.96	36.17	18.91	14.34	33.88	49.24	39.32	40.42	52.61	51.31	43.6	44.6	41.84	49.15	27.28	27.96	37.48	40.68	47.15	36.59
ENSG00000085265_FCN1	0	0	0	0	0	0	0	0	0	0	0	0	0	0	0	0	0	0	0	0
ENSG00000085274_MYNN	11.08	11.38	10.84	11.87	11.8	12.63	12.23	10.69	12.3	12.24	11.43	11.81	10.77	10.59	12.55	12.56	11.26	10.48	12.39	12.25
ENSG00000085276_MECOM	0.47	0.22	0.12	0.41	0.14	0.24	0.06	0.22	0.06	0.08	0.44	0.05	0.2	0.2	0.46	0.16	0.07	0.06	0.2	0.1
ENSG00000085365_SCAMP1	19.8	23.03	24.84	26.52	22.87	25.18	22.57	21.67	22.97	19.01	24.75	23.69	21.46	21.43	21.65	22.53	20.66	17.91	25.56	24.89
ENSG00000085377_PREP	21.45	20.49	17.07	16.43	21.91	24.37	23.76	22.52	21.41	23.8	20.83	23.25	22.8	21.89	22.84	22.71	22.78	23.93	22.89	23.15
ENSG00000085382_HACE1	1.51	2.14	2.36	1.64	1.54	2.23	1.4	1.46	1.49	1.74	1.49	2.62	1.43	1.55	1.61	2.13	2.19	1.97	1.81	2.39
ENSG00000085415_SEH1L	82.78	83.7	44.3	43.85	80.35	90.25	80.4	79.91	86.39	87.34	84.58	81.73	85.93	88.02	82.46	73.56	83.93	84.3	79.76	86.64
ENSG00000085433_WDR47	4.56	4.74	4.75	4.81	4.98	4.29	5.26	5.61	4.91	5.49	4.95	5.1	4.67	5.4	5.01	5.08	4.84	4.82	4.72	4.49
ENSG00000085449_WDFY1	44.62	53.98	46.85	43.12	57.84	60.58	56.64	59.91	54.73	58.78	55.4	57.16	56.12	55.68	53.68	58.96	58.93	55.6	61.37	58.35
ENSG00000085465_OVGP1	0.19	0.59	0.28	0.39	0.3	0.32	0.2	0.24	0.13	0.32	0.3	0.23	0.08	0.12	0.26	0.12	0.23	0.1	0.3	0.2
ENSG00000085491_SLC25A24	5.91	8.2	6.61	6.55	7.04	8.04	6.37	5.9	7.52	6.57	7.43	7.96	6.8	8.09	7.57	7.13	7.49	7.08	7.43	6.9
ENSG00000085511_MAP3K4	9	9.73	7.31	6.47	11.38	9.86	9.28	10.71	9.11	8.75	9.85	11.19	8.73	9.37	9.06	8.85	8.85	10.74	8.97	8.82
ENSG00000085514_PILRA	0.45	0.12	0.19	0.82	0.13	0.12	0	0	0	0	0	0.67	0.22	0.16	0.1	0	0.79	0.47	0.47	0.93
ENSG00000085552_IGSF9	0	0.03	0	0	0	0.09	0.02	0	0.04	0.12	0.04	0	0.09	0.02	0	0.03	0.03	0	0	0
ENSG00000085563_ABCB1	0.35	0	0.26	0.62	0.69	0	0.04	0	0.01	0.04	0.01	0	0	0	0.03	0	0	0.3	0	0.01
ENSG00000085644_ZNF213	6.12	5.78	7.03	7.1	4.92	4.98	5.7	7.46	5.63	5.87	5.46	5.93	5.37	5.57	7.33	4.27	5.42	6.08	6.68	5.61
ENSG00000085662_AKR1B1	182.75	163.71	127.62	136.71	183.28	192.36	189.52	195.89	202.83	208.87	180.67	190.3	200.3	208.99	177.73	186.32	205.38	203.83	195.1	193.98
ENSG00000085719_CPNE3	22.99	20.13	23.56	24.89	19.57	20.81	20.22	19.71	18.31	18.73	21.63	21.6	20.81	18.11	24.33	20.47	18.85	20.95	20.75	23.53
ENSG00000085721_RRN3	34.71	32.56	28.76	33.07	36.12	37.51	34.88	31.9	29.06	29.98	37.21	34.63	31.98	29.07	35.22	36.04	31.42	30.81	36.49	33.31
ENSG00000085733_CTTN	6.3	6.2	2.77	3.38	6.84	5.21	5.64	5.18	5.69	5.98	4.08	5.78	4.18	4.9	5.14	4.36	4.43	5.71	6.61	4.26
ENSG00000085741_WNT11	0.18	0.65	0.07	1.56	1.5	2.22	0.3	0.29	0.94	1.12	1.53	0.32	2.71	2.03	2.46	0.33	0.08	0.36	0.08	0.33
ENSG00000085760_MTIF2	34.18	35.49	32.69	32.95	39.68	37.39	37.23	37.31	39.69	36.99	38.19	35.52	38.1	36.6	40.28	34.92	36.38	34.16	39.69	39.88
ENSG00000085788_DDHD2	21.09	20.03	20.64	17.16	15.52	20.87	21.71	15.61	17.78	23.5	22.06	24.67	23.8	22.59	16.31	15.73	21.77	22.31	24.46	17.4
ENSG00000085831_TTC39A	0.05	1.36	0.01	0	0.88	0.49	0.45	0.37	0.84	0.31	0.32	0.63	0.24	0.48	0.59	0.59	0.73	0.26	0.35	0.72
ENSG00000085832_EPS15	17.01	18.57	19.12	19.18	19.96	21.01	19.63	18.29	22.16	19.38	21.01	20.39	20.48	20.5	20.92	18.66	19.55	19.07	20.34	20.54
ENSG00000085840_ORC1	26.39	25.55	10.76	10.14	26.1	25.79	25.95	25.29	28.07	26.93	24.65	26.34	27.3	25.88	23.7	25.51	27.67	28.04	29.96	27.45
ENSG00000085871_MGST2	1.69	1.19	1.24	2.16	0.76	1.45	1.37	0.43	1.18	0.48	1.37	0.64	1.25	1.42	0.76	1.03	1.52	1.04	0.96	0.42
ENSG00000085872_CHERP	49.91	49.68	34.88	35.07	48.74	48.4	49.4	53.11	49.76	51.71	47.3	51.63	52.17	47.75	46.18	52.99	52.27	50	50.56	49.44
ENSG00000085978_ATG16L1	18.33	15.32	14.65	17.67	18.46	13.59	16.06	17.41	19.21	19.08	13.71	14.44	11.38	15.28	15.64	19.56	21.35	15.4	16.63	17.42
ENSG00000085982_USP40	3.37	3.66	4.67	6.36	2.88	3.41	4.83	3.46	3.5	3.23	2.48	2.92	2.77	2.01	3.33	3.19	3.25	2.18	3.71	5.48
ENSG00000085998_POMGNT1	17.93	23.45	19.89	19.54	19.48	16.91	18.03	20.31	18.56	18.17	18.84	18.35	18.38	16.32	22.4	19.47	23.37	18.73	16.94	23.07
ENSG00000085999_RAD54L	16.83	18.59	8.4	6.67	16.44	20.75	17.06	18.99	21.32	19.64	16.73	20.46	16.66	15.79	15.5	16.07	18.33	18.91	19.13	16.64
ENSG00000086015_MAST2	12.38	10.42	4.92	6.65	13.51	10.95	11.63	11.91	14.59	13.25	12.75	13.02	12.21	13.54	9.7	11.01	13.7	12.25	11.03	10.62
ENSG00000086061_DNAJA1	395.88	424.22	270.08	270.57	434.46	466.49	433.63	430.94	454.2	453.87	458.14	450.26	437.9	475.01	414.96	400.24	459.18	445.28	471.38	464.7
ENSG00000086062_B4GALT1	96.36	96.59	111.78	117.9	74.84	74.48	78.06	76.6	61.06	58.72	77.34	76.65	62.98	59.26	80.39	79.61	66.77	70.57	79.12	74.95
ENSG00000086065_CHMP5	84.55	85.76	87.36	94.2	90.46	98.97	104.98	94.54	95.92	93.21	95.75	96.24	88	89.37	89.59	96.03	97.37	92.12	98.83	101.38
ENSG00000086102_NFX1	46.51	50.87	54.9	56.16	46.09	47.8	46.39	46.06	44.16	46.86	48.27	47.53	46.19	42.43	50.19	48.27	44.4	43.83	46.03	45.29
ENSG00000086159_AQP6	0.04	0.01	0	0	0.07	0	0	0.03	0.01	0	0	0	0.06	0	0	0.15	0	0	0.03	0
ENSG00000086189_DIMT1	49.91	53.76	31.72	27.07	57.57	55.28	48	57.2	56.83	53.92	48.02	49.4	56.92	55.44	47.96	50.14	56.12	54.85	54.96	53.12
ENSG00000086200_IPO11	30.84	27.93	12.13	15.5	25.22	33.42	31.47	22.97	32.53	28.27	28.93	29.78	33.95	29.56	24.75	25.72	28.35	27.29	29.38	31.58
ENSG00000086205_FOLH1	0	0	0	0	0	0	0	0	0	0	0	0	0	0	0	0	0	0	0	0
ENSG00000086232_EIF2AK1	85.07	87.39	85.14	98.84	82.55	80.56	85	98.42	68.94	85.1	83.83	86.54	82.17	82.13	83.36	83.21	94.41	87.39	77.7	82.13
ENSG00000086288_NME8	4.35	1.48	5.15	5.65	1.59	1.04	4.32	0.77	0.48	0.34	4.31	4.78	0.85	1.83	1.41	4.22	1.85	1.14	1.54	2.81
ENSG00000086289_EPDR1	5.95	7.42	2.72	4.71	4.01	7.04	3.43	5.82	5.69	5.47	4.36	5.26	6.82	4.28	4.18	4.65	5.19	6.46	4.89	6.25
ENSG00000086300_SNX10	16.71	18.44	15.53	17.44	16.12	20.62	17.31	19.06	15.54	15.77	17.98	20.64	18.76	20.98	19.4	19.07	19.82	15.89	20.74	18.59
ENSG00000086475_SEPHS1	68.38	78.25	97.07	105.85	62.52	67.65	73.28	66.29	61.67	61.87	68.24	60.06	70.58	63.89	71.96	76.6	60.23	61.75	66.65	81.48
ENSG00000086504_MRPL28	123.65	115.49	103.4	97.07	126.18	117.61	136.8	128.13	146.87	135.86	131.63	130.43	137.81	136.34	119.85	116.52	132.78	133.97	135.79	129.4
ENSG00000086506_HBQ1	0	0	0	0	0	0	0	0	0	0	0	0	0	0	0	0.3	0	0	0	0
ENSG00000086544_ITPKC	5.1	4.35	4.44	4.17	5.68	4.96	5.22	5.54	4.54	5.51	5.26	5.08	5.32	5.56	4.04	4.51	4.64	5.37	5.55	5.52
ENSG00000086548_CEACAM6	0	0	0	0	0	0	0	0	0	0	0	0	0	0	0	0	0	0	0	0
ENSG00000086570_FAT2	0.11	0.15	0.2	0.13	0.16	0.15	0.06	0.15	0.24	0.11	0.14	0.16	0.15	0.12	0.09	0.07	0.1	0.13	0.1	0.06
ENSG00000086589_RBM22	41.76	43.99	46.41	46.7	40.22	41.35	41.93	40.43	38.74	39.46	43.05	41.96	41.27	39.81	42.2	42.68	40.37	42.21	40.05	45.73
ENSG00000086598_TMED2	67.17	69.01	60.51	58.45	70.89	75.1	69.03	74.11	69.21	73.16	72.25	73.09	70.15	70.99	75.4	82.25	68.14	65.69	72.27	68.33
ENSG00000086619_ERO1B	1.4	1.38	1.31	1.17	1.33	1.37	1.23	1.14	1.03	1.54	2.51	1.56	1.32	1.79	1.17	1.16	1	1.14	1.15	1.18
ENSG00000086666_ZFAND6	101.68	96.01	119.14	130.33	103.92	99.32	106.26	96.96	84.38	86.17	105.21	106.14	89.54	85.67	104.06	105.96	88.97	90.93	104.46	97.85
ENSG00000086696_HSD17B2	0	0	0	0	0	0	0	0.01	0	0.02	0.01	0	0	0	0	0	0	0	0	0
ENSG00000086712_TXLNG	18.75	18.02	10.09	10.47	18.48	18.49	18.28	18.32	18.21	17.29	20	18.96	17.28	17.69	16.96	18.61	17.53	16.96	18.39	18.31
ENSG00000086717_PPEF1	0	0	0.03	0	0	0.08	0.03	0	0	0.06	0.04	0	0	0.06	0	0	0	0	0.07	0
ENSG00000086730_LAT2	27.49	30	32.13	28.07	19.18	20.5	19.38	27.32	18.48	20.58	14.37	19.94	17.39	16.29	17.31	16.81	20.48	20.93	17.28	17.8
ENSG00000086758_HUWE1	114.88	112.05	88.49	91.4	103.02	109.05	108.6	107.85	115.26	113.53	101.2	108.16	118.12	101.84	106.57	109.54	111.55	117.74	111.8	105.58
ENSG00000086827_ZW10	10.94	12.22	7.66	7.75	10.96	11.35	10.81	11.13	11.08	10.59	11.03	11.15	12.41	10.8	10.75	10.83	11.53	11.5	11.93	10.31
ENSG00000086848_ALG9	8.19	11.76	6.55	6.82	9.04	9.13	9.2	7.92	8.62	8.45	9.04	8.31	7.65	8.24	7.37	9.78	9.47	8.76	9.38	8.09
ENSG00000086967_MYBPC2	1.69	2.05	2.06	1.48	1.87	1.87	2.27	1.94	1.92	2.18	2.06	1.83	1.85	1.85	2.13	1.9	1.88	2.02	1.73	2.17
ENSG00000086991_NOX4	0	0	0	0	0	0	0	0	0	0	0	0	0	0	0	0	0	0	0	0
ENSG00000087008_ACOX3	10.5	11.48	9.87	12.7	10.47	9.86	9.85	8.89	9.79	9.06	9.66	9.29	12.4	8.83	9.32	8.74	9.52	9.45	11.05	9.79
ENSG00000087053_MTMR2	12.98	11.98	9.98	13.56	13.83	11.38	13.86	12.45	13.19	15	13.12	12.81	11.63	12.52	11.49	12.13	15.3	13.21	12.55	12.22
ENSG00000087074_PPP1R15A	95.39	88.12	39.98	38.49	91.77	93.3	91.97	92.22	91.7	91.51	78.4	73.62	81.52	86.61	71.79	68.69	78.6	85.49	76.61	72.15
ENSG00000087076_HSD17B14	0.42	0.15	0.23	0	0.16	0.45	0.19	0	0	0.08	0	1.47	0.21	0.23	0.08	0.31	0.14	0.5	0.07	0.29
ENSG00000087077_TRIP6	35.46	36.71	15.47	13.51	41.58	36.11	30.26	31.72	41.82	42.83	28.26	30.39	40.85	37.78	26.26	25.83	39.9	38.79	29.32	25.93
ENSG00000087085_ACHE	0.07	0.06	0	0.04	0.08	0.08	0.06	0.07	0.02	0.03	0.05	0.09	0.09	0.06	0.08	0.1	0.07	0.08	0.07	0.04
ENSG00000087086_FTL	6759.24	6345.17	3755.43	3866.12	7514.55	7205.11	7060.19	7220.05	7945.19	8135.15	6650.6	6867.18	7832.35	7574.27	6534.3	6533.04	8141.48	8262.02	7061.5	7046.66
ENSG00000087087_SRRT	122.94	132.01	88.75	86.4	127.97	130.13	129.6	140.68	122.96	120.78	107.75	122.1	126.79	128.55	115.66	113.92	124.7	125.7	117.34	111.6
ENSG00000087088_BAX	312.33	290.76	320.72	300.37	315.38	275.4	307.8	373.49	278.23	304.55	329.91	315.8	295.36	318.03	319.01	313.11	333.76	307.53	298.54	313.59
ENSG00000087095_NLK	6.29	5.8	7.36	8.1	7.24	7.79	7.5	6.92	5.86	7.75	6.8	7.88	8.19	7.03	7.65	7.93	9.13	7.43	6.39	7.89
ENSG00000087111_PIGS	54.46	48.63	43.01	48.38	49.12	46.08	43.4	46.9	47.53	48.31	42.15	43.18	46.5	40.84	47.27	38.9	45.93	46.67	42.8	46.41
ENSG00000087116_ADAMTS2	0	0	0	0	0	0	0	0	0	0	0	0	0	0	0	0	0	0	0	0
ENSG00000087128_TMPRSS11E	0	0	0	0	0	0	0	0	0	0	0	0	0	0	0	0	0	0	0	0
ENSG00000087152_ATXN7L3	47.89	52.24	47.3	51.29	53.91	51.38	53.14	54.19	49.35	56.54	49.54	48.93	48.76	47.37	49.21	48	49.32	55.46	52.8	53.2
ENSG00000087157_PGS1	27.66	21.84	29.79	31	30.36	27.69	24.37	27.72	23.12	30.22	23.5	28.91	24.3	24.77	27.42	28.16	29.57	30.11	27.71	24.97
ENSG00000087191_PSMC5	136.73	124.73	108.39	107.96	129.53	126.22	125.56	129.96	132.32	138.22	139.58	130.59	130.53	140.89	138.74	135.16	133.88	142.62	134.83	137.78
ENSG00000087206_UIMC1	18.57	28.15	22.52	21.91	25.62	24.43	21.16	21	21.72	21.93	24.23	19.43	21.77	27.55	20.35	20.82	21.51	50.1	23.21	20.21
ENSG00000087237_CETP	0.28	0.05	0.11	0.09	0.05	0.27	0.1	0.26	0.08	0	0.29	0.46	0.12	0.12	0.2	0.08	0	0.11	0.04	0.12
ENSG00000087245_MMP2	0	0	0	0	0.34	0	0	0	0	0	0	0	0	0	0	0	0	0	0	0
ENSG00000087250_MT3	0	0	0	0	0	0	0	0	0	0	0	0	0	0	0	0	0	0	0	0
ENSG00000087253_LPCAT2	0	0	0	0	0	0	0	0	0	0	0	0	0	0	0	0	0	0	0	0
ENSG00000087258_GNAO1	0.64	0.28	0.39	0.14	0.49	0.15	0.31	0.37	0.18	0.23	0.21	0.06	0.23	0.13	0.23	0.19	0.24	0.29	0.61	0.23
ENSG00000087263_OGFOD1	85.85	90.76	74.57	67.57	96.83	105.89	96.66	89.56	94.57	111.29	102.47	102.96	89.91	103.52	97.26	101.72	114.57	87	100.06	92.33
ENSG00000087266_SH3BP2	6.8	4.68	1.83	2.97	6.08	5.81	5.7	6.29	7.36	6.84	5.4	7.72	5.1	6.31	4.76	2.81	6.93	7.63	5.95	3.95
ENSG00000087269_NOP14	36.3	40	21.05	18.84	36.22	41.26	39.02	37.83	40.44	40.7	36.84	36.43	39.87	39.13	37.8	35.28	39.27	40.09	37.83	38.79
ENSG00000087274_ADD1	24.32	28.17	33.29	34.15	22.17	25.9	25.51	24.96	22.48	22.04	24.24	23.42	22.15	20.86	24.43	25	22.99	24.73	25.41	24.82
ENSG00000087299_L2HGDH	12.9	12.57	8.29	9.87	12.88	14.5	15.63	12.91	12.69	17	12.25	15.9	13.92	12.26	13.9	12.2	14.09	11.39	12.85	10.64
ENSG00000087301_TXNDC16	3.93	5.04	4.75	4.22	3.73	5.54	4.95	3.95	5	4.64	4.86	5.61	5.09	4.22	5.07	6.32	4.34	3.82	5.52	5.39
ENSG00000087302_RTRAF	100.96	105.4	89.64	94.03	102.78	111.21	115.71	106.69	122.28	118.87	106.22	113.99	111.45	109.79	98.24	108.86	112.13	123.88	117.2	112.33
ENSG00000087303_NID2	0.18	0.2	0.62	0.45	0.51	0.04	0.87	0.21	0.2	0.52	0.59	0.16	0.97	0.15	0.18	0.3	0.79	0.69	0.47	0.06
ENSG00000087338_GMCL1	8.35	12.06	6.61	7.51	8.15	7.92	9.8	9.7	8.42	10.05	9.31	8.45	8.4	10.71	9.94	8.4	7.93	11.01	8.28	7.37
ENSG00000087365_SF3B2	158.1	166.99	121.92	119.8	159.11	162.04	165.68	157.06	180.05	181.96	160.76	160.41	167.92	175.88	152.12	157.92	171.03	174.19	162.78	166.29
ENSG00000087448_KLHL42	9.65	12.49	6.49	8.34	9.75	8.67	9.57	8.89	10.03	10.72	9.97	11.97	11.18	9.58	9.59	9.52	9.99	9.38	9.87	9.27
ENSG00000087460_GNAS	736.18	723.43	842.3	875.62	712.71	717.49	757.43	774.45	672.78	705.57	676.05	745.77	685.14	649.03	722.21	739.46	690.78	723.7	689.56	702.13
ENSG00000087470_DNM1L	62.13	58.15	53.55	56.02	63.43	76.31	62.07	59.91	58.84	65.4	64.23	67.42	65.17	65.88	71.01	66.08	65.81	68.15	63.72	65.55
ENSG00000087494_PTHLH	0	0	0	0	0	0	0	0	0	0.06	0	0	0	0	0	0	0	0.05	0.13	0
ENSG00000087495_PHACTR3	0	0	0	0	0	0.03	0	0	0	0	0	0	0	0	0	0	0	0	0	0
ENSG00000087502_ERGIC2	19.41	27.23	16.66	11.07	23.09	26.49	14.71	23.25	25.8	21.25	27.67	19.23	26.67	26.01	19.3	16.62	22.82	23.12	24.2	21.31
ENSG00000087510_TFAP2C	0	0	0	0	0	0	0	0	0	0	0	0	0	0	0	0	0	0	0	0
ENSG00000087586_AURKA	102.5	100.34	60.88	57.5	97.62	94.76	90.91	87.12	106.35	100.34	84.75	95.7	108.07	105.56	86.21	84.4	106.81	103.64	97.48	98.06
ENSG00000087589_CASS4	0.15	0.29	1.88	2.03	0.17	0.11	0.31	0.25	0.1	0.09	0.08	0.09	0.12	0.11	0.2	0.24	0.05	0.08	0.1	0.21
ENSG00000087842_PIR	5.47	5.22	1.42	3.28	4.75	5.91	6.17	3.76	5.65	4.5	3.37	4.95	8.36	5.16	3.6	5.03	5.14	5.27	6.39	4.45
ENSG00000087884_AAMDC	6.58	5.97	6.73	5.61	3.44	5.83	6.83	6.03	5.71	3.71	6.79	4.19	7.68	7.21	8.22	7.29	3.86	2.59	4.5	3.16
ENSG00000087903_RFX2	4	4.38	2.78	1.98	4.35	4.88	2.71	8.21	7.37	6.73	3.86	5.7	9.9	5.82	4.44	5.96	9.16	8.56	7.42	6.83
ENSG00000087995_METTL2A	17.55	17.82	11.43	10.21	21.75	20.17	18.8	17.98	22.22	20.05	17.35	22.14	21.49	19.04	19.55	19.2	20.03	18.52	19.32	18.93
ENSG00000088002_SULT2B1	0	0	0	0	0.06	0	0	0	0	0	0	0	0	0	0	0	0	0	0	0
ENSG00000088035_ALG6	14.11	14.7	14.6	15.42	16.6	16.34	14.71	15.15	13.65	12.68	17.52	14.83	12.84	13.75	14.91	14.5	11.48	14.22	15.72	13.74
ENSG00000088038_CNOT3	192.14	179.66	175.35	186.16	177.63	175	193.75	184.51	195.77	179.82	189.01	195.6	184.48	178.64	173.81	189.64	183.51	194.95	176.89	178.84
ENSG00000088053_GP6	0.14	0.22	0.3	0.37	0.48	0.3	0.14	0.25	0.07	0.23	0.2	0.13	0.08	0.21	0.07	0.23	0.12	0.2	0.03	0.12
ENSG00000088179_PTPN4	4.11	4.27	11.22	8.13	3.77	4.46	4.12	3.67	4.77	3.94	6.82	6.77	5.77	5.8	6.26	5.6	9.02	7.88	7.76	7.31
ENSG00000088205_DDX18	107.47	106.87	72.98	71.69	108.26	121.85	111.32	106.43	116.45	121.77	114.34	113.56	104.12	116.49	115.59	106.55	112.12	110.74	118.75	111.98
ENSG00000088247_KHSRP	374.77	378.05	239.82	234.68	355.26	349.56	365.29	357.21	393.85	395.59	341.19	357.42	396.06	380.43	339.62	334.69	397.85	404.55	379.37	355.01
ENSG00000088256_GNA11	0.03	0.02	0	0	0.02	0	0	0.05	0	0.04	0.02	0.1	0.07	0.04	0	0	0.05	0	0	0
ENSG00000088280_ASAP3	1.43	1.13	1.02	1.1	1.07	1.37	0.87	0.53	0.83	0.82	0.81	0.76	0.95	0.78	2.39	0.99	0.99	1.35	1.22	1.22
ENSG00000088298_EDEM2	10.54	8.85	16.09	15.01	8.66	10.21	11.95	11.19	9.48	9.48	9.62	10.46	10.48	9.65	10.5	10.28	9.03	9.79	9.56	10.02
ENSG00000088305_DNMT3B	3.19	3.26	2.05	2.1	3.18	2.71	2.8	3.1	4.24	4.33	4.05	3.76	3.41	3.75	3.68	3.24	3.53	5.06	3.71	3.78
ENSG00000088320_REM1	0	0	0	0	0	0	0	0	0	0	0	0	0	0	0	0	0	0	0	0
ENSG00000088325_TPX2	100.21	100.51	60.85	58.6	90.26	96.87	90.49	88.3	102.88	103.61	93.74	91.7	101.66	101.54	87.55	87.62	106.45	110.84	101.84	102.06
ENSG00000088340_FER1L4	0.1	0	0.19	0.17	0.08	0.02	0.2	0	0	0.02	0.33	0.05	0.03	0	0	0.28	0.06	0	0.02	0.03
ENSG00000088356_PDRG1	18.48	19.76	11.61	12.2	18.49	19.32	17.54	18.58	22.08	18.09	18.75	17.92	19.61	20.34	14.85	17.63	17.51	18.97	17.94	17.09
ENSG00000088367_EPB41L1	5.36	4.93	6.43	7.63	4.04	4.11	4.27	5.12	4.4	3.44	5.56	5.41	4.08	5.43	4.6	6.26	4.02	2.85	4.5	2.9
ENSG00000088386_SLC15A1	0	0	0	0	0	0	0	0	0	0	0	0	0	0	0.03	0	0	0	0	0
ENSG00000088387_DOCK9	4.81	7.85	3.13	1.82	3.59	4.46	4.93	7.36	7.73	6.48	8.7	4.85	3.77	8.06	3.08	3.48	4.72	6.99	11.48	12.45
ENSG00000088448_ANKRD10	35.96	42.53	69.22	59.2	36.75	42.97	41.07	47.12	39.12	33.68	41.52	39.58	33.5	35.45	50.36	38.95	35.06	32.55	35.54	38.3
ENSG00000088451_TGDS	20.4	22.2	17.2	17.71	22.32	22.34	19.91	21.38	22.48	21.97	23.47	23.13	23.55	22.57	24.1	21.98	21.43	23.57	24.81	20.21
ENSG00000088538_DOCK3	0.09	0.1	0.08	0.04	0.12	0.1	0.1	0.07	0.17	0.15	0.15	0.17	0.16	0.11	0.13	0.13	0.18	0.12	0.16	0.1
ENSG00000088543_C3orf18	1.38	1.03	2.7	2.92	1.28	1.04	0.9	0.76	1.79	1.51	1.51	1.33	1.65	1.2	1.56	1.59	1.78	3.84	3.33	1.09
ENSG00000088682_COQ9	32.99	30.89	36.26	34.26	28.2	31.33	33.82	31.22	29.95	30.6	29.61	29.89	28.6	28.64	31.2	34.72	27.69	31.25	33.72	33.01
ENSG00000088726_TMEM40	0	0	0	0.05	0	0	0	0	0.23	0	0	0	0	0	0	0	0	0	0	0
ENSG00000088727_KIF9	5.7	4.78	4.62	5.23	8.74	6.45	3.38	5.48	7.26	5.65	7.6	7.22	7.62	9.14	5.94	5.76	7.2	7.7	7.52	6.24
ENSG00000088756_ARHGAP28	0	0	0	0	0.01	0	0	0	0	0	0	0	0	0	0	0	0	0	0	0
ENSG00000088766_CRLS1	30.47	34	26.23	24.6	34.77	37.95	35.16	32.89	36.58	36.96	36.36	40.27	36.53	32.01	32.66	33.98	30.61	35.88	41.99	38.14
ENSG00000088782_DEFB127	0	0	0	0	0	0	0	0	0	0	0	0	0	0	0	0	0	0	0	0
ENSG00000088808_PPP1R13B	3.56	2.74	3.68	1.97	3.4	2.99	2.66	3.44	2.79	3.18	2.8	2.51	1.94	2.71	4.42	3.87	2.1	4.33	3.06	2.18
ENSG00000088812_ATRN	9.46	9.97	9.96	10.27	10.47	10.03	9.33	9.51	9.72	10.2	9.1	10.45	9.6	8.9	9.87	10.09	9.49	9.82	10.33	9.79
ENSG00000088826_SMOX	1.25	1.16	0.86	0.81	1.37	0.79	1.23	1.11	1.4	0.99	1.07	0.93	1.42	1.17	1.45	0.84	1.4	2.08	1.47	1.15
ENSG00000088827_SIGLEC1	0	0	0	0	0.01	0	0	0	0	0	0	0	0	0	0	0	0	0	0	0
ENSG00000088832_FKBP1A	314.96	315.74	218.48	240.08	335.99	358.32	336.5	325.54	369.26	342.24	345.05	316.85	342.27	320.96	319.88	310.66	349.02	349.33	341.12	315.44
ENSG00000088833_NSFL1C	57.68	61.21	36.84	43.92	55.99	61.62	59.08	51.97	71.57	63.02	60.96	54.87	65.04	64.32	55.17	49.37	63.82	67.84	60.62	55.72
ENSG00000088836_SLC4A11	0.73	1.01	0.23	0.17	1.28	1.29	1.58	1.5	0.85	1.18	0.83	1.11	0.84	1.03	1.78	0.86	1.65	1.06	0.84	0.92
ENSG00000088854_C20orf194	0.61	0.73	1.35	1.52	0.9	0.74	0.58	0.76	0.69	0.77	0.7	0.91	0.84	0.68	0.68	0.81	0.67	0.78	1.03	0.73
ENSG00000088876_ZNF343	8.92	9.23	7.88	8.17	8.06	8.54	9.52	10.94	10.16	10.71	10.36	8.63	8.49	8.01	8.12	9.24	9.69	10.26	7.98	8.08
ENSG00000088881_EBF4	0.62	0.32	0.21	0.05	0.22	0.36	0.66	0.33	0.48	0.44	0.58	3.64	0.53	3.03	0.35	0.83	0.42	1.31	0.32	0.52
ENSG00000088882_CPXM1	0	0	0	0	0	0	0	0	0	0	0	0.04	0	0	0	0	0.03	0.03	0	0
ENSG00000088888_MAVS	8.33	8.37	11.84	12.19	7.83	8.14	8.36	8.27	7.11	7.08	8.9	8.58	7.19	7.09	9.02	8.93	7.76	7.64	8.36	8.6
ENSG00000088899_LZTS3	0.08	0.11	0.06	0.08	0.2	0.18	0.15	0.16	0.16	0.3	0.28	0.07	0.18	0.13	0.19	0.14	0.32	0.31	0.19	0.24
ENSG00000088926_F11	0	0	0	0	0	0	0	0	0	0	0	0	0	0	0	0	0	0	0	0
ENSG00000088930_XRN2	72.19	75.56	53.57	55.17	72.67	82.93	75.15	74.11	81.83	76.09	79.72	75.66	75.63	75.64	73.93	76.55	73.93	75.16	78.41	76.41
ENSG00000088970_KIZ	6.67	6.1	8.52	8.99	6.2	5.22	5.49	5.58	4.91	4.76	5.5	5.11	4.89	4.55	4.63	6.87	3.74	5.32	5.93	5.77
ENSG00000088986_DYNLL1	378.11	386.04	358.98	366.14	400.84	383.02	421.28	409.56	418.56	426.91	392.12	412.74	417.46	399.31	391.47	392.68	410.19	428.36	416.47	414.45
ENSG00000088992_TESC	22.76	24.89	22.01	27.33	16.34	15.28	14.91	18.52	17.64	13.98	16.14	20.15	13.63	16.77	13.32	17.25	15.25	14.01	15.61	15.8
ENSG00000089006_SNX5	216.69	224.66	129.25	139.88	220.13	226.26	212.21	194.04	217.95	220.39	223	208.66	209.28	218.31	204.5	197.93	212.76	221.17	213.5	221.67
ENSG00000089009_RPL6	1835.32	1799.33	1934.2	1989.08	1774.66	1693.13	1806.61	1826.43	1896.18	1881.42	1837	1783.93	1825.33	1894.76	1861.41	1827.72	1822.56	1765.6	1795.34	1785.46
ENSG00000089012_SIRPG	0	0	0	0	0	0	0	0	0	0	0	0	0	0	0	0	0	0	0	0
ENSG00000089022_MAPKAPK5	34.61	37.91	22.65	16.79	36.59	34.26	37.03	38.48	38.78	41.63	38.75	31.85	35.19	41.42	32.01	33.12	42.88	38.65	34.68	38.66
ENSG00000089041_P2RX7	0.63	0.27	0.91	0.85	0.35	0.75	0.47	0.68	0.3	0.61	0.76	0.51	0.44	0.56	0.42	0.92	0.59	0.74	0.58	0.42
ENSG00000089048_ESF1	22.99	24.23	12.34	13.24	22.28	27.31	23.74	25.42	29.21	26.7	26.37	23.53	27.61	25.82	26.07	23.62	25.09	25.42	25.98	28.38
ENSG00000089050_RBBP9	7.62	6.78	4.62	6.14	8.67	8.13	8.16	7.03	9.13	8.91	10.39	7.65	12.28	8.96	6.74	7.2	8.33	7.84	8.44	8.31
ENSG00000089053_ANAPC5	121.78	116.45	116.05	115.89	140.83	120.98	126	127.16	127.06	127.85	126.66	124.5	123.14	118.28	125.04	125.24	120.79	123.58	126.15	125.15
ENSG00000089057_SLC23A2	23.11	24.01	15.76	16.47	22.35	24.08	23.74	21.92	25.79	26.69	26.88	25.87	26.22	24.48	23.9	23.46	25.56	24.27	24	25.89
ENSG00000089060_SLC8B1	3.68	3.68	7.94	7	3.2	3.9	4.79	5.11	4.26	5.2	6.3	4.59	4.03	4.86	4.48	4.13	3.91	4.64	3.4	5.45
ENSG00000089063_TMEM230	98.83	106.52	89	92.96	100.9	100.98	93.87	95.87	93.51	94.46	102.65	97.21	102.94	99.52	93.54	94.72	110.02	88.81	97.09	113.81
ENSG00000089091_DZANK1	3.41	2.08	1.04	1.71	2.67	3.92	2.98	2.96	4.45	2.84	3.91	2.27	2.67	2.38	2.5	2.96	3.32	2.99	2.69	2.42
ENSG00000089094_KDM2B	77.43	82.73	63.6	68.53	84.75	86.32	76.5	78.16	79.83	71.75	69.61	82.96	86.23	67.38	71.61	78.47	76.66	74.99	71.5	72.82
ENSG00000089101_CFAP61	0	0	0	0.02	0	0.08	0	0	0.67	0.07	0.19	0	0	0	0	0	0	0	0	0
ENSG00000089116_LHX5	0	0	0	0	0	0	0	0	0	0	0	0	0	0	0	0	0	0	0	0
ENSG00000089123_TASP1	5.8	5.41	6.68	5.88	5.7	5.88	5.84	5.5	6.02	6.8	6.31	6.25	5.25	5.93	6.11	5.85	6.09	5.56	6.72	6.94
ENSG00000089127_OAS1	96.8	93.28	239.54	252.22	91.51	90.16	119.45	115.04	70.53	71.29	107.64	113.57	79.32	77.57	118.96	122.42	88.46	92.28	113.7	111.61
ENSG00000089154_GCN1	80.52	76.61	94.18	87.91	74.24	92.09	89.56	85.18	68.41	88.61	75.83	87.5	96.58	74.95	73.52	77.8	106.26	76.33	95.19	89.16
ENSG00000089157_RPLP0	3821.23	3668.95	4640.79	4607.22	3666.79	3520.87	3967.7	3888.57	3835.8	3828.09	3870.7	3817.47	3806.01	3753.28	4043.47	3938.69	3778.65	3796.75	3899.72	3799.73
ENSG00000089159_PXN	2.59	1.98	1.82	2.87	1.48	2.15	2.4	2.4	2.67	1.89	2.94	2.66	1.9	2.68	1.86	2.98	2.55	3.04	3.41	2.16
ENSG00000089163_SIRT4	1	0.47	1.01	1	0.56	0.68	0.62	0.75	0.49	0.88	1.4	1	0.17	1.19	0.72	0.78	1.15	0.69	0.43	0.74
ENSG00000089169_RPH3A	0	0	0	0	0.06	0.03	0	0	0	0	0	0	0	0	0	0	0	0	0	0
ENSG00000089177_KIF16B	7.31	8.63	8.51	7.81	6.79	7.6	8.99	7.8	8.39	9	7.62	7.49	7.25	8.24	7.15	7.13	8.85	8.86	8.5	6.71
ENSG00000089195_TRMT6	28.54	29.98	19.17	18.64	28.48	30.13	30.45	26.62	31.1	27.75	32.63	28.51	29.98	29.51	29.02	29.25	28.5	29.29	31.7	29.75
ENSG00000089199_CHGB	0	0	0	0	0.06	0	0	0	0.11	0.03	0.08	0.03	0	0.02	0.03	0	0	0	0.09	0
ENSG00000089220_PEBP1	162.6	164.73	131.42	132.02	153.1	156.02	143.75	152.38	153.11	146.91	146.85	151.94	153.58	150.01	151.12	148.02	150.24	149.36	151.61	149.98
ENSG00000089225_TBX5	0	0	0	0	0	0	0	0	0	0	0	0	0	0	0	0	0	0	0	0
ENSG00000089234_BRAP	16.97	16.37	19.88	17.67	15.92	15.98	16.42	16.71	15.05	17.27	16.56	17.23	15.28	17.84	17.64	16.41	16.04	15.55	15.71	17.01
ENSG00000089248_ERP29	112.71	119.44	131.83	120.13	107.64	105.08	106.58	108.19	113.28	107.56	107.09	112.46	110.76	121.02	111.71	109.91	113.85	113.28	114.51	108.47
ENSG00000089250_NOS1	0	0	0	0.02	0	0	0	0	0	0	0	0	0	0.01	0	0	0	0	0	0
ENSG00000089280_FUS	474.75	519.25	362.29	354.35	466.07	481.85	496.6	485.38	527.92	524.37	521.75	483.48	500.13	546.91	462.56	467.75	494.99	485.16	491.78	491.99
ENSG00000089289_IGBP1	38.22	37.31	47.65	50.37	38.9	38.7	38.02	37.62	35.31	35.28	36.47	37.23	35.13	36.04	37.77	41.43	34.36	34.75	38.69	39.05
ENSG00000089327_FXYD5	4.58	3.18	4.35	5.19	5.13	4.61	7.64	5.46	8.72	10.48	7.92	7.69	10.72	6.09	6.34	5.76	8.12	9.63	5.65	6.79
ENSG00000089335_ZNF302	0	0	0	0	0	0.02	0.54	0.06	0.26	0	0	0	0.31	0	0	0	0	0.85	0	0
ENSG00000089351_GRAMD1A	58.52	48.87	37.01	34.4	54.1	47.12	40.86	56.69	55.21	54.05	44.27	55.72	53.84	44.61	51.42	50.69	51.07	48.29	44.92	45.64
ENSG00000089356_FXYD3	0	0	0	0	0	0	0	0	0	0	0	0	0	0	0	0	0	0	0	0
ENSG00000089472_HEPH	0	0	0	0	0	0	0	0	0	0	0	0	0	0	0	0	0	0	0	0
ENSG00000089486_CDIP1	29.2	31.06	29.83	28.9	30.99	28.88	26.9	29.41	26.21	28	28.86	29.44	26.47	25.13	27.12	28.49	24.8	28.74	30.99	24.84
ENSG00000089505_CMTM1	0.7	0.35	0.61	1.61	0.83	0.56	0.75	0.56	0.82	0.74	1.37	1.11	0.49	0.09	1.18	1.1	0.53	0.44	0.85	0.45
ENSG00000089558_KCNH4	0.42	0.53	0	0.11	0.4	0.3	0.21	0.27	0.32	0.39	0.29	0.31	0.3	0.29	0.2	0.3	0.4	0.57	0.28	0.2
ENSG00000089597_GANAB	138.73	139.51	117.77	115.24	144.69	135.55	142.44	138.73	144.17	141	143.57	140.46	135.62	138.58	131.5	147.93	151.36	149.65	140.58	140.49
ENSG00000089639_GMIP	52.36	52.82	89.64	83.7	56.68	52.06	53.58	59.9	44.07	49.16	48.38	52.32	51.92	46.68	51.55	58.1	48.51	48.7	52.39	46.96
ENSG00000089682_RBM41	6.65	8.37	8.52	9.07	8.84	6.95	10.89	7.16	7.97	7	8.59	9.15	9.26	8.31	8.31	8.28	6.6	6.77	8.31	11.53
ENSG00000089685_BIRC5	63.95	59.67	34.94	36.05	61.74	60.35	53.87	52.8	61.49	62.61	51.95	57.36	58.56	60.41	52.69	52.81	63.67	62.24	57.82	58.49
ENSG00000089692_LAG3	0.89	0.59	0.18	0.19	3.06	2.49	2.83	2.77	4.57	4.73	2.11	4.12	3.82	3.14	1.93	2.16	3.94	3.57	2.53	2.98
ENSG00000089693_MLF2	149.09	150.65	138.96	131.02	159.59	154.61	159.4	164.82	157.61	162.81	128.76	147.92	155.34	156.63	136.72	144.71	165	160.61	144.19	158.52
ENSG00000089723_OTUB2	0.32	0.29	0.19	0.2	0.2	0.31	0.46	0.19	0.41	0.34	0.3	0.59	0.52	0.19	0.23	0.23	0.28	0.34	0.46	0.35
ENSG00000089737_DDX24	121.8	125.09	82.41	79.13	117.4	131.83	131.2	125.82	134.13	142.2	135.7	127.9	133.31	137.41	122.26	130.62	133.46	137.91	135.47	141.74
ENSG00000089775_ZBTB25	4.33	4.16	4.44	4.25	4.37	3.58	4.09	4.64	3.48	3.54	3.6	3.92	3.09	2.48	4.92	5.36	3.86	3.65	3.83	4.32
ENSG00000089818_NECAP1	16.08	17.74	16.81	21.1	16.08	18.78	19.17	17.65	19.9	17.98	17.23	15.32	16.85	17.57	18.14	17.86	20.71	15.1	18.78	19
ENSG00000089820_ARHGAP4	52.45	48.3	55.88	58.32	52.04	43.46	40.66	44.96	41.89	42	40.78	46.51	49.78	41.76	46.61	42.88	50.46	49.25	40.82	41.67
ENSG00000089847_ANKRD24	0.02	0	0.06	0.09	0.03	0.03	0.03	0.03	0.06	0	0.09	0.18	0.1	0.02	0.1	0.26	0.14	0	0.06	0.03
ENSG00000089876_DHX32	10.13	13.22	12.27	11.54	11.29	10.52	10.38	10.68	10.52	10.47	10.91	11.4	12.67	11.38	12.01	12.66	9.93	10.79	12.59	11.13
ENSG00000089902_RCOR1	24.21	24.37	24.73	24.24	25.07	28.56	24.62	24.1	25.45	26.73	24.76	25.45	24.98	24.32	24.24	25.92	24.45	24.33	25.11	25.97
ENSG00000089916_GPATCH2L	22.83	23.35	21.93	23.01	21.06	16.53	18.18	18.01	15.42	21.06	25.49	20.42	20.32	19.19	20.91	22.2	20.78	18.2	19.08	17.29
ENSG00000090006_LTBP4	7.35	6.62	4.25	4.78	7.47	7.83	6.64	5.59	7.1	5.1	6.35	6.14	6.69	6.5	9.99	6.65	5.18	9.48	5.72	4.32
ENSG00000090013_BLVRB	18.53	17	23.75	21.59	25.18	18.43	21.55	21.42	20.29	23.05	22.29	22.28	23.24	24.4	21.72	24.94	21.74	21.26	22.69	21.37
ENSG00000090020_SLC9A1	2.52	2.05	3.27	2.34	2.23	1.89	2.94	3.55	2.8	2.12	2.84	2.32	2.67	2.21	2.36	3.34	2.81	2.51	2.95	2.46
ENSG00000090054_SPTLC1	48.31	53.48	44.03	48.37	50.9	55.11	49.29	48.86	52.82	53.1	54.92	51.03	49.07	56.23	53.2	53.82	52.01	48.76	53.49	47.59
ENSG00000090060_PAPOLA	112.91	117.55	103.26	106.32	118.19	134.48	117.88	111	121.09	124.78	127.67	120.18	125.48	112.95	125.31	120.51	129.55	119.08	137.37	123.61
ENSG00000090061_CCNK	52.45	48.58	44.26	43.03	57.21	51.6	46.96	46.34	48.88	50.78	47.41	55.12	54.81	49.4	48.08	51.03	47.11	50.1	55.61	49.72
ENSG00000090097_PCBP4	6.46	5.2	4.99	7.94	10.63	5.73	5.99	5.23	7.07	8.69	4.91	7.71	8.04	5.98	6.41	5.42	6.76	8.61	5.75	6.12
ENSG00000090104_RGS1	1.11	0.61	1.09	0.93	0.89	1.13	1.39	1.22	1	1.33	0.53	1.28	1.53	1.26	0.95	0.66	0.44	0.48	0.48	0.73
ENSG00000090238_YPEL3	25.24	21.13	70.71	57.28	22.11	19.53	29.64	27.26	20.11	19.59	22.74	19.54	18.94	14.81	29.64	26.45	14.24	28.26	15.16	22.09
ENSG00000090263_MRPS33	56.7	57.33	50.62	53.63	54.01	67.76	50.6	56.77	57.43	58.95	51.9	64.25	67.67	65.77	57.1	58.68	60.08	55.3	62.62	53.52
ENSG00000090266_NDUFB2	282.53	283.68	239.96	225.65	279.5	268.01	276.58	283.17	264.5	264.11	250.37	264.54	289.24	304.78	250.49	260.86	274.15	316.92	270.29	263.21
ENSG00000090273_NUDC	83.23	89.04	41.7	39.2	83.75	84.11	76.4	85.27	94.89	94.07	84.48	80.5	90.11	99.43	75.9	73.92	89.66	87.59	78.76	79.71
ENSG00000090316_MAEA	30.1	30.22	27.83	26.97	28.2	29.8	28.78	28.41	29.62	31.89	29.7	28.82	29.96	28.98	29.53	30.03	27.88	31.91	27.97	29.8
ENSG00000090339_ICAM1	66.29	61.51	27.17	26.96	72.93	66.78	64.88	70.11	61.72	62.45	57.69	62.98	58	56.22	51.49	55.75	55.76	58.88	55.03	56.12
ENSG00000090372_STRN4	57.73	57.1	55.01	53.6	65.63	57.73	59.25	62.26	59.58	60.99	62.67	60.74	60.61	60.69	53.89	58.12	52.98	59.5	61.12	59.98
ENSG00000090376_IRAK3	0.67	0.46	2.21	2.73	0.24	0.32	0.3	0.44	0.33	0.4	0.24	0.48	0.14	0.18	0.44	0.74	0.16	0.26	0.29	0.26
ENSG00000090382_LYZ	0.35	0	0.29	0.11	0.44	0.08	0.01	0.06	0.1	0.14	0	0.22	0.08	0	0.41	0.17	0.05	0.1	0	0.05
ENSG00000090402_SI	0	0	0	0	0	0	0	0	0	0	0	0	0	0	0	0	0	0	0	0
ENSG00000090432_MUL1	17.53	18.73	19.91	20.9	17.59	18.8	18.69	18.54	16.47	17.22	16.6	16.64	17.83	16.36	19.04	18.2	17.65	17.62	17.42	18.44
ENSG00000090447_TFAP4	17.83	18.86	13.22	12.6	22.68	18.63	18.02	15.99	16.73	15.27	17.8	17.42	16.4	14.46	16.75	16.16	14.74	19.57	15.98	15.57
ENSG00000090470_PDCD7	19.96	20.52	16.87	20.03	20.86	18.92	21.36	20.68	24.4	23.28	19.34	19.43	20.2	21.07	20.04	19.32	19.93	20.35	18.88	19.61
ENSG00000090487_SPG21	73.17	67.22	60.92	63.4	72.65	70.7	72.51	76.1	77.49	78.82	73.55	74.19	72.65	76.35	69.38	68.86	72.29	72.42	71.46	75.88
ENSG00000090512_FETUB	0	0	0	0	0	0	0	0	0	0	0	0	0	0	0	0	0	0	0	0
ENSG00000090520_DNAJB11	55.98	58.96	46.4	48.16	69.09	64	60.27	60.17	67.41	64.58	66.56	60.6	63.95	64.84	63.46	66.24	59.21	60.9	62.39	64.44
ENSG00000090530_P3H2	0	0	0	0	0	0	0	0	0	0	0	0	0	0	0	0	0	0	0	0
ENSG00000090534_THPO	1.53	2.47	0.69	1.09	2.1	2.32	1.75	1.4	3.73	3.1	2.86	2.88	3.48	3.04	2.82	2.21	2.45	3.4	2.73	2.53
ENSG00000090539_CHRD	0.7	1.28	1.28	1.11	1.68	1.15	0.79	1.26	1.85	1.58	0.95	2.14	1.52	1	1.4	2.07	2.23	2.49	1.54	0.71
ENSG00000090554_FLT3LG	12.65	10.15	12.88	10.31	14.15	11.66	12.82	14.24	14.95	13.03	11.58	15.36	13.45	11.69	12.62	8.95	13.72	12.73	12.99	17.42
ENSG00000090565_RAB11FIP3	9.38	8.51	7.99	8.58	11.25	7.38	11.42	9.11	7.04	9.07	8.32	8.96	8.8	9.76	7.26	9.24	9.03	8.69	10.02	9.3
ENSG00000090581_GNPTG	21.65	22.07	21.4	22.76	20.2	19.31	26.44	19.68	21.45	16.12	20.04	19	18.44	17.09	19.4	20.01	22.55	19.15	17.48	24.57
ENSG00000090612_ZNF268	14.61	9	10.89	8.79	13.21	10.87	9.15	13.16	7.4	10.13	11.1	7.9	13.47	7.47	11.58	10.29	8.92	7.68	10.06	9.48
ENSG00000090615_GOLGA3	19.47	20.73	27.81	22.09	20.25	22.14	22.31	27.42	19.82	17.96	33.24	26.99	18.57	24.06	21.7	28.11	21.84	20.81	19.3	20.12
ENSG00000090621_PABPC4	111.47	114.14	80.96	78.06	103.81	110.09	103.51	107.38	111.63	108.86	113.97	115.7	116.4	113.67	106.37	103.82	103.03	113.14	111.56	112.37
ENSG00000090659_CD209	0	0	0	0	0	0	0	0	0	0	0	0	0	0	0	0	0	0	0	0
ENSG00000090661_CERS4	4.54	3.61	7.3	7.65	4.46	4.05	6.46	3.71	4.89	4.02	3.12	2.73	3.09	4.27	5.18	4.67	2.35	2.44	4.09	3.59
ENSG00000090674_MCOLN1	18.34	18.36	15.23	14.21	16.78	14.98	18.82	17.89	15.98	18.05	15.85	18.89	18.46	18.1	18.53	16.87	18.34	18.07	16.51	19.13
ENSG00000090686_USP48	25.94	27.08	22.34	21.3	28.06	33.92	26.97	26.76	30.3	29.06	31.25	29.02	29.97	28.7	27.51	27.48	28.24	28.27	27.18	27.22
ENSG00000090776_EFNB1	3.14	3.15	2.01	2.84	2.46	2.6	2.54	2.86	3.45	3.98	3.19	3.53	3.28	3.06	3.13	2.8	2.97	3.07	2.55	3.24
ENSG00000090857_PDPR	13.7	14.4	18.2	16.16	16.17	15.58	14.55	13.75	14.15	13.42	15.16	13.95	13.28	13.79	14.61	15.75	14.06	14.01	15.45	12.38
ENSG00000090861_AARS	74.44	80.03	48.88	45.34	84.15	89.56	84.67	83.56	93.17	99.44	86.39	90.31	94.36	92.13	82.32	83.09	90.85	91.3	89.06	85.83
ENSG00000090863_GLG1	36.28	34.56	37.61	36.93	35.03	39.3	34.05	32.04	34.54	34.32	34.11	36.34	34.85	32.62	32.49	37.13	35.42	34.63	42.9	37.3
ENSG00000090889_KIF4A	23.98	24.46	17.38	17.74	22.35	24.79	23.96	23.79	24.55	26.02	23.81	24.26	22.82	26.48	22.78	22.96	26.51	27.66	26.07	24.47
ENSG00000090905_TNRC6A	22.85	36.95	22.34	20.53	36.74	21.51	28.26	37.93	22.07	21.07	23.22	24.09	23.55	21.13	21.43	22.9	22.04	24.67	24.49	23.67
ENSG00000090924_PLEKHG2	17.19	19.75	27.48	25.59	16.55	18.72	19.83	25.27	19.43	17.45	22.35	129.71	14.54	16.03	66.8	17.69	18.05	19.77	17.38	19.83
ENSG00000090932_DLL3	1.39	1.32	3.72	3.52	1.84	1.55	1.61	2.28	2.56	2.54	2.03	2.36	1.99	2.84	2.14	2.96	2.27	2.63	1.62	2.28
ENSG00000090971_NAT14	46.75	49.37	46.02	46.2	51.68	45	42.19	52.66	47.97	52.97	49.89	47.74	50.49	59.97	48.45	47.53	47.75	53.26	48.36	48.3
ENSG00000090975_PITPNM2	7.16	5.8	13.76	13.68	4.86	3.87	4.28	4.4	3.4	4.69	4.65	4.68	3.65	4.68	6.06	6.05	3.21	4.17	4.48	4.16
ENSG00000090989_EXOC1	17.71	18.28	24.21	23.59	21.18	17.53	19.85	18.12	19.44	16.11	19.44	21.69	15.58	16.05	18.8	19.54	18.64	17.39	20.14	18.58
ENSG00000091009_RBM27	16.92	20.44	14.05	14.11	18.35	20.03	17.04	17.03	19.03	17.27	18.15	19.36	19.73	19.17	19.14	18.64	18.17	17.48	18.98	18.41
ENSG00000091010_POU4F3	0	0.07	0.05	0	0	0.03	0.09	0.06	0	0.03	0	0	0	0.14	0.03	0.03	0.06	0.03	0	0
ENSG00000091039_OSBPL8	39.5	35.84	40.18	40.55	34.74	34.57	34.03	34.48	30.34	34.36	36.16	31.33	36.46	35.14	33.73	35.92	33.02	36.81	34.7	32.43
ENSG00000091073_DTX2	10.56	12.64	15.34	19.89	10.83	10.22	11.7	11.75	10.55	9.89	10.12	10.41	12.71	8.62	16.26	11.84	11.58	11.28	11.03	12.58
ENSG00000091106_NLRC4	0.76	0.71	1.32	1.04	0.73	0.73	0.84	0.68	0.61	0.44	0.59	0.44	0.65	0.62	0.46	0.88	0.94	0.62	0.48	0.79
ENSG00000091127_PUS7	32.84	24.59	7.92	8.59	27	28.78	24.73	36.79	26.74	25.9	27.41	26.56	24.25	27.5	23.96	23.53	24.52	25.68	26.83	26.63
ENSG00000091128_LAMB4	0	0	0	0	0	0	0	0.06	0	0.05	0.03	0	0	0	0	0	0.06	0.03	0	0
ENSG00000091129_NRCAM	0	0	0	0	0	0	0	0	0	0.02	0	0	0	0	0	0	0	0	0	0
ENSG00000091136_LAMB1	0.34	0.55	2.04	0.85	2.72	0.69	2.14	0.48	1.25	1.66	0.47	1.24	1.67	1.74	0.39	0.93	1.01	0.46	0.51	1.64
ENSG00000091137_SLC26A4	0.06	0.02	0.02	0.01	0	0	0	0.02	0.02	0	0	0	0	0	0	0	0.03	0	0	0.01
ENSG00000091138_SLC26A3	0	0	0	0	0	0	0	0	0	0	0	0	0	0	0	0	0	0	0	0
ENSG00000091140_DLD	291.07	285.38	218.16	214.64	256.29	280.07	260.19	279.3	297.26	281.36	286.02	264.14	284.46	309.6	269.15	259.82	270.85	235.45	287.75	255.8
ENSG00000091157_WDR7	17.25	21.88	19.14	17.08	20.64	22.41	19.52	15.97	17.71	17.58	17.84	18.31	19.99	15.52	20.49	24.37	20.77	18.19	23.92	20.76
ENSG00000091164_TXNL1	98.67	115.07	68.59	73.09	112.55	124.71	111.77	104.52	125.22	116.67	116.03	102.84	117.24	120.78	105.27	102.36	114.37	115.51	112.15	102.91
ENSG00000091181_IL5RA	1.73	1.52	10.28	11.52	1.93	1.61	2.27	2.61	1.72	1.65	2.33	3.24	0.97	1.09	2.6	2.99	1.34	1.35	2.41	1.27
ENSG00000091262_ABCC6	0.01	0.05	0.1	0.01	0	0	0.04	0.04	0.03	0.03	0	0.05	0	0.01	0.06	0.04	0	0	0.09	0.04
ENSG00000091317_CMTM6	37.26	38.9	43.47	43.31	54.21	59.81	47.96	44.01	68.4	65.54	53.48	54.39	61.19	68.54	51.55	49.64	54.15	52.4	51.35	49.14
ENSG00000091409_ITGA6	0.06	0.07	0.02	0.1	0.07	0.03	0.02	0.03	0.07	0.12	0.27	0.35	0.43	0.51	0.3	0.22	0.12	0.25	0.3	1.59
ENSG00000091428_RAPGEF4	0.04	0	0.02	0	0.02	0.09	0	0.02	0.25	0.25	0.17	0	0.02	0	0.1	0.24	0.03	0.86	0.02	0
ENSG00000091436_MAP3K20	14.24	16.97	8.2	9.26	14.12	15.09	14.85	12.55	12.8	11.91	13.89	13.07	13.16	12.01	15	13.41	14	14.24	13.74	13.57
ENSG00000091482_SMPX	0	0	0	0	0	0	0	0	0	0	0	0	0	0	0	0	0	0	0	0
ENSG00000091483_FH	151.56	157.83	102.59	104.51	159.36	172.15	150.36	150.82	176.47	165.5	154.34	165.58	158.17	178.47	146.68	150.07	177.87	168.94	162.26	160.67
ENSG00000091490_SEL1L3	19.39	17.62	48.42	50.91	14.58	15.71	16	16.71	10.6	11.52	18.03	18.94	11.21	9.79	19.15	16.15	11.78	12.04	15.15	14.02
ENSG00000091513_TF	0.36	0.38	0.42	0.48	0.35	0.25	0.29	0.39	0.25	0.26	0.29	0.38	0.3	0.18	0.38	0.35	0.35	0.3	0.28	0.34
ENSG00000091527_CDV3	240.43	260.25	331.27	332.3	237.23	246.53	241.4	235.35	241.83	230.9	256.85	248.21	227.56	236.21	256.46	248.22	235.7	230.28	250.65	253.46
ENSG00000091536_MYO15A	0.05	0	0	0.09	0.37	0	0.02	0	0.46	0	0.02	0	0.11	0.36	0	0.02	0.11	0.04	0.02	0.08
ENSG00000091542_ALKBH5	41.24	42.47	38.61	38.92	40.99	41.55	40.97	41.63	40.91	41.83	40.03	43.51	39.29	38.54	40.24	43.13	41.14	41.54	40.76	42.22
ENSG00000091583_APOH	0	0	0	0	0	0	0	0	0	0	0	0	0	0	0	0	0	0	0	0
ENSG00000091592_NLRP1	0.57	0.23	1.44	1.95	0.6	0.41	0.3	0.56	0.63	0.47	0.53	0.54	0.35	0.32	0.67	1.04	0.41	0.3	0.39	0.33
ENSG00000091622_PITPNM3	0.04	0.23	0.04	0.02	0.03	0.11	0.1	0.11	0.19	0.06	0.06	0.36	0.08	0.04	0.01	0.07	0.05	0.06	0.12	0.1
ENSG00000091640_SPAG7	64.03	59.71	61.49	56.2	57	59.92	61.69	59.91	63.36	67.53	61.63	58.31	60.06	74.79	54.79	59.59	56.56	64.28	60.26	58.25
ENSG00000091651_ORC6	79.03	81.45	46.68	50.18	77.23	78.79	68.4	76.67	76.9	71.53	81.59	78.91	73.16	73.15	78.57	74.33	73.96	78.9	82.33	78.12
ENSG00000091656_ZFHX4	0	0	0	0.01	0.02	0	0.02	0.01	0	0.02	0.01	0	0	0	0	0	0.29	0	0	0
ENSG00000091664_SLC17A6	0	0	0	0	0	0	0	0	0	0	0	0	0	0	0	0	0	0	0	0
ENSG00000091704_CPA1	0	0	0	0	0	0	0	0	0	0	0	0	0	0	0	0	0	0	0	0
ENSG00000091732_ZC3HC1	32.72	39.66	28.05	36.14	40.45	32.89	36.76	40.2	42.75	34.38	39.37	35.97	38.27	41.49	32.32	42.92	34.72	41.11	35.98	40.94
ENSG00000091831_ESR1	0.41	0.05	0.27	0.66	0.14	0.16	0.68	0.13	0.27	0.58	0.75	0.27	0.17	0.1	0.72	0.05	0.15	0.49	0.52	0.06
ENSG00000091844_RGS17	0.08	0.02	0.1	0.09	0.04	0.02	0.03	0.1	0.02	0.03	0.1	0.05	0	0.01	0.05	0.02	0.03	0.05	0.03	0.07
ENSG00000091879_ANGPT2	0.07	0.07	0.04	0.1	0.1	0.2	0.08	0.05	0.08	0.19	0.06	0.06	0.07	0.02	0.12	0.09	0.08	0.16	0.06	0.09
ENSG00000091947_TMEM101	23.72	25.5	27.34	30.14	28.02	26.66	24.92	26.66	25.22	25.85	22.83	25.2	24.93	25.83	25.81	24.71	24.9	26.02	21.57	28.16
ENSG00000091972_CD200	0	0	0	0	0	0	0	0	0	0	0.04	0	0	0	0.3	0.05	0	0	0	0
ENSG00000091986_CCDC80	0.13	0.02	0.03	0.02	0.05	0.02	0.18	0.19	0.13	0.22	0.29	0.17	0.03	0.24	0.02	0.27	0.46	0.04	0.05	0.01
ENSG00000092009_CMA1	0	0.23	0	0	0	0	0	0.22	0	0	0	0	0	0	0	0	0	0	0	0
ENSG00000092010_PSME1	288.59	278.1	245.41	246.22	286.03	282.04	299.47	308.59	307.49	313.64	291.1	280.11	283.91	300.39	279.77	278.96	303.2	302.2	291.7	303.53
ENSG00000092020_PPP2R3C	31.9	33.97	29.14	26.83	30.1	36.85	31.6	34.37	36.73	31.66	36.16	35.24	34.95	37.4	34.09	34.63	35.41	35.36	40.89	34.18
ENSG00000092036_HAUS4	37.35	38.28	31.11	30.23	36.9	36.09	43.5	34.41	36.85	35.88	41.31	38.05	39.06	37.47	38.15	32.98	42.1	42.82	37.25	35.43
ENSG00000092051_JPH4	0.05	0	0.02	0.02	0	0.02	0.04	0	0.06	0	0.02	0.09	0	0.02	0	0.02	0.04	0.08	0	0.06
ENSG00000092054_MYH7	0.01	0.04	0	0.03	0.01	0.05	0.08	0.06	0.11	0.02	0.06	0.01	0.08	0.11	0.05	0.02	0.08	0.01	0.1	0.03
ENSG00000092067_CEBPE	0.12	0.11	0.04	0	0.23	0.05	0	0	0.1	0	0	0.06	0.06	0.05	0.06	0	0.1	0.11	0.05	0
ENSG00000092068_SLC7A8	0.09	0.1	0.02	0.06	0	0.14	0.06	0.21	0.17	0.08	0.38	0	0.12	0.22	0.2	0.34	0.13	0.02	0.18	0.03
ENSG00000092094_OSGEP	38.73	39.92	31.28	31.64	36.64	38.38	46.49	40.19	41.64	42.61	43.71	36.06	35.82	31.9	37.5	34.07	36.89	40.11	35.56	28.6
ENSG00000092096_SLC22A17	0	0	0	0	0	0	0	0	0	0	0	0	0	0	0	0	0	0	0	0
ENSG00000092098_RNF31	47.62	40.48	44.24	54.12	47.2	36.87	44.38	49.03	38.15	37.78	33.02	40.83	34.67	35.66	38.55	38.6	35.56	41.23	34.32	37.42
ENSG00000092108_SCFD1	30.85	28.48	38.7	38.85	29.1	34.09	30.15	28.39	30.31	27.23	33.45	29.23	23.12	32.81	30.44	30.64	26.64	23.75	30.61	34.47
ENSG00000092140_G2E3	20.65	21.47	15.17	17.87	23.59	24.47	18.75	19.72	22.35	21.97	21.36	22.09	19.13	22.49	21.87	23.03	21.36	21.26	22.59	23.94
ENSG00000092148_HECTD1	46.22	47.76	46.1	43.42	48.17	50.46	40.22	45.3	45.81	40.89	56.62	50.81	45.34	42.88	51.23	50.62	44.02	38.48	47.02	53.76
ENSG00000092199_HNRNPC	793.47	787.79	577.97	592.15	845.08	871.3	840.88	822.85	917.37	908.81	829.98	867.84	901.35	914.95	780.57	786.62	876.85	884.66	830.63	853.97
ENSG00000092200_RPGRIP1	0.09	0.19	0.75	0.14	0.16	0.21	1.84	0.18	0.21	0.09	0.35	0.16	0.25	0.25	0.07	0.2	0.14	0.13	0.06	0.08
ENSG00000092201_SUPT16H	114.43	121.61	75.26	76.33	120.43	132.45	120.84	113.4	124.8	125.27	128.06	124.05	127.19	123.1	119.95	118.23	124.12	124.84	128.32	119.27
ENSG00000092203_TOX4	37.55	34.55	38.08	35.77	33.06	37.62	43.8	35.45	39.78	34.92	38.98	40.55	36.81	32.17	41.73	41.8	35.42	34.48	39.24	35.83
ENSG00000092208_GEMIN2	32.14	28.49	25.92	22.47	28.75	27.9	26.07	32.42	27.81	34.2	32.91	34.84	26.72	30.4	32.62	25.92	27.15	28.49	29.5	29.03
ENSG00000092295_TGM1	0.39	0.51	0.35	0.41	0.9	0.33	1.12	0.76	0.68	2.21	0.97	0.61	0.45	0.32	0.89	0.44	0.29	0.24	0.75	0.58
ENSG00000092330_TINF2	23.61	27.37	41.04	38.67	30.65	28.09	27.03	28.08	26.52	27.92	24.73	28.13	25.71	29.83	24.96	28.99	32.71	25.69	23.04	24.6
ENSG00000092345_DAZL	0.08	0.18	0.15	0.16	0.05	0	0.14	0.02	0.02	0.02	0.14	0.03	0.19	0	0.03	0.04	0	0	0.05	0
ENSG00000092377_TBL1Y	0	0	0	0	0	0	0	0	0	0.06	0	0	0	0	0	0	0	0	0	0
ENSG00000092421_SEMA6A	2.18	1.33	1.66	1.91	0.83	1.11	1.14	0.99	1.59	1.53	1.52	2.01	1.58	1.24	2.43	2.27	1.2	2.29	1.54	1.2
ENSG00000092439_TRPM7	24.41	22.7	19.57	20.87	25.19	27.68	23.06	24.18	23.42	20.73	24.05	25.62	21.47	22.51	25.58	24.37	22.36	21.93	24.35	27.16
ENSG00000092445_TYRO3	3.06	1.65	0.46	0.18	2.34	1.58	1.64	2.38	3.94	2.71	1.43	1.52	2.92	3.12	1.12	2.09	3.02	2.7	2.42	1.14
ENSG00000092470_WDR76	28.59	34.21	12.51	14.16	30.23	32.96	27.33	29.75	28.75	31.35	28.8	30.53	25.98	31.47	27.22	27.76	31.65	30.4	33.9	35.05
ENSG00000092529_CAPN3	2.97	1.13	3.43	6.6	1.38	0.96	2.22	0.48	1.54	1.54	1.41	1.19	0.5	0.34	1.17	0.76	1.37	1.19	0.8	1.74
ENSG00000092531_SNAP23	40.53	43.68	54.02	46.85	45.8	42.55	41.05	148.45	43.85	33.5	44.74	43.8	40.66	43.45	44.2	46.82	33.99	39.24	44.38	40.25
ENSG00000092607_TBX15	4	3.66	5.91	5.85	2.78	3.56	3.89	3.58	3.35	3.04	4.13	3.7	2.62	2.94	3.66	4.03	3.66	3.88	3.43	3.32
ENSG00000092621_PHGDH	69.33	67.14	35.2	29.86	76.57	64.01	64.01	52.99	74.21	95.43	63.28	77.89	71.47	72.12	65.2	57.36	62.42	62.79	61.55	57.37
ENSG00000092758_COL9A3	14.48	13.52	23.94	26.29	11.81	8.5	12.35	11.65	7.26	6.83	6.99	10.05	8.41	8.52	9.75	11.79	6.88	7.94	7.66	11.6
ENSG00000092820_EZR	223.16	220.94	296.12	292.26	203.81	207.65	223.52	217.98	176.67	174.95	204	207.07	184.82	176.91	214.8	213.13	186.44	180.29	204.32	198.32
ENSG00000092841_MYL6	571.65	578.8	744.63	766.16	596.19	602.69	603.98	585.39	573.41	538.57	583.77	567.73	525.14	586.09	579.79	590.92	588.33	540.73	567.13	577.75
ENSG00000092847_AGO1	8.16	8.96	7.35	7.08	9.68	10.05	9.47	9.47	9.45	10.36	9.04	8.09	9.91	8.74	9.71	9.53	8.75	10.3	9.41	8.74
ENSG00000092850_TEKT2	0	0	0	0	0	0	0	0	0.05	0.4	0	0	0.06	0	0	0	0	0	0	0
ENSG00000092853_CLSPN	11.76	12.44	5.3	5.21	11.19	12.79	12.9	12.83	13.21	12.59	14.18	12.09	13.25	12.43	10.46	10.11	14.94	13.43	13.8	13.32
ENSG00000092871_RFFL	26.86	24.05	19.06	20.95	28.42	25.23	22.79	24.88	31.35	27.12	26.86	28.01	40.52	30.98	25.82	28.84	30.7	31.35	23.09	25.59
ENSG00000092929_UNC13D	2.72	2.95	3.25	3.96	2.32	3.87	4.34	5.38	3.28	2.75	3.21	2.64	2.89	2.18	3.18	2.74	3.12	3.38	2.98	3.17
ENSG00000092931_MFSD11	9.16	10.67	14.24	15.7	8.76	10.17	9.38	10.84	8.6	9.94	8.09	10.64	8.12	8.91	10.64	9.96	8	9.45	9.96	10.11
ENSG00000092964_DPYSL2	17.54	19.74	15.61	15.76	17.68	17.16	18.6	18.49	18.38	17.55	18.02	21.4	19.92	16.63	19.85	18.43	21.57	19.92	18.53	21.39
ENSG00000092969_TGFB2	0.06	0.04	0.09	0.11	0.12	0.02	0.05	0.1	0.26	0.14	0.81	0	0.06	0.03	0.03	0.03	0.05	0.39	0.05	0.11
ENSG00000092978_GPATCH2	5.1	5.6	6	8.62	4.69	7.47	7.78	4.84	6.51	4.7	6.05	6.32	5.12	6.29	6.65	4.97	5.37	4.87	5.23	4.61
ENSG00000093000_NUP50	54.62	56.92	38.77	41.99	57.79	62.45	57.31	57.39	68.1	60.22	58.96	55.63	59.88	56.86	53.1	55.27	62.43	60.58	60.89	63.45
ENSG00000093009_CDC45	44.13	49.66	17.01	16.26	40.25	43.89	47.31	50.65	42.95	47.02	46.03	44.38	50.56	48.29	41.29	38	60.43	55.24	47.62	55.51
ENSG00000093010_COMT	45.81	49.39	53.93	47.97	42.57	46.23	48.99	51.86	40.22	40.75	44.26	38.47	38.59	44.79	50.47	49	52.52	49.18	48.26	50.03
ENSG00000093072_ADA2	3.3	2.61	22.39	18.88	2.37	3.95	4.75	5.36	1.55	1.59	3.73	4.23	2.14	1.96	4.4	6.22	1.34	1.7	3.49	3.48
ENSG00000093100_AC016026.1	6.03	4.55	10.35	9.24	4.3	7.43	5.45	6.12	4.05	5.48	5.77	6.61	5.11	1.81	7.72	5.05	3.35	6.87	7.55	5.25
ENSG00000093134_VNN3	0.44	0.2	0.7	0.85	0.2	0.22	0.31	0.19	0.19	0.24	0.2	0.16	0.24	0.08	0.1	0.37	0.17	0.13	0.07	0.33
ENSG00000093144_ECHDC1	23.24	21.65	27.48	23.29	27.52	26.09	26.33	22.3	25.77	20.89	24.47	21.06	20.18	26.21	25.05	30.69	22.38	26.93	26.78	21.81
ENSG00000093167_LRRFIP2	33.91	38.74	33.34	40.03	36.97	39.99	39.95	32.17	49.25	34.06	43.79	36.85	44.24	39.78	37.82	33.96	34.91	48.78	39.66	34.25
[truncated: 56,736 more rows]
