# Supplementary material for: BTK kinase activity is dispensable for the survival of diffuse large B-cell lymphoma
Source: J Biol Chem. 2022 Sep 29;298(11):102555. doi: 10.1016/j.jbc.2022.102555 (PMC9636578; doi:10.1016/j.jbc.2022.102555)
Supplement: Table S4 [file mmc4.xlsx]

## Sheet: Sheet1
Protein accession	Protein description	Gene name	MW [kDa]	TMD8_parental_DMSO_R1	TMD8_parental_DMSO_R2	TMD8_parental_DMSO_R3	TMD8_parental_BGB-15741_R1	TMD8_parental_BGB-15741_R2	TMD8_parental_BGB-15741_R3	log2(BGB-15741/DMSO) Ratio	P_value
Q86WH2	Ras association domain-containing protein 3 OS=Homo sapiens OX=9606 GN=RASSF3 PE=1 SV=1	RASSF3	27.5	1.023	1.026	1.026	0.956	0.954	0.955	-0.102051	4.1573e-07
P08670	Vimentin OS=Homo sapiens OX=9606 GN=VIM PE=1 SV=4	VIM	53.6	0.957	0.952	0.955	0.904	0.903	0.906	-0.0781424	7.3913e-06
Q06187	Tyrosine-protein kinase BTK OS=Homo sapiens OX=9606 GN=BTK PE=1 SV=3	BTK	76.2	1.222	1.274	1.25	0.823	0.836	0.815	-0.598505	8.04647e-06
Q53EL6	Programmed cell death protein 4 OS=Homo sapiens OX=9606 GN=PDCD4 PE=1 SV=2	PDCD4	51.7	0.99	0.991	0.997	1.09	1.077	1.092	0.130086	4.9836e-05
Q8NEZ5	F-box only protein 22 OS=Homo sapiens OX=9606 GN=FBXO22 PE=1 SV=1	FBXO22	44.5	0.972	0.968	0.976	1.03	1.034	1.039	0.089673	5.64971e-05
Q16548	Bcl-2-related protein A1 OS=Homo sapiens OX=9606 GN=BCL2A1 PE=1 SV=1	BCL2A1	20.1	1.031	1.039	1.067	0.841	0.857	0.859	-0.294933	7.8584e-05
Q9NTJ5	Phosphatidylinositol-3-phosphatase SAC1 OS=Homo sapiens OX=9606 GN=SACM1L PE=1 SV=2	SACM1L	66.9	0.978	0.981	0.982	1.002	1.004	1.002	0.0324978	8.60365e-05
Q01581	Hydroxymethylglutaryl-CoA synthase, cytoplasmic OS=Homo sapiens OX=9606 GN=HMGCS1 PE=1 SV=2	HMGCS1	57.3	1.026	1.033	1.009	0.878	0.898	0.888	-0.203704	0.000121453
P02786	Transferrin receptor protein 1 OS=Homo sapiens OX=9606 GN=TFRC PE=1 SV=2	TFRC	84.8	1.058	1.063	1.06	1.011	1.01	1.019	-0.065409	0.000130887
Q04864	Proto-oncogene c-Rel OS=Homo sapiens OX=9606 GN=REL PE=1 SV=1	REL	68.5	1.01	1.013	1.022	0.94	0.929	0.943	-0.114846	0.000159751
P08567	Pleckstrin OS=Homo sapiens OX=9606 GN=PLEK PE=1 SV=3	PLEK	40.1	1.064	1.088	1.059	0.894	0.913	0.921	-0.235179	0.000177952
Q01151	CD83 antigen OS=Homo sapiens OX=9606 GN=CD83 PE=1 SV=1	CD83	23	1.096	1.06	1.058	0.824	0.853	0.865	-0.338406	0.000219254
Q6ULP2	Aftiphilin OS=Homo sapiens OX=9606 GN=AFTPH PE=1 SV=3	AFTPH	102.1	1.001	1.008	1.011	0.967	0.968	0.971	-0.0555138	0.000273157
P01137	Transforming growth factor beta-1 proprotein OS=Homo sapiens OX=9606 GN=TGFB1 PE=1 SV=2	TGFB1	44.3	0.998	1.017	1.026	0.904	0.899	0.915	-0.162	0.000316173
Q9Y3C0	WASH complex subunit 3 OS=Homo sapiens OX=9606 GN=WASHC3 PE=1 SV=1	WASHC3	21.2	1.013	1.009	1.017	0.966	0.967	0.976	-0.0630734	0.000393781
P48637	Glutathione synthetase OS=Homo sapiens OX=9606 GN=GSS PE=1 SV=1	GSS	52.4	0.94	0.92	0.886	1.176	1.128	1.166	0.337604	0.00040053
Q00610	Clathrin heavy chain 1 OS=Homo sapiens OX=9606 GN=CLTC PE=1 SV=5	CLTC	191.5	1	1.002	1.001	1.015	1.013	1.017	0.0200378	0.000403881
O15514	DNA-directed RNA polymerase II subunit RPB4 OS=Homo sapiens OX=9606 GN=POLR2D PE=1 SV=1	POLR2D	16.3	1.021	1.016	1.004	0.961	0.956	0.958	-0.0809839	0.000421364
Q00403	Transcription initiation factor IIB OS=Homo sapiens OX=9606 GN=GTF2B PE=1 SV=1	GTF2B	34.8	1.008	1.004	1.009	0.978	0.969	0.975	-0.04807	0.000431717
P53667	LIM domain kinase 1 OS=Homo sapiens OX=9606 GN=LIMK1 PE=1 SV=3	LIMK1	72.5	1.12	1.059	1.095	0.878	0.858	0.83	-0.351533	0.000452409
Q9BYH8	NF-kappa-B inhibitor zeta OS=Homo sapiens OX=9606 GN=NFKBIZ PE=1 SV=1	NFKBIZ	78	1.111	1.136	1.136	0.866	0.829	0.784	-0.448545	0.000467817
O75394	39S ribosomal protein L33, mitochondrial OS=Homo sapiens OX=9606 GN=MRPL33 PE=1 SV=1	MRPL33	7.6	0.981	0.98		1.028	1.03		0.0696534	0.000516334
Q8NI38	NF-kappa-B inhibitor delta OS=Homo sapiens OX=9606 GN=NFKBID PE=1 SV=1	NFKBID	33.5	1.195	1.219	1.208	0.82	0.88	0.913	-0.471079	0.000516369
Q9NZ63	Telomere length and silencing protein 1 homolog OS=Homo sapiens OX=9606 GN=C9orf78 PE=1 SV=1	C9orf78	33.7	1.011	1.016	1.01	0.955	0.947	0.934	-0.0987894	0.000526078
A6NHL2	Tubulin alpha chain-like 3 OS=Homo sapiens OX=9606 GN=TUBAL3 PE=1 SV=2	TUBAL3	49.9	0.874	0.889	0.886	0.967	0.947	0.961	0.118114	0.000536731
Q9Y2B0	Protein canopy homolog 2 OS=Homo sapiens OX=9606 GN=CNPY2 PE=1 SV=1	CNPY2	20.6	0.988	0.978	0.985	1.014	1.014	1.014	0.0438162	0.00054556
O75083	WD repeat-containing protein 1 OS=Homo sapiens OX=9606 GN=WDR1 PE=1 SV=4	WDR1	66.2	1.004	1.006	1.002	1.02	1.023	1.019	0.0237525	0.000560982
Q8N999	Uncharacterized protein C12orf29 OS=Homo sapiens OX=9606 GN=C12orf29 PE=1 SV=2	C12orf29	37.5	0.959	0.951	0.95	1.016	1.016	1	0.0842546	0.000655051
Q9NSI8	SAM domain-containing protein SAMSN-1 OS=Homo sapiens OX=9606 GN=SAMSN1 PE=1 SV=1	SAMSN1	41.7	1.146	1.122	1.14	0.938	0.886	0.863	-0.342929	0.00072011
Q6Y7W6	GRB10-interacting GYF protein 2 OS=Homo sapiens OX=9606 GN=GIGYF2 PE=1 SV=1	GIGYF2	150	1.009	0.996	0.996	0.956	0.96	0.96	-0.0613796	0.000724071
Q5QJE6	Deoxynucleotidyltransferase terminal-interacting protein 2 OS=Homo sapiens OX=9606 GN=DNTTIP2 PE=1 SV=2	DNTTIP2	84.4	1.01	1.003	1.007	0.975	0.967	0.963	-0.0560104	0.000733134
P16885	1-phosphatidylinositol 4,5-bisphosphate phosphodiesterase gamma-2 OS=Homo sapiens OX=9606 GN=PLCG2 PE=1 SV=4	PLCG2	147.8	1.006	1.003	0.997	1.042	1.034	1.034	0.0490696	0.000766074
P07902	Galactose-1-phosphate uridylyltransferase OS=Homo sapiens OX=9606 GN=GALT PE=1 SV=3	GALT	43.3	1.011	1.024	1.016	0.971	0.979	0.978	-0.0593666	0.000813501
Q96GW9	Methionine--tRNA ligase, mitochondrial OS=Homo sapiens OX=9606 GN=MARS2 PE=1 SV=2	MARS2	66.5	1.014	1.011	1.01	0.988	0.992	0.984	-0.0341511	0.00083298
Q13772	Nuclear receptor coactivator 4 OS=Homo sapiens OX=9606 GN=NCOA4 PE=1 SV=1	NCOA4	69.7	1.11	1.106	1.115	0.968	0.94	0.908	-0.242308	0.000833748
P49790	Nuclear pore complex protein Nup153 OS=Homo sapiens OX=9606 GN=NUP153 PE=1 SV=2	NUP153	153.8	1.008	1.012	1.002	0.968	0.97	0.977	-0.0520078	0.000859492
Q14444	Caprin-1 OS=Homo sapiens OX=9606 GN=CAPRIN1 PE=1 SV=2	CAPRIN1	78.3	1.018	1.009	0.999	0.953	0.953	0.941	-0.0879695	0.000900143
Q5K651	Sterile alpha motif domain-containing protein 9 OS=Homo sapiens OX=9606 GN=SAMD9 PE=1 SV=1	SAMD9	184.2	0.976	0.977	0.973	1.005	0.996	1	0.0365135	0.000924484
Q96LC7	Sialic acid-binding Ig-like lectin 10 OS=Homo sapiens OX=9606 GN=SIGLEC10 PE=1 SV=3	SIGLEC10	76.5	0.972	0.962	0.962	1.035	1.016	1.019	0.0841771	0.000960124
Q5VV67	Peroxisome proliferator-activated receptor gamma coactivator-related protein 1 OS=Homo sapiens OX=9606 GN=PPRC1 PE=1 SV=1	PPRC1	177.4	1.094	1.134	1.021	0.785	0.824	0.809	-0.426181	0.000963235
P11940	Polyadenylate-binding protein 1 OS=Homo sapiens OX=9606 GN=PABPC1 PE=1 SV=2	PABPC1	70.6	1.041	1.022	1.034	0.978	0.962	0.972	-0.088861	0.00103577
Q5SXM2	snRNA-activating protein complex subunit 4 OS=Homo sapiens OX=9606 GN=SNAPC4 PE=1 SV=1	SNAPC4	159.3	1.008	1.001	1.015	0.971	0.974	0.968	-0.0539524	0.00104167
P05412	Transcription factor AP-1 OS=Homo sapiens OX=9606 GN=JUN PE=1 SV=2	JUN	35.7	1.142	1.215	1.229	0.802	0.78	0.684	-0.662228	0.0010428
Q9BQB6	Vitamin K epoxide reductase complex subunit 1 OS=Homo sapiens OX=9606 GN=VKORC1 PE=1 SV=1	VKORC1	18.2	0.934	0.945	0.938	1.042	1.013	1.05	0.140434	0.00104828
P07355	Annexin A2 OS=Homo sapiens OX=9606 GN=ANXA2 PE=1 SV=2	ANXA2	38.6	0.996	0.997	0.994	1.006	1.01	1.008	0.0177609	0.00105027
Q9UHX1	Poly(U)-binding-splicing factor PUF60 OS=Homo sapiens OX=9606 GN=PUF60 PE=1 SV=1	PUF60	59.8	1.002	1	1.003	0.979	0.98	0.986	-0.0290974	0.00108321
Q15306	Interferon regulatory factor 4 OS=Homo sapiens OX=9606 GN=IRF4 PE=1 SV=1	IRF4	51.7	1.068	1.093	1.067	0.935	0.904	0.954	-0.208825	0.0011777
Q8IXT5	RNA-binding protein 12B OS=Homo sapiens OX=9606 GN=RBM12B PE=1 SV=2	RBM12B	118	0.985	0.988	0.98	1.01	1.02	1.014	0.043787	0.00122556
Q14005	Pro-interleukin-16 OS=Homo sapiens OX=9606 GN=IL16 PE=1 SV=4	IL16	141.7	0.979	0.972	0.964	1.01	1.011	1.018	0.0601008	0.00122568
P42224	Signal transducer and activator of transcription 1-alpha/beta OS=Homo sapiens OX=9606 GN=STAT1 PE=1 SV=2	STAT1	87.3	1.022	1.022	1.034	0.986	0.992	0.992	-0.0515303	0.00123779
Q96EY9	Probable inactive tRNA-specific adenosine deaminase-like protein 3 OS=Homo sapiens OX=9606 GN=ADAT3 PE=1 SV=1	ADAT3	38	0.988	0.995	0.998	0.938	0.955	0.942	-0.0724476	0.00125064
O15519	CASP8 and FADD-like apoptosis regulator OS=Homo sapiens OX=9606 GN=CFLAR PE=1 SV=1	CFLAR	55.3	1.037	1.092	1.156	0.832	0.826	0.855	-0.386483	0.00128031
Q8IWE5	Pleckstrin homology domain-containing family M member 2 OS=Homo sapiens OX=9606 GN=PLEKHM2 PE=1 SV=2	PLEKHM2	112.7	0.915	0.94	0.905	1.01	1.025	1.034	0.1531	0.00129257
P11441	Ubiquitin-like protein 4A OS=Homo sapiens OX=9606 GN=UBL4A PE=1 SV=1	UBL4A	17.8	0.976	0.975		1.02	1.017		0.0622322	0.00130437
Q9H2W6	39S ribosomal protein L46, mitochondrial OS=Homo sapiens OX=9606 GN=MRPL46 PE=1 SV=1	MRPL46	31.7	1.014	1	1.003	0.965	0.971	0.962	-0.0580571	0.00132851
O00743	Serine/threonine-protein phosphatase 6 catalytic subunit OS=Homo sapiens OX=9606 GN=PPP6C PE=1 SV=1	PPP6C	35.1	1.005	1.002	1.002	1.032	1.027	1.022	0.0341146	0.0013711
C9J7I0	UBAP1-MVB12-associated (UMA)-domain containing protein 1 OS=Homo sapiens OX=9606 GN=UMAD1 PE=1 SV=2	UMAD1	15.2	0.998	0.981	1	0.934	0.934	0.945	-0.0827186	0.00137185
Q9H501	ESF1 homolog OS=Homo sapiens OX=9606 GN=ESF1 PE=1 SV=1	ESF1	98.7	0.992	1.026	1.011	0.928	0.933	0.938	-0.11393	0.00152396
Q6W2J9	BCL-6 corepressor OS=Homo sapiens OX=9606 GN=BCOR PE=1 SV=1	BCOR	192.1	1.034	1.05	1.062	0.978	0.985	0.988	-0.0923147	0.00153384
Q13822	Ectonucleotide pyrophosphatase/phosphodiesterase family member 2 OS=Homo sapiens OX=9606 GN=ENPP2 PE=1 SV=3	ENPP2	98.9	1.078	1.134	1.07	0.926	0.926	0.952	-0.227089	0.0015424
Q9NVT9	Armadillo repeat-containing protein 1 OS=Homo sapiens OX=9606 GN=ARMC1 PE=1 SV=1	ARMC1	31.3	0.952	0.954	0.97	1.012	1.02	1.006	0.0790582	0.00155601
Q9P2G3	Kelch-like protein 14 OS=Homo sapiens OX=9606 GN=KLHL14 PE=1 SV=2	KLHL14	70.7	0.986	0.981	0.974	1.015	1.008	1.015	0.0468151	0.00155822
P57088	Transmembrane protein 33 OS=Homo sapiens OX=9606 GN=TMEM33 PE=1 SV=2	TMEM33	28	0.986	0.989	0.982	0.962	0.966	0.968	-0.0300726	0.00163005
O00442	RNA 3'-terminal phosphate cyclase OS=Homo sapiens OX=9606 GN=RTCA PE=1 SV=1	RTCA	39.3	1.003	1.006	1.008	1.024	1.031	1.024	0.0293472	0.00164394
Q9Y324	rRNA-processing protein FCF1 homolog OS=Homo sapiens OX=9606 GN=FCF1 PE=1 SV=1	FCF1	23.4	0.964	0.969	0.976	1.04	1.023	1.053	0.0991719	0.00165595
P08243	Asparagine synthetase [glutamine-hydrolyzing] OS=Homo sapiens OX=9606 GN=ASNS PE=1 SV=4	ASNS	64.3	1.045	1.074	1.062	0.994	0.986	0.974	-0.106811	0.00171218
Q8NEF9	Serum response factor-binding protein 1 OS=Homo sapiens OX=9606 GN=SRFBP1 PE=1 SV=1	SRFBP1	48.6	1.025	1.03	1.006	0.94	0.924	0.952	-0.120356	0.00176053
Q5VTB9	E3 ubiquitin-protein ligase RNF220 OS=Homo sapiens OX=9606 GN=RNF220 PE=1 SV=1	RNF220	62.7	1.029	1.017	1.053	0.951	0.935	0.924	-0.141233	0.00176689
Q8NG11	Tetraspanin-14 OS=Homo sapiens OX=9606 GN=TSPAN14 PE=1 SV=1	TSPAN14	30.7	0.948	0.931	0.946	1.055	1.041	1.097	0.176662	0.00186422
P15884	Transcription factor 4 OS=Homo sapiens OX=9606 GN=TCF4 PE=1 SV=3	TCF4	71.3	0.977	0.99	0.961	1.054	1.081	1.09	0.139384	0.00189118
P26368	Splicing factor U2AF 65 kDa subunit OS=Homo sapiens OX=9606 GN=U2AF2 PE=1 SV=4	U2AF2	53.5	1.006	1.012	1	0.978	0.982	0.98	-0.0377767	0.00198066
Q9UL63	Muskelin OS=Homo sapiens OX=9606 GN=MKLN1 PE=1 SV=2	MKLN1	84.7	1.046	1.043	1.052	0.968	0.995	0.989	-0.0895312	0.00205275
Q8NC51	Plasminogen activator inhibitor 1 RNA-binding protein OS=Homo sapiens OX=9606 GN=SERBP1 PE=1 SV=2	SERBP1	44.9	0.997	0.994	0.985	0.962	0.967	0.965	-0.0403096	0.00208921
Q8IWX8	Calcium homeostasis endoplasmic reticulum protein OS=Homo sapiens OX=9606 GN=CHERP PE=1 SV=3	CHERP	103.6	0.994	0.998	1.002	0.975	0.973	0.98	-0.0321587	0.002095
Q9H0A8	COMM domain-containing protein 4 OS=Homo sapiens OX=9606 GN=COMMD4 PE=1 SV=1	COMMD4	21.8	0.975	0.978	0.992	1.019	1.022	1.019	0.055264	0.00209967
Q96I59	Probable asparagine--tRNA ligase, mitochondrial OS=Homo sapiens OX=9606 GN=NARS2 PE=1 SV=3	NARS2	54.1	1	0.991	0.998	1.021	1.018	1.016	0.0315095	0.00211298
Q9NZ01	Very-long-chain enoyl-CoA reductase OS=Homo sapiens OX=9606 GN=TECR PE=1 SV=1	TECR	36	0.963	0.967	0.942	1.019	1.02	1.011	0.0867535	0.00219255
P17275	Transcription factor jun-B OS=Homo sapiens OX=9606 GN=JUNB PE=1 SV=1	JUNB	35.9	1.078	1.082	1.027	0.827	0.827	0.897	-0.321136	0.00219464
P51825	AF4/FMR2 family member 1 OS=Homo sapiens OX=9606 GN=AFF1 PE=1 SV=1	AFF1	131.3	0.964	0.925	0.937	1.041	1.082	1.052	0.167995	0.00226652
Q6P1L5	Protein FAM117B OS=Homo sapiens OX=9606 GN=FAM117B PE=1 SV=2	FAM117B	61.9	0.927	0.923	0.904	0.976	1.001	0.998	0.111361	0.00226699
O43296	Zinc finger protein 264 OS=Homo sapiens OX=9606 GN=ZNF264 PE=1 SV=1	ZNF264	70.5	1.015	0.992	0.989	0.921	0.936	0.938	-0.100189	0.00228134
P0DPB5	Protein POLR1D, isoform 2 OS=Homo sapiens OX=9606 GN=POLR1D PE=1 SV=1	POLR1D	14.3	0.959	0.989	0.995	0.906	0.908	0.904	-0.114742	0.00229337
P43490	Nicotinamide phosphoribosyltransferase OS=Homo sapiens OX=9606 GN=NAMPT PE=1 SV=1	NAMPT	55.5	1.049	1.039	1.042	1.017	1.007	1.016	-0.0420913	0.00232443
Q9NXH9	tRNA (guanine(26)-N(2))-dimethyltransferase OS=Homo sapiens OX=9606 GN=TRMT1 PE=1 SV=1	TRMT1	72.2	1.02	1.005	1.007	0.976	0.974	0.98	-0.0493691	0.0023564
Q15669	Rho-related GTP-binding protein RhoH OS=Homo sapiens OX=9606 GN=RHOH PE=1 SV=1	RHOH	21.3	1.065	1.062	1.093	0.929	0.952	0.889	-0.217175	0.00237872
P06400	Retinoblastoma-associated protein OS=Homo sapiens OX=9606 GN=RB1 PE=1 SV=2	RB1	106.1	0.991	0.992	0.981	1.018	1.012	1.015	0.0388968	0.00240246
O14617	AP-3 complex subunit delta-1 OS=Homo sapiens OX=9606 GN=AP3D1 PE=1 SV=1	AP3D1	130.1	0.982	0.99	0.994	1.012	1.013	1.014	0.0350781	0.00254492
Q14592	Zinc finger protein 460 OS=Homo sapiens OX=9606 GN=ZNF460 PE=1 SV=2	ZNF460	63.6	1.055	1.022	1.078	0.925	0.926	0.95	-0.171698	0.00260251
P48723	Heat shock 70 kDa protein 13 OS=Homo sapiens OX=9606 GN=HSPA13 PE=1 SV=1	HSPA13	51.9	1.001	0.991	1.003	1.031	1.026	1.024	0.0408427	0.0026109
Q9H992	E3 ubiquitin-protein ligase MARCHF7 OS=Homo sapiens OX=9606 GN=MARCHF7 PE=1 SV=1	MARCHF7	78	1.046	1.026	1.038	0.995	0.978	0.981	-0.0742448	0.00263754
P31153	S-adenosylmethionine synthase isoform type-2 OS=Homo sapiens OX=9606 GN=MAT2A PE=1 SV=1	MAT2A	43.6	1.004	1.01	1.006	0.969	0.945	0.948	-0.0775249	0.00263984
Q7Z333	Probable helicase senataxin OS=Homo sapiens OX=9606 GN=SETX PE=1 SV=4	SETX	302.7	1.002	0.999	1	0.984	0.974	0.974	-0.0335582	0.00270511
Q15628	Tumor necrosis factor receptor type 1-associated DEATH domain protein OS=Homo sapiens OX=9606 GN=TRADD PE=1 SV=2	TRADD	34.2	0.935	0.962	0.95	1.034	1.075	1.036	0.143618	0.00274979
P04035	3-hydroxy-3-methylglutaryl-coenzyme A reductase OS=Homo sapiens OX=9606 GN=HMGCR PE=1 SV=1	HMGCR	97.4	1.02	0.997	1.002	0.882	0.925	0.879	-0.168611	0.00279879
P42858	Huntingtin OS=Homo sapiens OX=9606 GN=HTT PE=1 SV=2	HTT	347.4	0.994	0.995	0.997	1.014	1.014	1.024	0.0315408	0.00297737
Q5DX21	Immunoglobulin superfamily member 11 OS=Homo sapiens OX=9606 GN=IGSF11 PE=1 SV=3	IGSF11	46.1	1.046		1.052	0.949		0.939	-0.152156	0.00324104
Q13554	Calcium/calmodulin-dependent protein kinase type II subunit beta OS=Homo sapiens OX=9606 GN=CAMK2B PE=1 SV=3	CAMK2B	72.6		1.035	1.027		0.953	0.948	-0.117286	0.00330811
P61073	C-X-C chemokine receptor type 4 OS=Homo sapiens OX=9606 GN=CXCR4 PE=1 SV=1	CXCR4	39.7	0.892	0.838	0.914	1.039	1.086	1.109	0.290598	0.00331721
Q9HBE5	Interleukin-21 receptor OS=Homo sapiens OX=9606 GN=IL21R PE=1 SV=1	IL21R	59.1	1.008		1.006	1.087		1.097	0.116909	0.00332698
Q8IYB7	DIS3-like exonuclease 2 OS=Homo sapiens OX=9606 GN=DIS3L2 PE=1 SV=4	DIS3L2	99.2	0.993	0.991	0.993	1.016	1.006	1.015	0.0287877	0.00344154
O75821	Eukaryotic translation initiation factor 3 subunit G OS=Homo sapiens OX=9606 GN=EIF3G PE=1 SV=2	EIF3G	35.6	1.034	1.022	1.025	0.998	1.005	1.002	-0.0360337	0.00351043
Q6PJG6	BRCA1-associated ATM activator 1 OS=Homo sapiens OX=9606 GN=BRAT1 PE=1 SV=2	BRAT1	88.1	0.957	0.968	0.963	0.998	0.993	1.011	0.0558532	0.00353954
Q9H0R4	Haloacid dehalogenase-like hydrolase domain-containing protein 2 OS=Homo sapiens OX=9606 GN=HDHD2 PE=1 SV=1	HDHD2	28.5	0.972	0.99	0.966	1.023	1.019	1.023	0.0659715	0.00361526
Q14554	Protein disulfide-isomerase A5 OS=Homo sapiens OX=9606 GN=PDIA5 PE=1 SV=1	PDIA5	59.6	1.006	1.014	1.019	0.988	0.978	0.976	-0.0467994	0.00365088
Q9UPN4	Centrosomal protein of 131 kDa OS=Homo sapiens OX=9606 GN=CEP131 PE=1 SV=3	CEP131	122.1	0.963	0.968	0.954	0.988	0.986	0.987	0.0375132	0.00377521
P22307	Sterol carrier protein 2 OS=Homo sapiens OX=9606 GN=SCP2 PE=1 SV=2	SCP2	59	0.98	0.994	0.991	0.963	0.956	0.961	-0.0419633	0.00383338
O95831	Apoptosis-inducing factor 1, mitochondrial OS=Homo sapiens OX=9606 GN=AIFM1 PE=1 SV=1	AIFM1	66.9	1.02	1.011	1.014	0.997	1	0.998	-0.0238862	0.00384164
P35813	Protein phosphatase 1A OS=Homo sapiens OX=9606 GN=PPM1A PE=1 SV=1	PPM1A	42.4	0.992	0.998	0.996	1.034	1.023	1.018	0.0423722	0.00400558
Q9Y3B7	39S ribosomal protein L11, mitochondrial OS=Homo sapiens OX=9606 GN=MRPL11 PE=1 SV=1	MRPL11	20.7	1.009	1.007	1	0.98	0.98	0.988	-0.0328999	0.00402171
P55769	NHP2-like protein 1 OS=Homo sapiens OX=9606 GN=SNU13 PE=1 SV=3	SNU13	14.2	0.976	0.986	0.978	1.006	0.999	1.001	0.0320289	0.00404255
Q9NZM5	Ribosome biogenesis protein NOP53 OS=Homo sapiens OX=9606 GN=NOP53 PE=1 SV=2	NOP53	54.4	0.986	0.994	0.98	0.893	0.87	0.92	-0.14175	0.00409554
Q14CX7	N-alpha-acetyltransferase 25, NatB auxiliary subunit OS=Homo sapiens OX=9606 GN=NAA25 PE=1 SV=1	NAA25	112.2	0.966	0.971	0.986	1.023	1.011	1.014	0.0604131	0.00412771
Q5GLZ8	Probable E3 ubiquitin-protein ligase HERC4 OS=Homo sapiens OX=9606 GN=HERC4 PE=1 SV=1	HERC4	118.5	0.97	0.974	0.989	1.013	1.015	1.024	0.0573779	0.00418774
P54725	UV excision repair protein RAD23 homolog A OS=Homo sapiens OX=9606 GN=RAD23A PE=1 SV=1	RAD23A	39.6	0.962	0.931	0.944	1.01	1.017	1.042	0.113402	0.00421743
P07205	Phosphoglycerate kinase 2 OS=Homo sapiens OX=9606 GN=PGK2 PE=1 SV=3	PGK2	44.8	0.965	0.948	0.964	1.055	1.087	1.03	0.140828	0.00422207
P17844	Probable ATP-dependent RNA helicase DDX5 OS=Homo sapiens OX=9606 GN=DDX5 PE=1 SV=1	DDX5	69.1	0.984	1.004	0.998	0.95	0.962	0.953	-0.059679	0.00423452
Q8WWC4	m-AAA protease-interacting protein 1, mitochondrial OS=Homo sapiens OX=9606 GN=MAIP1 PE=1 SV=1	MAIP1	32.5	0.972	0.985	0.983	1.016	1.006	1.02	0.049204	0.00425612
P60891	Ribose-phosphate pyrophosphokinase 1 OS=Homo sapiens OX=9606 GN=PRPS1 PE=1 SV=2	PRPS1	34.8	1.017	0.997	1.002	1.059	1.042	1.051	0.0636311	0.00433422
P01116	GTPase KRas OS=Homo sapiens OX=9606 GN=KRAS PE=1 SV=1	KRAS	21.6	0.972	0.964	0.976	1.037	1.019	1.009	0.0738767	0.00434347
P07858	Cathepsin B OS=Homo sapiens OX=9606 GN=CTSB PE=1 SV=3	CTSB	37.8	0.974	0.967	0.982	1.025	1.047	1.018	0.080157	0.00436613
O00203	AP-3 complex subunit beta-1 OS=Homo sapiens OX=9606 GN=AP3B1 PE=1 SV=3	AP3B1	121.2	1.008	1.001	1.003	1.02	1.021	1.016	0.0213948	0.00439916
Q9UMZ2	Synergin gamma OS=Homo sapiens OX=9606 GN=SYNRG PE=1 SV=2	SYNRG	140.6	1.02	1.023	1.011	0.98	0.994	0.981	-0.0475419	0.00468209
P62906	60S ribosomal protein L10a OS=Homo sapiens OX=9606 GN=RPL10A PE=1 SV=2	RPL10A	24.8	1.011	1.011	1.016	0.992	1	0.997	-0.023459	0.00473774
Q9P2E3	NFX1-type zinc finger-containing protein 1 OS=Homo sapiens OX=9606 GN=ZNFX1 PE=2 SV=2	ZNFX1	220.1	1.033	1.022	1.052	0.954	0.978	0.943	-0.11196	0.00474141
Q68D10	Protein SPT2 homolog OS=Homo sapiens OX=9606 GN=SPTY2D1 PE=1 SV=3	SPTY2D1	75.6	1.008	1.018	1.004	0.956	0.976	0.952	-0.0712466	0.00479354
P16104	Histone H2AX OS=Homo sapiens OX=9606 GN=H2AX PE=1 SV=2	H2AX	15.1	1.06	1.053	1.048	1.084	1.096	1.107	0.0563904	0.00480956
P52888	Thimet oligopeptidase OS=Homo sapiens OX=9606 GN=THOP1 PE=1 SV=2	THOP1	78.8	0.986	0.993	0.984	1.003	1.008	1.01	0.0279676	0.00492171
P49591	Serine--tRNA ligase, cytoplasmic OS=Homo sapiens OX=9606 GN=SARS1 PE=1 SV=3	SARS1	58.7	1.022	1.025	1.034	1.068	1.071	1.053	0.051062	0.00496825
Q9NQ55	Suppressor of SWI4 1 homolog OS=Homo sapiens OX=9606 GN=PPAN PE=2 SV=1	PPAN	53.2	1.019	1.025	1.019	0.958	0.984	0.953	-0.081382	0.00501936
Q06124	Tyrosine-protein phosphatase non-receptor type 11 OS=Homo sapiens OX=9606 GN=PTPN11 PE=1 SV=3	PTPN11	68	0.985	0.989	0.984	1	0.996	0.996	0.0164881	0.00502777
Q96A19	Coiled-coil domain-containing protein 102A OS=Homo sapiens OX=9606 GN=CCDC102A PE=1 SV=2	CCDC102A	62.6	0.962	0.973	0.981	1.058	1.078	1.029	0.118215	0.00505443
Q86X76	Deaminated glutathione amidase OS=Homo sapiens OX=9606 GN=NIT1 PE=1 SV=2	NIT1	35.9	0.961	0.978	0.937	1.07	1.03	1.059	0.135404	0.00508502
Q68DQ2	Very large A-kinase anchor protein OS=Homo sapiens OX=9606 GN=CRYBG3 PE=1 SV=3	CRYBG3	330.4	0.992	1.015	1.02	0.956	0.956	0.965	-0.0733235	0.00512092
Q9NP50	SIN3-HDAC complex-associated factor OS=Homo sapiens OX=9606 GN=SINHCAF PE=1 SV=1	SINHCAF	24.8	1.117	1.146	1.008	0.829	0.843	0.887	-0.354152	0.00521224
Q9Y2E5	Epididymis-specific alpha-mannosidase OS=Homo sapiens OX=9606 GN=MAN2B2 PE=1 SV=4	MAN2B2	113.9	1.049		1.038	0.97		0.968	-0.106862	0.00521838
P15923	Transcription factor E2-alpha OS=Homo sapiens OX=9606 GN=TCF3 PE=1 SV=1	TCF3	67.6	1.025	0.974	1.003	1.094	1.08	1.096	0.123367	0.00522008
P05091	Aldehyde dehydrogenase, mitochondrial OS=Homo sapiens OX=9606 GN=ALDH2 PE=1 SV=2	ALDH2	56.3	1.02	1.028	1.018	1.042	1.046	1.039	0.0284215	0.0052231
P78362	SRSF protein kinase 2 OS=Homo sapiens OX=9606 GN=SRPK2 PE=1 SV=3	SRPK2	77.5	0.958	0.976	0.975	1.006	1.002	1.002	0.0492402	0.00524712
O43149	Zinc finger ZZ-type and EF-hand domain-containing protein 1 OS=Homo sapiens OX=9606 GN=ZZEF1 PE=1 SV=6	ZZEF1	330.9	0.99	0.983	0.987	1.006	1.019	1.022	0.0417923	0.00532563
Q14978	Nucleolar and coiled-body phosphoprotein 1 OS=Homo sapiens OX=9606 GN=NOLC1 PE=1 SV=2	NOLC1	73.6	1.003	0.997	0.974	0.946	0.942	0.938	-0.0736432	0.0053514
O15111	Inhibitor of nuclear factor kappa-B kinase subunit alpha OS=Homo sapiens OX=9606 GN=CHUK PE=1 SV=2	CHUK	84.6	0.978	0.985	0.972	1.018	1.014	1.038	0.0648782	0.00536951
Q6UWP7	Lysocardiolipin acyltransferase 1 OS=Homo sapiens OX=9606 GN=LCLAT1 PE=1 SV=1	LCLAT1	48.9	0.997	1.001	1.003	1.032	1.028	1.049	0.0510073	0.00538863
P13747	HLA class I histocompatibility antigen, alpha chain E OS=Homo sapiens OX=9606 GN=HLA-E PE=1 SV=4	HLA-E	40	1.006	1.002	1.015	0.943	0.968	0.935	-0.0870453	0.00554546
P01040	Cystatin-A OS=Homo sapiens OX=9606 GN=CSTA PE=1 SV=1	CSTA	11	1.051	1.07	1.076	0.98	0.981	1.014	-0.103829	0.00556451
Q9NVU7	Protein SDA1 homolog OS=Homo sapiens OX=9606 GN=SDAD1 PE=1 SV=3	SDAD1	79.8	1.021	1.04	1.02	0.984	0.981	0.994	-0.058289	0.00565581
P00966	Argininosuccinate synthase OS=Homo sapiens OX=9606 GN=ASS1 PE=1 SV=2	ASS1	46.5	1.064	1.056	1.058	1.081	1.09	1.099	0.0411715	0.00568188
O00418	Eukaryotic elongation factor 2 kinase OS=Homo sapiens OX=9606 GN=EEF2K PE=1 SV=2	EEF2K	82.1	0.982	0.978	0.994	1.043	1.042	1.08	0.0995357	0.00568595
Q9H2J4	Phosducin-like protein 3 OS=Homo sapiens OX=9606 GN=PDCL3 PE=1 SV=1	PDCL3	27.6	0.988	0.996	1.005	0.969	0.956	0.964	-0.0490927	0.00570997
Q01658	Protein Dr1 OS=Homo sapiens OX=9606 GN=DR1 PE=1 SV=1	DR1	19.4	1.002	1.002	0.989	0.954	0.965	0.97	-0.0510221	0.00573947
Q5T6F2	Ubiquitin-associated protein 2 OS=Homo sapiens OX=9606 GN=UBAP2 PE=1 SV=1	UBAP2	117	1.019	1.02	0.995	0.963	0.963	0.971	-0.0666614	0.00574771
O60271	C-Jun-amino-terminal kinase-interacting protein 4 OS=Homo sapiens OX=9606 GN=SPAG9 PE=1 SV=4	SPAG9	146.1	1.032	1.027	1.022	1.007	1.005	1.012	-0.0269405	0.00586984
Q9Y266	Nuclear migration protein nudC OS=Homo sapiens OX=9606 GN=NUDC PE=1 SV=1	NUDC	38.2	1.02	1.012	1.015	0.972	0.982	0.992	-0.0486321	0.00590508
O95197	Reticulon-3 OS=Homo sapiens OX=9606 GN=RTN3 PE=1 SV=2	RTN3	112.5	0.974	0.973	0.947	1.012	1.035	1.035	0.0908019	0.00606272
O43699	Sialic acid-binding Ig-like lectin 6 OS=Homo sapiens OX=9606 GN=SIGLEC6 PE=1 SV=2	SIGLEC6	49.9	1.02	1.014	1.014	1.03	1.027	1.033	0.0197439	0.0061308
Q8TD55	Pleckstrin homology domain-containing family O member 2 OS=Homo sapiens OX=9606 GN=PLEKHO2 PE=1 SV=1	PLEKHO2	53.3	0.976	0.972	0.986	1.064	1.038	1.024	0.0914489	0.00618996
Q96QC0	Serine/threonine-protein phosphatase 1 regulatory subunit 10 OS=Homo sapiens OX=9606 GN=PPP1R10 PE=1 SV=1	PPP1R10	99	0.998	0.999	1.008	0.946	0.953	0.972	-0.0658117	0.00627855
Q8N2R8	Protein FAM43A OS=Homo sapiens OX=9606 GN=FAM43A PE=1 SV=2	FAM43A	45.7	1.03	0.956	0.996	1.127	1.144	1.105	0.179035	0.00636984
Q8IYL3	UPF0688 protein C1orf174 OS=Homo sapiens OX=9606 GN=C1orf174 PE=1 SV=2	C1orf174	26	1.141	1.048	1.077	0.941	0.959	0.954	-0.194539	0.00640392
P48556	26S proteasome non-ATPase regulatory subunit 8 OS=Homo sapiens OX=9606 GN=PSMD8 PE=1 SV=2	PSMD8	39.6	0.981	0.968	0.985	1.019	1.028	1.008	0.0583035	0.00642872
P19838	Nuclear factor NF-kappa-B p105 subunit OS=Homo sapiens OX=9606 GN=NFKB1 PE=1 SV=2	NFKB1	105.3	1.014	1.02	1.018	0.97	0.99	0.964	-0.0618117	0.00644024
O60563	Cyclin-T1 OS=Homo sapiens OX=9606 GN=CCNT1 PE=1 SV=1	CCNT1	80.6	1.021	1.01	1.027	0.94	0.974	0.936	-0.101626	0.00644175
Q7LDG7	RAS guanyl-releasing protein 2 OS=Homo sapiens OX=9606 GN=RASGRP2 PE=1 SV=1	RASGRP2	69.2	0.98		0.984	1.058		1.047	0.100025	0.00648243
Q9UJX2	Cell division cycle protein 23 homolog OS=Homo sapiens OX=9606 GN=CDC23 PE=1 SV=3	CDC23	68.8	0.965	0.978	0.97	0.998	1.007	1.019	0.0539524	0.00648958
Q9HAV0	Guanine nucleotide-binding protein subunit beta-4 OS=Homo sapiens OX=9606 GN=GNB4 PE=1 SV=3	GNB4	37.5	0.985	0.973	0.988	0.954	0.936	0.947	-0.0543913	0.00652218
P35226	Polycomb complex protein BMI-1 OS=Homo sapiens OX=9606 GN=BMI1 PE=1 SV=2	BMI1	36.9	1.004	1.005	0.991	0.959	0.975	0.964	-0.0499049	0.00652352
Q96RS0	Trimethylguanosine synthase OS=Homo sapiens OX=9606 GN=TGS1 PE=1 SV=3	TGS1	96.6	0.997	1.018	1.016	0.967	0.941	0.961	-0.0792459	0.00656483
O15294	UDP-N-acetylglucosamine--peptide N-acetylglucosaminyltransferase 110 kDa subunit OS=Homo sapiens OX=9606 GN=OGT PE=1 SV=3	OGT	116.9	1.009	1.012	1.02	0.996	0.992	0.997	-0.0268149	0.00657154
P05062	Fructose-bisphosphate aldolase B OS=Homo sapiens OX=9606 GN=ALDOB PE=1 SV=2	ALDOB	39.4	0.977	0.971		1.017	1.014		0.0601966	0.00663464
P22033	Methylmalonyl-CoA mutase, mitochondrial OS=Homo sapiens OX=9606 GN=MMUT PE=1 SV=4	MMUT	83.1	1.014	1.005	1.024	0.984	0.985	0.988	-0.0413601	0.0066711
P24534	Elongation factor 1-beta OS=Homo sapiens OX=9606 GN=EEF1B2 PE=1 SV=3	EEF1B2	24.7	1	1.01	1.004	0.978	0.976	0.96	-0.0486785	0.00673029
Q96KB5	Lymphokine-activated killer T-cell-originated protein kinase OS=Homo sapiens OX=9606 GN=PBK PE=1 SV=3	PBK	36.1	1.002	0.977	0.971	1.037	1.032	1.049	0.079906	0.00674181
P60660	Myosin light polypeptide 6 OS=Homo sapiens OX=9606 GN=MYL6 PE=1 SV=2	MYL6	16.9	0.988	0.991	0.978	1.038	1.021	1.016	0.0564522	0.00680258
Q96A57	Transmembrane protein 230 OS=Homo sapiens OX=9606 GN=TMEM230 PE=1 SV=1	TMEM230	13.2	1.074	1.104	1.048	0.984	0.991	1	-0.116857	0.00682971
Q6DCA0	AMMECR1-like protein OS=Homo sapiens OX=9606 GN=AMMECR1L PE=1 SV=1	AMMECR1L	34.5	1.06	1.092	1.043	0.989	0.997	0.993	-0.100988	0.00689859
Q8IWR0	Zinc finger CCCH domain-containing protein 7A OS=Homo sapiens OX=9606 GN=ZC3H7A PE=1 SV=1	ZC3H7A	110.5	0.997	1.008	0.996	1.025	1.019	1.022	0.0309144	0.00692113
O15160	DNA-directed RNA polymerases I and III subunit RPAC1 OS=Homo sapiens OX=9606 GN=POLR1C PE=1 SV=1	POLR1C	39.2	1.048	1.079	1.048	0.956	0.982	0.996	-0.113888	0.00693136
P07738	Bisphosphoglycerate mutase OS=Homo sapiens OX=9606 GN=BPGM PE=1 SV=2	BPGM	30	1	1.002	1.016	1.06	1.048	1.037	0.0594672	0.00693755
O95999	B-cell lymphoma/leukemia 10 OS=Homo sapiens OX=9606 GN=BCL10 PE=1 SV=1	BCL10	26.2	0.956	0.93	0.937	1.011	1.025	0.988	0.099229	0.00706058
Q13813	Spectrin alpha chain, non-erythrocytic 1 OS=Homo sapiens OX=9606 GN=SPTAN1 PE=1 SV=3	SPTAN1	284.4	1.009	1.012	1.013	1.019	1.019	1.017	0.00995129	0.00706834
P16150	Leukosialin OS=Homo sapiens OX=9606 GN=SPN PE=1 SV=1	SPN	40.3	1.019	0.978	1.038	1.14	1.128	1.1	0.150196	0.00708768
Q9NYP7	Elongation of very long chain fatty acids protein 5 OS=Homo sapiens OX=9606 GN=ELOVL5 PE=1 SV=1	ELOVL5	35.3	1.004	0.973	1.005	0.912	0.936	0.935	-0.0996393	0.00709894
Q9BSQ5	Cerebral cavernous malformations 2 protein OS=Homo sapiens OX=9606 GN=CCM2 PE=1 SV=1	CCM2	48.8	1.019	1.005	0.99	1.048	1.07	1.057	0.0750772	0.00717367
P04062	Lysosomal acid glucosylceramidase OS=Homo sapiens OX=9606 GN=GBA PE=1 SV=3	GBA	59.7	1.006	1.019	1.038	0.944	0.967	0.968	-0.0893776	0.00718371
Q9C0B1	Alpha-ketoglutarate-dependent dioxygenase FTO OS=Homo sapiens OX=9606 GN=FTO PE=1 SV=3	FTO	58.2	1.023	1.023	1.014	0.992	1.003	0.991	-0.0353175	0.00724544
P53671	LIM domain kinase 2 OS=Homo sapiens OX=9606 GN=LIMK2 PE=1 SV=1	LIMK2	72.2	1.07	1.022	1.023	0.963	0.924	0.926	-0.147123	0.00730293
Q9NVS9	Pyridoxine-5'-phosphate oxidase OS=Homo sapiens OX=9606 GN=PNPO PE=1 SV=1	PNPO	30	0.992	0.98	0.97	1.012	1.014	1.014	0.0472741	0.00730384
Q9UHF7	Zinc finger transcription factor Trps1 OS=Homo sapiens OX=9606 GN=TRPS1 PE=1 SV=2	TRPS1	141.4	1.023	1.022	1.004	0.934	0.929	0.876	-0.154687	0.00736598
P23786	Carnitine O-palmitoyltransferase 2, mitochondrial OS=Homo sapiens OX=9606 GN=CPT2 PE=1 SV=2	CPT2	73.7	0.98	0.978	0.975	0.987	0.989	0.985	0.0137074	0.00736931
Q86V81	THO complex subunit 4 OS=Homo sapiens OX=9606 GN=ALYREF PE=1 SV=3	ALYREF	26.9	1.023	1.004	1.023	0.976	0.949	0.969	-0.0757443	0.00742177
Q96CB9	5-methylcytosine rRNA methyltransferase NSUN4 OS=Homo sapiens OX=9606 GN=NSUN4 PE=1 SV=2	NSUN4	43.1	0.981	0.962	0.982	1.007	1.012	1.02	0.0551601	0.0075383
P51532	Transcription activator BRG1 OS=Homo sapiens OX=9606 GN=SMARCA4 PE=1 SV=2	SMARCA4	184.5	1	1.004	0.99	0.951	0.96	0.972	-0.0545034	0.00755998
O75400	Pre-mRNA-processing factor 40 homolog A OS=Homo sapiens OX=9606 GN=PRPF40A PE=1 SV=2	PRPF40A	108.7	0.994	1.011	1.006	0.98	0.973	0.969	-0.0432865	0.00758038
O75326	Semaphorin-7A OS=Homo sapiens OX=9606 GN=SEMA7A PE=1 SV=1	SEMA7A	74.8	0.965	1.011	0.966	0.871	0.898	0.842	-0.172195	0.00773894
Q6ZSJ8	Uncharacterized protein C1orf122 OS=Homo sapiens OX=9606 GN=C1orf122 PE=4 SV=2	C1orf122	11.5	1.05	1.041		0.986	0.991		-0.0808802	0.00783822
Q02818	Nucleobindin-1 OS=Homo sapiens OX=9606 GN=NUCB1 PE=1 SV=4	NUCB1	53.8	0.995	0.998	0.999	0.989	0.986	0.982	-0.0169759	0.00784315
Q13438	Protein OS-9 OS=Homo sapiens OX=9606 GN=OS9 PE=1 SV=1	OS9	75.5	1.006	1.014	0.998	0.982	0.985	0.981	-0.0338563	0.00784475
Q9P1U1	Actin-related protein 3B OS=Homo sapiens OX=9606 GN=ACTR3B PE=2 SV=1	ACTR3B	47.6	1.018	1.014	1.01	0.966	0.965	0.989	-0.0590518	0.00795378
P40425	Pre-B-cell leukemia transcription factor 2 OS=Homo sapiens OX=9606 GN=PBX2 PE=1 SV=2	PBX2	45.9	0.978	0.961	0.996	1.05	1.076	1.036	0.107477	0.00795773
Q5HY98	Zinc finger protein 766 OS=Homo sapiens OX=9606 GN=ZNF766 PE=1 SV=1	ZNF766	54.5	0.969	1.011	1.004	0.916	0.876	0.853	-0.17398	0.00796247
Q7L2J0	7SK snRNA methylphosphate capping enzyme OS=Homo sapiens OX=9606 GN=MEPCE PE=1 SV=1	MEPCE	74.3	0.94	0.952	0.926	1.042	1.004	0.998	0.111297	0.00798797
P40855	Peroxisomal biogenesis factor 19 OS=Homo sapiens OX=9606 GN=PEX19 PE=1 SV=1	PEX19	32.8	1.064	1.088	1.038	0.952	0.957	0.994	-0.136012	0.00802212
Q9BSL1	Ubiquitin-associated domain-containing protein 1 OS=Homo sapiens OX=9606 GN=UBAC1 PE=1 SV=1	UBAC1	45.3	1.026	1.032	1.016	0.997	1.002	0.99	-0.0404543	0.00815977
Q96BD5	PHD finger protein 21A OS=Homo sapiens OX=9606 GN=PHF21A PE=1 SV=1	PHF21A	74.8	0.955	0.954	0.967	0.988	0.988	1.006	0.0522166	0.00820359
P09884	DNA polymerase alpha catalytic subunit OS=Homo sapiens OX=9606 GN=POLA1 PE=1 SV=2	POLA1	165.8	1.002	0.99	1.001	0.97	0.979	0.976	-0.0331557	0.00823457
Q9BWM5	Zinc finger protein 416 OS=Homo sapiens OX=9606 GN=ZNF416 PE=2 SV=1	ZNF416	67.1	0.946	0.939	0.956	0.981	0.998	1.013	0.0747113	0.00825547
Q08379	Golgin subfamily A member 2 OS=Homo sapiens OX=9606 GN=GOLGA2 PE=1 SV=3	GOLGA2	113	1.004	1.01	1.003	0.992	0.994	0.987	-0.0211952	0.00827225
Q14542	Equilibrative nucleoside transporter 2 OS=Homo sapiens OX=9606 GN=SLC29A2 PE=1 SV=3	SLC29A2	50.1	1.081	1.1	1.111	0.993	1.034	0.975	-0.13304	0.00841638
O00459	Phosphatidylinositol 3-kinase regulatory subunit beta OS=Homo sapiens OX=9606 GN=PIK3R2 PE=1 SV=2	PIK3R2	81.5	1.016	1.028	1.017	0.982	0.999	0.984	-0.0459709	0.00842366
Q01831	DNA repair protein complementing XP-C cells OS=Homo sapiens OX=9606 GN=XPC PE=1 SV=4	XPC	105.9	0.98	0.938	0.932	1.045	1.026	1.072	0.14118	0.0084425
P07919	Cytochrome b-c1 complex subunit 6, mitochondrial OS=Homo sapiens OX=9606 GN=UQCRH PE=1 SV=2	UQCRH	10.7	0.95	0.964	0.975	1.103	1.03	1.094	0.159623	0.00851065
P14373	Zinc finger protein RFP OS=Homo sapiens OX=9606 GN=TRIM27 PE=1 SV=1	TRIM27	58.5	0.995		1.008	0.926		0.918	-0.119324	0.00879445
Q7Z569	BRCA1-associated protein OS=Homo sapiens OX=9606 GN=BRAP PE=1 SV=2	BRAP	67.3	0.976	0.984	0.979	0.996	0.992	1.001	0.0243375	0.00882276
Q99447	Ethanolamine-phosphate cytidylyltransferase OS=Homo sapiens OX=9606 GN=PCYT2 PE=1 SV=1	PCYT2	43.8	1.002	0.998	1.004	1.024	1.023	1.013	0.0266468	0.00886153
Q9H7P9	Pleckstrin homology domain-containing family G member 2 OS=Homo sapiens OX=9606 GN=PLEKHG2 PE=1 SV=3	PLEKHG2	147.9		1.06	1.073		0.961	0.944	-0.163093	0.00901167
O95260	Arginyl-tRNA--protein transferase 1 OS=Homo sapiens OX=9606 GN=ATE1 PE=1 SV=2	ATE1	59.1	1.022	1.025	1.028	0.978	0.982	0.946	-0.0815517	0.00902093
Q5VW36	Focadhesin OS=Homo sapiens OX=9606 GN=FOCAD PE=1 SV=1	FOCAD	199.9	0.99	0.999	1.005	1.034	1.025	1.02	0.0403876	0.00908908
Q06587	E3 ubiquitin-protein ligase RING1 OS=Homo sapiens OX=9606 GN=RING1 PE=1 SV=2	RING1	42.4	1.038	1.021		0.944	0.94		-0.128145	0.00909316
Q9Y3B9	RRP15-like protein OS=Homo sapiens OX=9606 GN=RRP15 PE=1 SV=2	RRP15	31.5	0.994	1.004	1.007	0.959	0.979	0.962	-0.0513121	0.00912511
P17655	Calpain-2 catalytic subunit OS=Homo sapiens OX=9606 GN=CAPN2 PE=1 SV=6	CAPN2	79.9	1.007	1.003	1.005	1.022	1.015	1.026	0.0227874	0.00925879
P52789	Hexokinase-2 OS=Homo sapiens OX=9606 GN=HK2 PE=1 SV=2	HK2	102.3	1.008	1.021	1.028	0.976	0.984	0.992	-0.0504238	0.00928777
Q9HBH9	MAP kinase-interacting serine/threonine-protein kinase 2 OS=Homo sapiens OX=9606 GN=MKNK2 PE=1 SV=3	MKNK2	51.8		0.968	0.952		1.046	1.046	0.123777	0.00929586
Q9UBX3	Mitochondrial dicarboxylate carrier OS=Homo sapiens OX=9606 GN=SLC25A10 PE=1 SV=2	SLC25A10	31.3	0.964	0.989	0.977	1.02	1.027	1.052	0.0809021	0.00933427
P54764	Ephrin type-A receptor 4 OS=Homo sapiens OX=9606 GN=EPHA4 PE=1 SV=1	EPHA4	109.8	1.004	1.04	1.008	0.97	0.958	0.958	-0.0806837	0.00933843
Q8NI27	THO complex subunit 2 OS=Homo sapiens OX=9606 GN=THOC2 PE=1 SV=2	THOC2	182.7	0.988	0.98	0.984	0.995	1.003	1.002	0.0232698	0.00941989
Q9Y2I7	1-phosphatidylinositol 3-phosphate 5-kinase OS=Homo sapiens OX=9606 GN=PIKFYVE PE=1 SV=3	PIKFYVE	237	1.014	1.028	1.019	0.98	0.989	0.961	-0.0631024	0.00949997
Q00577	Transcriptional activator protein Pur-alpha OS=Homo sapiens OX=9606 GN=PURA PE=1 SV=2	PURA	34.9	1.017	1.018	1.027	1.052	1.044	1.038	0.0335309	0.00950086
Q9Y6K5	2'-5'-oligoadenylate synthase 3 OS=Homo sapiens OX=9606 GN=OAS3 PE=1 SV=3	OAS3	121.1	0.997	1.005	1.015	1.034	1.033	1.028	0.0368247	0.0095702
O94819	Kelch repeat and BTB domain-containing protein 11 OS=Homo sapiens OX=9606 GN=KBTBD11 PE=1 SV=1	KBTBD11	65.7	1.047	1.044	1.033	1.082	1.065	1.087	0.0499252	0.00959568
Q15021	Condensin complex subunit 1 OS=Homo sapiens OX=9606 GN=NCAPD2 PE=1 SV=3	NCAPD2	157.1	0.984	0.987	0.991	1.002	1.018	1.013	0.0341739	0.00980192
Q76FK4	Nucleolar protein 8 OS=Homo sapiens OX=9606 GN=NOL8 PE=1 SV=1	NOL8	131.5	0.986	1.002	1.005	0.968	0.973	0.966	-0.0420612	0.00988069
Q9UHR6	Zinc finger HIT domain-containing protein 2 OS=Homo sapiens OX=9606 GN=ZNHIT2 PE=1 SV=1	ZNHIT2	42.9	0.996	1.009	0.998	1.021	1.019	1.026	0.0299532	0.0100219
O15523	ATP-dependent RNA helicase DDX3Y OS=Homo sapiens OX=9606 GN=DDX3Y PE=1 SV=2	DDX3Y	73.1	1.01	1.005	0.977	0.902	0.933	0.94	-0.108622	0.0100235
P55072	Transitional endoplasmic reticulum ATPase OS=Homo sapiens OX=9606 GN=VCP PE=1 SV=4	VCP	89.3	0.996	0.992	0.995	1	1	1.002	0.00916	0.0100317
O95900	Mitochondrial mRNA pseudouridine synthase TRUB2 OS=Homo sapiens OX=9606 GN=TRUB2 PE=1 SV=1	TRUB2	36.7	1.023	1.047	0.969	0.891	0.916	0.909	-0.162113	0.0101012
Q8TDD1	ATP-dependent RNA helicase DDX54 OS=Homo sapiens OX=9606 GN=DDX54 PE=1 SV=2	DDX54	98.5	0.983	0.978	0.975	1.013	1.002	0.996	0.0363907	0.0101437
P05026	Sodium/potassium-transporting ATPase subunit beta-1 OS=Homo sapiens OX=9606 GN=ATP1B1 PE=1 SV=1	ATP1B1	35	1.049	1.058	1.042	1.072	1.088	1.079	0.0406547	0.0101678
P26358	DNA (cytosine-5)-methyltransferase 1 OS=Homo sapiens OX=9606 GN=DNMT1 PE=1 SV=2	DNMT1	183.1	1.011	1.017	1.022	0.982	0.998	0.992	-0.0373751	0.0101813
Q49AR2	UPF0489 protein C5orf22 OS=Homo sapiens OX=9606 GN=C5orf22 PE=1 SV=2	C5orf22	49.9	0.952		0.94	1.014		1.022	0.105825	0.0101848
Q9UNX4	WD repeat-containing protein 3 OS=Homo sapiens OX=9606 GN=WDR3 PE=1 SV=1	WDR3	106	1.006	1.019	1.006	0.992	0.982	0.986	-0.0341967	0.010329
Q03426	Mevalonate kinase OS=Homo sapiens OX=9606 GN=MVK PE=1 SV=1	MVK	42.4	0.993	0.977	0.976	1.022	1.018	1.006	0.0481585	0.0103942
Q8IWV7	E3 ubiquitin-protein ligase UBR1 OS=Homo sapiens OX=9606 GN=UBR1 PE=1 SV=1	UBR1	200.1	0.994	0.981	0.978	1.008	1.014	1.006	0.0361838	0.0104231
B0I1T2	Unconventional myosin-Ig OS=Homo sapiens OX=9606 GN=MYO1G PE=1 SV=2	MYO1G	116.4	1.036	1.023	1.039	1.068	1.054	1.065	0.0408619	0.010435
Q9NR30	Nucleolar RNA helicase 2 OS=Homo sapiens OX=9606 GN=DDX21 PE=1 SV=5	DDX21	87.3	1.011	0.994	1.016	0.969	0.98	0.971	-0.0490578	0.0104979
Q8NBT2	Kinetochore protein Spc24 OS=Homo sapiens OX=9606 GN=SPC24 PE=1 SV=2	SPC24	22.5	0.936	0.97	0.972	1.054	1.039	1.013	0.109991	0.0106599
Q9NWW7	Uncharacterized protein C2orf42 OS=Homo sapiens OX=9606 GN=C2orf42 PE=1 SV=1	C2orf42	64	1.014	0.978	0.986	1.062	1.09	1.048	0.103728	0.0106654
Q9H7Z7	Prostaglandin E synthase 2 OS=Homo sapiens OX=9606 GN=PTGES2 PE=1 SV=1	PTGES2	41.9	1.001	1	1.009	1.016	1.025	1.025	0.0265942	0.01071
P21291	Cysteine and glycine-rich protein 1 OS=Homo sapiens OX=9606 GN=CSRP1 PE=1 SV=3	CSRP1	20.6	1	1.002	0.99	1.022	1.022	1.039	0.0432247	0.0107624
O14672	Disintegrin and metalloproteinase domain-containing protein 10 OS=Homo sapiens OX=9606 GN=ADAM10 PE=1 SV=1	ADAM10	84.1	1.034	1.023	1.033	1.002	1.01	1.013	-0.0306717	0.0107979
Q16881	Thioredoxin reductase 1, cytoplasmic OS=Homo sapiens OX=9606 GN=TXNRD1 PE=1 SV=3	TXNRD1	70.9	0.976	0.974	0.987	1.042	1.03	1.008	0.0685871	0.0108593
Q12907	Vesicular integral-membrane protein VIP36 OS=Homo sapiens OX=9606 GN=LMAN2 PE=1 SV=1	LMAN2	40.2	1.035	1.03	1.037	1	1.018	1.008	-0.0357867	0.0109699
P48551	Interferon alpha/beta receptor 2 OS=Homo sapiens OX=9606 GN=IFNAR2 PE=1 SV=1	IFNAR2	57.7	0.986	0.992	1.002	1.019	1.028	1.042	0.0518275	0.0109717
O00471	Exocyst complex component 5 OS=Homo sapiens OX=9606 GN=EXOC5 PE=1 SV=1	EXOC5	81.8	1.005	0.995	1.003	1.025	1.032	1.017	0.0337127	0.0110217
Q6PI98	INO80 complex subunit C OS=Homo sapiens OX=9606 GN=INO80C PE=1 SV=1	INO80C	20.6		1.088	1.058		0.914	0.929	-0.219594	0.0111169
Q13151	Heterogeneous nuclear ribonucleoprotein A0 OS=Homo sapiens OX=9606 GN=HNRNPA0 PE=1 SV=1	HNRNPA0	30.8	1.012	0.989	0.99	0.937	0.956	0.96	-0.0681482	0.0111795
Q14739	Delta(14)-sterol reductase LBR OS=Homo sapiens OX=9606 GN=LBR PE=1 SV=2	LBR	70.7	0.966	0.972	0.952	1.011	0.99	1.003	0.0558153	0.0112048
Q9Y666	Solute carrier family 12 member 7 OS=Homo sapiens OX=9606 GN=SLC12A7 PE=1 SV=3	SLC12A7	119	1.072	1.064	1.035	0.987	0.998	1.011	-0.0819003	0.0112363
P06865	Beta-hexosaminidase subunit alpha OS=Homo sapiens OX=9606 GN=HEXA PE=1 SV=2	HEXA	60.7	0.992	0.958	0.96	1.015	1.035	1.04	0.0865877	0.0113033
Q15365	Poly(rC)-binding protein 1 OS=Homo sapiens OX=9606 GN=PCBP1 PE=1 SV=2	PCBP1	37.5	1.002	1.003	1.01	0.97	0.97	0.988	-0.0422424	0.0114396
P50453	Serpin B9 OS=Homo sapiens OX=9606 GN=SERPINB9 PE=1 SV=1	SERPINB9	42.4	1.069	1.091	1.084	1.024	1.032	1.051	-0.0622516	0.0115565
Q9P1F3	Costars family protein ABRACL OS=Homo sapiens OX=9606 GN=ABRACL PE=1 SV=1	ABRACL	9.1	0.979	0.969	0.999	1.157	1.057	1.127	0.181033	0.0115889
Q8IWD4	Coiled-coil domain-containing protein 117 OS=Homo sapiens OX=9606 GN=CCDC117 PE=1 SV=1	CCDC117	30.5	1.028	1.01	1.027	0.944	0.984	0.963	-0.0843185	0.0116182
Q7L5Y9	E3 ubiquitin-protein transferase MAEA OS=Homo sapiens OX=9606 GN=MAEA PE=1 SV=1	MAEA	45.3	1.029	1.042	1.025	1.09	1.071	1.062	0.0579987	0.011704
Q8WWV3	Reticulon-4-interacting protein 1, mitochondrial OS=Homo sapiens OX=9606 GN=RTN4IP1 PE=1 SV=2	RTN4IP1	43.6	0.957	0.962	0.943	0.984	0.994	1.011	0.0626392	0.0118549
O15400	Syntaxin-7 OS=Homo sapiens OX=9606 GN=STX7 PE=1 SV=4	STX7	29.8	0.982	0.985	0.969	1.014	1	1.006	0.0406966	0.0118707
Q96IZ7	Serine/Arginine-related protein 53 OS=Homo sapiens OX=9606 GN=RSRC1 PE=1 SV=1	RSRC1	38.7	0.992	1.039	1.032	0.906	0.938	0.953	-0.131065	0.0119258
Q7L0Y3	tRNA methyltransferase 10 homolog C OS=Homo sapiens OX=9606 GN=TRMT10C PE=1 SV=2	TRMT10C	47.3	0.977	0.974	0.974	0.968	0.964	0.969	-0.0118863	0.0119319
Q9NV06	DDB1- and CUL4-associated factor 13 OS=Homo sapiens OX=9606 GN=DCAF13 PE=1 SV=2	DCAF13	51.4	1.024	1.006	1.011	0.952	0.984	0.96	-0.0704842	0.0121387
P30622	CAP-Gly domain-containing linker protein 1 OS=Homo sapiens OX=9606 GN=CLIP1 PE=1 SV=2	CLIP1	162.1	0.998	1.018	1.005	0.97	0.974	0.984	-0.0451106	0.0122744
O15382	Branched-chain-amino-acid aminotransferase, mitochondrial OS=Homo sapiens OX=9606 GN=BCAT2 PE=1 SV=2	BCAT2	44.3	0.984	0.993	0.978	1.004	1.007	1.015	0.0342539	0.0123737
O00217	NADH dehydrogenase [ubiquinone] iron-sulfur protein 8, mitochondrial OS=Homo sapiens OX=9606 GN=NDUFS8 PE=1 SV=1	NDUFS8	23.7	1.002	0.994	0.999	0.973	0.97	0.985	-0.0326404	0.012416
P40259	B-cell antigen receptor complex-associated protein beta chain OS=Homo sapiens OX=9606 GN=CD79B PE=1 SV=1	CD79B	26	0.99	0.987	0.976	1.073	1.039	1.026	0.087664	0.0124277
O00154	Cytosolic acyl coenzyme A thioester hydrolase OS=Homo sapiens OX=9606 GN=ACOT7 PE=1 SV=3	ACOT7	41.8	0.982	0.969	0.974	0.994	1.014	1.011	0.0456341	0.0124608
Q9H9Y2	Ribosome production factor 1 OS=Homo sapiens OX=9606 GN=RPF1 PE=1 SV=2	RPF1	40.1	0.986	1.016	1.02	0.955	0.932	0.959	-0.086568	0.0125808
P82673	28S ribosomal protein S35, mitochondrial OS=Homo sapiens OX=9606 GN=MRPS35 PE=1 SV=1	MRPS35	36.8	1.007	1.022	1.004	0.981	0.959	0.978	-0.0557656	0.0125859
P35606	Coatomer subunit beta' OS=Homo sapiens OX=9606 GN=COPB2 PE=1 SV=2	COPB2	102.4	0.997	0.988	0.986	1.018	1.014	1.005	0.0316983	0.0126342
Q6P5R6	60S ribosomal protein L22-like 1 OS=Homo sapiens OX=9606 GN=RPL22L1 PE=1 SV=2	RPL22L1	14.6	1.026	1.031	1.005	0.958	0.984	0.949	-0.0829057	0.012648
Q13114	TNF receptor-associated factor 3 OS=Homo sapiens OX=9606 GN=TRAF3 PE=1 SV=2	TRAF3	64.4	0.972	0.957	0.953	1.022	1.011	0.99	0.0689106	0.0126698
Q641Q2	WASH complex subunit 2A OS=Homo sapiens OX=9606 GN=WASHC2A PE=1 SV=3	WASHC2A	147.1	1.004	1.034	1.019	0.979	0.968	0.984	-0.0607236	0.0126715
Q9H334	Forkhead box protein P1 OS=Homo sapiens OX=9606 GN=FOXP1 PE=1 SV=1	FOXP1	75.3	1.055	1.043	1.015	0.993	0.98	0.975	-0.0785691	0.0128202
Q15018	BRISC complex subunit Abraxas 2 OS=Homo sapiens OX=9606 GN=ABRAXAS2 PE=1 SV=2	ABRAXAS2	46.9	0.984	1.004	0.998	1.047	1.023	1.033	0.0554495	0.0128953
P06280	Alpha-galactosidase A OS=Homo sapiens OX=9606 GN=GLA PE=1 SV=1	GLA	48.7	1.021	1.001	1.012	0.977	0.989	0.982	-0.0414846	0.0129395
P67812	Signal peptidase complex catalytic subunit SEC11A OS=Homo sapiens OX=9606 GN=SEC11A PE=1 SV=1	SEC11A	20.6	0.981	0.998	0.992	1.024	1.01	1.021	0.0402238	0.01305
O00161	Synaptosomal-associated protein 23 OS=Homo sapiens OX=9606 GN=SNAP23 PE=1 SV=1	SNAP23	23.3	1.05	1.05	1.044	1.014	1.009	0.98	-0.0661967	0.0131125
Q2M385	Macrophage-expressed gene 1 protein OS=Homo sapiens OX=9606 GN=MPEG1 PE=1 SV=1	MPEG1	78.5	1.05	1.03	1.022	0.993	0.985	1.002	-0.0578864	0.013154
Q01432	AMP deaminase 3 OS=Homo sapiens OX=9606 GN=AMPD3 PE=1 SV=1	AMPD3	88.8	0.978	0.988	0.965	1.049	1.029	1.012	0.0762139	0.0131601
P04844	Dolichyl-diphosphooligosaccharide--protein glycosyltransferase subunit 2 OS=Homo sapiens OX=9606 GN=RPN2 PE=1 SV=3	RPN2	69.2	0.98	0.968	0.972	1.014	1.002	0.993	0.0433157	0.0131621
Q96HR8	H/ACA ribonucleoprotein complex non-core subunit NAF1 OS=Homo sapiens OX=9606 GN=NAF1 PE=1 SV=2	NAF1	53.7	1.002	1.043	1.074	0.96	0.947	0.928	-0.137735	0.0131643
Q92556	Engulfment and cell motility protein 1 OS=Homo sapiens OX=9606 GN=ELMO1 PE=1 SV=2	ELMO1	83.8	1.014	1.014	1.015	1.043	1.048	1.028	0.0355892	0.0132001
Q9HCM4	Band 4.1-like protein 5 OS=Homo sapiens OX=9606 GN=EPB41L5 PE=1 SV=3	EPB41L5	81.8		0.968	0.975		1.037	1.053	0.105217	0.0132015
Q9UH73	Transcription factor COE1 OS=Homo sapiens OX=9606 GN=EBF1 PE=1 SV=2	EBF1	64.4	0.991	0.977	0.985	0.955	0.946	0.965	-0.0431427	0.0133408
Q7Z739	YTH domain-containing family protein 3 OS=Homo sapiens OX=9606 GN=YTHDF3 PE=1 SV=1	YTHDF3	63.8	1.009	1.002	1.028	0.957	0.98	0.972	-0.0630734	0.0134161
Q93084	Sarcoplasmic/endoplasmic reticulum calcium ATPase 3 OS=Homo sapiens OX=9606 GN=ATP2A3 PE=1 SV=3	ATP2A3	109.2	1.021	1.011	1.02	1.033	1.039	1.048	0.0317911	0.0135561
Q2NL82	Pre-rRNA-processing protein TSR1 homolog OS=Homo sapiens OX=9606 GN=TSR1 PE=1 SV=1	TSR1	91.8	1.015	1.04	1.028	0.975	0.991	0.996	-0.0577632	0.0136668
Q9UN86	Ras GTPase-activating protein-binding protein 2 OS=Homo sapiens OX=9606 GN=G3BP2 PE=1 SV=2	G3BP2	54.1	1.01	1.002	1.029	0.97	0.981	0.981	-0.0526607	0.0139682
P15498	Proto-oncogene vav OS=Homo sapiens OX=9606 GN=VAV1 PE=1 SV=4	VAV1	98.3	0.978	0.976	0.977	1.007	1.002	0.989	0.0326074	0.014007
P15121	Aldo-keto reductase family 1 member B1 OS=Homo sapiens OX=9606 GN=AKR1B1 PE=1 SV=3	AKR1B1	35.8	0.999	1.013	1.016	1.03	1.033	1.039	0.0348335	0.0140451
Q9Y5Y5	Peroxisomal membrane protein PEX16 OS=Homo sapiens OX=9606 GN=PEX16 PE=1 SV=2	PEX16	38.6	0.968	0.96	0.964	0.976	0.984	0.99	0.0286474	0.0141506
P45880	Voltage-dependent anion-selective channel protein 2 OS=Homo sapiens OX=9606 GN=VDAC2 PE=1 SV=2	VDAC2	31.5	1.002	0.996	0.993	1.008	1.011	1.016	0.0210686	0.0141844
Q16795	NADH dehydrogenase [ubiquinone] 1 alpha subcomplex subunit 9, mitochondrial OS=Homo sapiens OX=9606 GN=NDUFA9 PE=1 SV=2	NDUFA9	42.5	0.977	0.958	0.973	0.993	1.015	1.01	0.0535655	0.0142016
P62875	DNA-directed RNA polymerases I, II, and III subunit RPABC5 OS=Homo sapiens OX=9606 GN=POLR2L PE=1 SV=1	POLR2L	7.6	1.008	0.997	0.993	0.962	0.978	0.975	-0.0405045	0.0142284
Q7Z6Z7	E3 ubiquitin-protein ligase HUWE1 OS=Homo sapiens OX=9606 GN=HUWE1 PE=1 SV=3	HUWE1	481.6	1.004	1.002	1.007	1.017	1.012	1.021	0.0176086	0.0142858
Q5VWN6	Protein TASOR 2 OS=Homo sapiens OX=9606 GN=TASOR2 PE=1 SV=1	TASOR2	268.7	1.01	1.008	1.057	0.952	0.95	0.968	-0.0995357	0.0143339
Q9BY77	Polymerase delta-interacting protein 3 OS=Homo sapiens OX=9606 GN=POLDIP3 PE=1 SV=2	POLDIP3	46.1	1.004	1	0.986	0.976	0.964	0.97	-0.0391263	0.0143804
Q86Y01	E3 ubiquitin-protein ligase DTX1 OS=Homo sapiens OX=9606 GN=DTX1 PE=1 SV=1	DTX1	67.3	0.989	0.999	0.966	1.047	1.031	1.075	0.0940553	0.0144128
Q8N292	Protein GAPT OS=Homo sapiens OX=9606 GN=GAPT PE=1 SV=1	GAPT	17.9	0.916	0.966	0.871	1.054	1.032	1.035	0.181004	0.0145321
O00754	Lysosomal alpha-mannosidase OS=Homo sapiens OX=9606 GN=MAN2B1 PE=1 SV=3	MAN2B1	113.7	1.004	0.996	0.996	1.025	1.011	1.021	0.0290789	0.01455
Q8TCF1	AN1-type zinc finger protein 1 OS=Homo sapiens OX=9606 GN=ZFAND1 PE=1 SV=1	ZFAND1	30.8	0.952		0.97	1.048		1.04	0.119513	0.0145822
Q12765	Secernin-1 OS=Homo sapiens OX=9606 GN=SCRN1 PE=1 SV=2	SCRN1	46.4	0.999	1.004	0.999	1.016	1.024	1.036	0.0351315	0.014605
Q6JBY9	CapZ-interacting protein OS=Homo sapiens OX=9606 GN=RCSD1 PE=1 SV=1	RCSD1	44.5	0.986	0.977	0.976	1	0.998	1.014	0.0353964	0.0146792
Q5VUM1	Succinate dehydrogenase assembly factor 4, mitochondrial OS=Homo sapiens OX=9606 GN=SDHAF4 PE=1 SV=1	SDHAF4	12.2	0.998	0.925	0.964	1.079	1.045	1.105	0.161516	0.0146902
O95905	Protein ecdysoneless homolog OS=Homo sapiens OX=9606 GN=ECD PE=1 SV=1	ECD	72.7	1.003	0.968	0.995	1.03	1.056	1.042	0.0767219	0.0146958
Q9Y244	Proteasome maturation protein OS=Homo sapiens OX=9606 GN=POMP PE=1 SV=1	POMP	15.8	1.061	1.023	1.022	0.932	0.977	0.966	-0.111496	0.0147199
Q9H9A5	CCR4-NOT transcription complex subunit 10 OS=Homo sapiens OX=9606 GN=CNOT10 PE=1 SV=1	CNOT10	82.3	0.984	0.956	0.995	1.048	1.022	1.054	0.090034	0.0148096
Q99598	Translin-associated protein X OS=Homo sapiens OX=9606 GN=TSNAX PE=1 SV=1	TSNAX	33.1	1.022	1.01	1.01	0.984	0.998	0.99	-0.033586	0.0148501
Q9NRA8	Eukaryotic translation initiation factor 4E transporter OS=Homo sapiens OX=9606 GN=EIF4ENIF1 PE=1 SV=2	EIF4ENIF1	108.1	1.017	1.034	1.017	0.982	0.996	0.968	-0.0585411	0.0148954
P18085	ADP-ribosylation factor 4 OS=Homo sapiens OX=9606 GN=ARF4 PE=1 SV=3	ARF4	20.5	1.031	1.026	1.031	1.015	1.006	0.996	-0.0335581	0.0149717
O60861	Growth arrest-specific protein 7 OS=Homo sapiens OX=9606 GN=GAS7 PE=1 SV=3	GAS7	54.3	1.044	1.055	1.062	1.087	1.08	1.105	0.0497917	0.0149923
Q16850	Lanosterol 14-alpha demethylase OS=Homo sapiens OX=9606 GN=CYP51A1 PE=1 SV=3	CYP51A1	56.8	0.983	0.992	0.996	0.926	0.939	0.963	-0.0711665	0.0150462
P10144	Granzyme B OS=Homo sapiens OX=9606 GN=GZMB PE=1 SV=2	GZMB	27.7	1.052	1.057	1.042	0.995	1.025	1.011	-0.0560159	0.0152402
P61106	Ras-related protein Rab-14 OS=Homo sapiens OX=9606 GN=RAB14 PE=1 SV=4	RAB14	23.9	0.987	0.996	0.997	0.976	0.982	0.975	-0.0229353	0.0152573
Q96GX2	Ataxin-7-like protein 3B OS=Homo sapiens OX=9606 GN=ATXN7L3B PE=1 SV=2	ATXN7L3B	10.8	1.054	1.098	1.078	1.025	0.976	0.995	-0.108497	0.0152857
P61923	Coatomer subunit zeta-1 OS=Homo sapiens OX=9606 GN=COPZ1 PE=1 SV=1	COPZ1	20.2	1.044	1.039	1.042	0.976	1.002	1.012	-0.0637107	0.015303
P11413	Glucose-6-phosphate 1-dehydrogenase OS=Homo sapiens OX=9606 GN=G6PD PE=1 SV=4	G6PD	59.2	1.011	1.023	1.02	1.038	1.036	1.031	0.0238932	0.015305
Q969X0	RILP-like protein 2 OS=Homo sapiens OX=9606 GN=RILPL2 PE=1 SV=1	RILPL2	24	1.085	1.05	1.045	1.012	1.008	0.991	-0.0787841	0.0154193
Q9H1Z4	WD repeat-containing protein 13 OS=Homo sapiens OX=9606 GN=WDR13 PE=1 SV=2	WDR13	53.7		1.085	1.113		0.933	0.898	-0.26356	0.0154317
Q12904	Aminoacyl tRNA synthase complex-interacting multifunctional protein 1 OS=Homo sapiens OX=9606 GN=AIMP1 PE=1 SV=2	AIMP1	34.3	1.007	1.018	1.017	0.988	1	0.994	-0.0287399	0.0154617
Q9Y617	Phosphoserine aminotransferase OS=Homo sapiens OX=9606 GN=PSAT1 PE=1 SV=2	PSAT1	40.4	1.05	1.046	1.052	1.066	1.063	1.078	0.0267888	0.015665
Q8N9N7	Leucine-rich repeat-containing protein 57 OS=Homo sapiens OX=9606 GN=LRRC57 PE=1 SV=1	LRRC57	26.7	1.004	0.988	1.002	1.022	1.016	1.023	0.0319288	0.0156817
Q6Y2X3	DnaJ homolog subfamily C member 14 OS=Homo sapiens OX=9606 GN=DNAJC14 PE=2 SV=2	DNAJC14	78.5	1.026	1.015		0.978	0.978		-0.0613698	0.0156867
Q70Z53	Protein FRA10AC1 OS=Homo sapiens OX=9606 GN=FRA10AC1 PE=1 SV=3	FRA10AC1	37.5	0.997	0.996	0.99	1.02	1.039	1.015	0.0433532	0.0157423
Q9H165	B-cell lymphoma/leukemia 11A OS=Homo sapiens OX=9606 GN=BCL11A PE=1 SV=2	BCL11A	91.1	0.974	0.965	0.956	1.02	1.025	0.991	0.0686084	0.0159207
Q14204	Cytoplasmic dynein 1 heavy chain 1 OS=Homo sapiens OX=9606 GN=DYNC1H1 PE=1 SV=5	DYNC1H1	532.1	1.001	0.998	1.001	1.007	1.017	1.016	0.0191088	0.0159532
Q9Y2U5	Mitogen-activated protein kinase kinase kinase 2 OS=Homo sapiens OX=9606 GN=MAP3K2 PE=1 SV=2	MAP3K2	69.7	1.035	1	0.998	1.054	1.07	1.078	0.0782278	0.0159898
P86790	Vacuolar fusion protein CCZ1 homolog B OS=Homo sapiens OX=9606 GN=CCZ1B PE=1 SV=1	CCZ1B	55.8	1.007	0.994	1.003	1.026	1.02	1.039	0.0383857	0.0162636
O94986	Centrosomal protein of 152 kDa OS=Homo sapiens OX=9606 GN=CEP152 PE=1 SV=4	CEP152	195.5	0.967	0.931	0.982	1.028	1.018	1.024	0.0921698	0.0163582
Q14746	Conserved oligomeric Golgi complex subunit 2 OS=Homo sapiens OX=9606 GN=COG2 PE=1 SV=1	COG2	83.2	1.026	1.02	0.998	0.975	0.977	0.985	-0.0516251	0.0164046
O15143	Actin-related protein 2/3 complex subunit 1B OS=Homo sapiens OX=9606 GN=ARPC1B PE=1 SV=3	ARPC1B	40.9	1.01	1.004	0.994	1.029	1.019	1.03	0.0331887	0.0164195
P11388	DNA topoisomerase 2-alpha OS=Homo sapiens OX=9606 GN=TOP2A PE=1 SV=3	TOP2A	174.3	1.008	0.993	0.995	1.019	1.017	1.017	0.02719	0.0164348
P31948	Stress-induced-phosphoprotein 1 OS=Homo sapiens OX=9606 GN=STIP1 PE=1 SV=1	STIP1	62.6	1.02	1.013	1.017	1.03	1.024	1.03	0.0159935	0.0164474
P61247	40S ribosomal protein S3a OS=Homo sapiens OX=9606 GN=RPS3A PE=1 SV=2	RPS3A	29.9	1.011	1.01	1.018	0.992	0.984	1	-0.0302221	0.0164922
Q96A49	Synapse-associated protein 1 OS=Homo sapiens OX=9606 GN=SYAP1 PE=1 SV=1	SYAP1	39.9	1.032	1.026	1.01	0.989	0.995	0.999	-0.0405345	0.0165329
Q9BY42	Replication termination factor 2 OS=Homo sapiens OX=9606 GN=RTF2 PE=1 SV=3	RTF2	33.9	1	1.02	1.024	0.976	0.988	0.983	-0.0467213	0.01657
Q86WA6	Valacyclovir hydrolase OS=Homo sapiens OX=9606 GN=BPHL PE=1 SV=1	BPHL	32.5	1.061	1.067		0.953	0.977		-0.140897	0.0165995
Q15596	Nuclear receptor coactivator 2 OS=Homo sapiens OX=9606 GN=NCOA2 PE=1 SV=2	NCOA2	159.1	1.06	1.027	1.027	0.986	0.924	0.926	-0.134911	0.016822
O15260	Surfeit locus protein 4 OS=Homo sapiens OX=9606 GN=SURF4 PE=1 SV=3	SURF4	30.4	0.964	0.903	0.942	1.014	1.006	1.01	0.109261	0.0168511
P20226	TATA-box-binding protein OS=Homo sapiens OX=9606 GN=TBP PE=1 SV=2	TBP	37.7		0.989	0.992		0.973	0.976	-0.0234948	0.0171303
P56211	cAMP-regulated phosphoprotein 19 OS=Homo sapiens OX=9606 GN=ARPP19 PE=1 SV=2	ARPP19	12.3	1.064	1.008	1.053	0.97	0.975	0.938	-0.116285	0.0172509
P35573	Glycogen debranching enzyme OS=Homo sapiens OX=9606 GN=AGL PE=1 SV=3	AGL	174.7	0.98	0.998	0.99	1.043	1.026	1.014	0.0548438	0.0174744
O00400	Acetyl-coenzyme A transporter 1 OS=Homo sapiens OX=9606 GN=SLC33A1 PE=1 SV=1	SLC33A1	60.9	0.981	0.964	0.971	0.997	0.996	1.015	0.0448138	0.0175461
Q9H270	Vacuolar protein sorting-associated protein 11 homolog OS=Homo sapiens OX=9606 GN=VPS11 PE=1 SV=1	VPS11	107.8	1	0.992	0.992	1.03	1.023	1.009	0.0372267	0.0176733
Q13765	Nascent polypeptide-associated complex subunit alpha OS=Homo sapiens OX=9606 GN=NACA PE=1 SV=1	NACA	23.4	1.006	1.01	0.996	0.953	0.974	0.979	-0.0516871	0.0177869
Q8N5N7	39S ribosomal protein L50, mitochondrial OS=Homo sapiens OX=9606 GN=MRPL50 PE=1 SV=2	MRPL50	18.3	0.991	0.989	1.018	0.945	0.967	0.956	-0.0639554	0.0179817
Q01196	Runt-related transcription factor 1 OS=Homo sapiens OX=9606 GN=RUNX1 PE=1 SV=3	RUNX1	48.7	1.046	1.045	0.995	0.962	0.936	0.966	-0.107707	0.0179892
Q96HM7	PC-esterase domain-containing protein 1B OS=Homo sapiens OX=9606 GN=PCED1B PE=1 SV=1	PCED1B	49.7	0.969	0.894	0.904	1.07	1.054	1.194	0.261991	0.0179983
Q9BW83	Intraflagellar transport protein 27 homolog OS=Homo sapiens OX=9606 GN=IFT27 PE=1 SV=1	IFT27	20.5	0.968	0.932	0.987	1.039	1.078	1.028	0.123489	0.0180184
Q96G01	Protein bicaudal D homolog 1 OS=Homo sapiens OX=9606 GN=BICD1 PE=1 SV=3	BICD1	110.7	1.092	1.064	1.042	1.016	0.979	0.996	-0.096542	0.018021
Q9H078	Caseinolytic peptidase B protein homolog OS=Homo sapiens OX=9606 GN=CLPB PE=1 SV=1	CLPB	78.7	1.01	1.014	1.017	0.984	0.996	1	-0.0292335	0.0180403
O00308	NEDD4-like E3 ubiquitin-protein ligase WWP2 OS=Homo sapiens OX=9606 GN=WWP2 PE=1 SV=2	WWP2	98.9	0.87	0.97	0.859	1.023	1.066	1.094	0.237962	0.0184362
O75410	Transforming acidic coiled-coil-containing protein 1 OS=Homo sapiens OX=9606 GN=TACC1 PE=1 SV=2	TACC1	87.7	0.992	1.022	0.999	0.969	0.953	0.97	-0.0591331	0.0184617
Q969S9	Ribosome-releasing factor 2, mitochondrial OS=Homo sapiens OX=9606 GN=GFM2 PE=1 SV=1	GFM2	86.5	0.994	0.983	0.982	1.01	1	1.014	0.0313484	0.0186733
P50395	Rab GDP dissociation inhibitor beta OS=Homo sapiens OX=9606 GN=GDI2 PE=1 SV=2	GDI2	50.6	0.992	0.999	1.002	1.008	1.01	1.01	0.0167729	0.0187648
P15954	Cytochrome c oxidase subunit 7C, mitochondrial OS=Homo sapiens OX=9606 GN=COX7C PE=1 SV=1	COX7C	7.2	0.979	0.955	0.972	0.993	1.015	1.011	0.0550361	0.0188027
O15050	TPR and ankyrin repeat-containing protein 1 OS=Homo sapiens OX=9606 GN=TRANK1 PE=2 SV=4	TRANK1	336	0.94	0.959	0.964	0.984	0.98	0.987	0.0436763	0.0189137
Q96B97	SH3 domain-containing kinase-binding protein 1 OS=Homo sapiens OX=9606 GN=SH3KBP1 PE=1 SV=2	SH3KBP1	73.1	1.031	1.05	1.052	1.012	1.006	1.022	-0.0434734	0.0189469
Q8WVM8	Sec1 family domain-containing protein 1 OS=Homo sapiens OX=9606 GN=SCFD1 PE=1 SV=4	SCFD1	72.3	1.007	1.002	1.019	0.989	0.992	0.984	-0.0303331	0.0190207
Q9Y6Y0	Influenza virus NS1A-binding protein OS=Homo sapiens OX=9606 GN=IVNS1ABP PE=1 SV=3	IVNS1ABP	71.7	0.997	1.01	0.991	0.961	0.98	0.962	-0.0464558	0.019097
Q86VP6	Cullin-associated NEDD8-dissociated protein 1 OS=Homo sapiens OX=9606 GN=CAND1 PE=1 SV=2	CAND1	136.3	0.983	0.988	0.991	0.998	0.995	0.998	0.0140563	0.019187
Q6ZT07	TBC1 domain family member 9 OS=Homo sapiens OX=9606 GN=TBC1D9 PE=2 SV=2	TBC1D9	143.1	0.998	0.993	1.005	1.018	1.046	1.048	0.0548044	0.0192801
Q6ZUJ8	Phosphoinositide 3-kinase adapter protein 1 OS=Homo sapiens OX=9606 GN=PIK3AP1 PE=1 SV=2	PIK3AP1	90.3	0.989	0.984	0.99	0.996	1.008	1.006	0.0227049	0.0193573
O75208	Ubiquinone biosynthesis protein COQ9, mitochondrial OS=Homo sapiens OX=9606 GN=COQ9 PE=1 SV=1	COQ9	35.5	1.06	1.062	1.021	0.983	1.004	0.991	-0.0777985	0.0193918
A6NJG2	Ankyrin repeat domain-containing protein SOWAHD OS=Homo sapiens OX=9606 GN=SOWAHD PE=2 SV=1	SOWAHD	33.8	1.005	1.005	1.02	0.976	0.978	0.993	-0.0400707	0.0194625
Q9UL15	BAG family molecular chaperone regulator 5 OS=Homo sapiens OX=9606 GN=BAG5 PE=1 SV=1	BAG5	51.2	1.012	1.029	1.033	0.942	0.985	0.977	-0.0820757	0.01948
Q12768	WASH complex subunit 5 OS=Homo sapiens OX=9606 GN=WASHC5 PE=1 SV=1	WASHC5	134.2	0.992	0.998	1.001	1.016	1.011	1.028	0.0305445	0.0196308
Q9Y2R4	Probable ATP-dependent RNA helicase DDX52 OS=Homo sapiens OX=9606 GN=DDX52 PE=1 SV=3	DDX52	67.5	0.999	0.982	1.007	1.024	1.023	1.026	0.0404676	0.0197078
Q9Y5Q9	General transcription factor 3C polypeptide 3 OS=Homo sapiens OX=9606 GN=GTF3C3 PE=1 SV=1	GTF3C3	101.2	0.984	0.991	0.991	1.014	1.002	1.002	0.0250742	0.0197588
Q8ND82	Zinc finger protein 280C OS=Homo sapiens OX=9606 GN=ZNF280C PE=1 SV=1	ZNF280C	83	1	1.024	1.031	0.97	0.986	0.957	-0.0686667	0.019762
Q9H930	Nuclear body protein SP140-like protein OS=Homo sapiens OX=9606 GN=SP140L PE=1 SV=3	SP140L	67	0.988	0.958	0.977	1.024	1.012	1.005	0.057096	0.0197817
Q13501	Sequestosome-1 OS=Homo sapiens OX=9606 GN=SQSTM1 PE=1 SV=1	SQSTM1	47.7	1.014	1.041	1.017	0.909	0.962	0.966	-0.114812	0.0199488
Q9NX62	Golgi-resident adenosine 3',5'-bisphosphate 3'-phosphatase OS=Homo sapiens OX=9606 GN=BPNT2 PE=1 SV=1	BPNT2	38.7	1.004	1.027	0.996	0.967	0.972	0.943	-0.0708183	0.0200259
Q8WYA6	Beta-catenin-like protein 1 OS=Homo sapiens OX=9606 GN=CTNNBL1 PE=1 SV=1	CTNNBL1	65.1	1.023	1.003	1.024	0.993	0.968	0.969	-0.0579086	0.020029
P16083	Ribosyldihydronicotinamide dehydrogenase [quinone] OS=Homo sapiens OX=9606 GN=NQO2 PE=1 SV=5	NQO2	25.9	1.243	1.191	1.03	0.923	0.871	0.946	-0.338263	0.0200514
Q9BYX4	Interferon-induced helicase C domain-containing protein 1 OS=Homo sapiens OX=9606 GN=IFIH1 PE=1 SV=3	IFIH1	116.6	1.02	1.082	1.077	0.976	0.93	0.88	-0.190378	0.0200842
O43414	ERI1 exoribonuclease 3 OS=Homo sapiens OX=9606 GN=ERI3 PE=1 SV=2	ERI3	37.2	0.986	0.991	1	1.033	1.021	1.01	0.0415571	0.0201547
P46459	Vesicle-fusing ATPase OS=Homo sapiens OX=9606 GN=NSF PE=1 SV=3	NSF	82.5	1.011	1.013	1.002	1.029	1.025	1.02	0.0227052	0.0201617
P40616	ADP-ribosylation factor-like protein 1 OS=Homo sapiens OX=9606 GN=ARL1 PE=1 SV=1	ARL1	20.4	0.995	0.968	0.987	1.034	1.036	1.01	0.0622154	0.0202294
Q8WZ74	Cortactin-binding protein 2 OS=Homo sapiens OX=9606 GN=CTTNBP2 PE=1 SV=1	CTTNBP2	180.9	1.009	1.024	1.021	1	0.999	0.988	-0.0320028	0.0202541
P41567	Eukaryotic translation initiation factor 1 OS=Homo sapiens OX=9606 GN=EIF1 PE=1 SV=1	EIF1	12.7	0.978	0.995	0.99	0.96	0.96	0.936	-0.0530626	0.0202707
P46782	40S ribosomal protein S5 OS=Homo sapiens OX=9606 GN=RPS5 PE=1 SV=4	RPS5	22.9	0.998	1.008	0.993	0.98	0.963	0.978	-0.0380192	0.0202773
P41252	Isoleucine--tRNA ligase, cytoplasmic OS=Homo sapiens OX=9606 GN=IARS1 PE=1 SV=2	IARS1	144.4	1.007	1.003	1.02	1.043	1.031	1.03	0.0348108	0.0203487
P24666	Low molecular weight phosphotyrosine protein phosphatase OS=Homo sapiens OX=9606 GN=ACP1 PE=1 SV=3	ACP1	18	0.952	0.941	0.994	1.031	1.018	1.027	0.0914844	0.0203533
P42694	Probable helicase with zinc finger domain OS=Homo sapiens OX=9606 GN=HELZ PE=1 SV=2	HELZ	218.8	0.987	0.978	1.002	1.024	1.031	1.012	0.0478232	0.0204624
Q9H3H5	UDP-N-acetylglucosamine--dolichyl-phosphate N-acetylglucosaminephosphotransferase OS=Homo sapiens OX=9606 GN=DPAGT1 PE=1 SV=2	DPAGT1	46.1	0.976	1.007	1.024	1.061	1.05	1.063	0.0779773	0.0204811
Q10471	Polypeptide N-acetylgalactosaminyltransferase 2 OS=Homo sapiens OX=9606 GN=GALNT2 PE=1 SV=1	GALNT2	64.7	0.994	1	0.987	1.008	1.02	1.011	0.0278003	0.0205948
Q9BY12	S phase cyclin A-associated protein in the endoplasmic reticulum OS=Homo sapiens OX=9606 GN=SCAPER PE=1 SV=2	SCAPER	158.2	0.95	1.023	1.014	0.907	0.917	0.876	-0.145738	0.0206011
Q9NYF8	Bcl-2-associated transcription factor 1 OS=Homo sapiens OX=9606 GN=BCLAF1 PE=1 SV=2	BCLAF1	106.1	0.997	0.994	0.986	0.968	0.964	0.98	-0.0318489	0.0206159
Q13627	Dual specificity tyrosine-phosphorylation-regulated kinase 1A OS=Homo sapiens OX=9606 GN=DYRK1A PE=1 SV=2	DYRK1A	85.5	0.988	0.974	0.984	1.007	1.027	1.004	0.0443644	0.0206303
Q9Y2C4	Nuclease EXOG, mitochondrial OS=Homo sapiens OX=9606 GN=EXOG PE=1 SV=2	EXOG	41.1	0.951	0.955	0.979	1.005	1.014	1.053	0.0906069	0.0207731
Q15361	Transcription termination factor 1 OS=Homo sapiens OX=9606 GN=TTF1 PE=1 SV=3	TTF1	103	0.98	0.973	0.983	1.001	0.997	0.989	0.0248453	0.0209982
Q13951	Core-binding factor subunit beta OS=Homo sapiens OX=9606 GN=CBFB PE=1 SV=2	CBFB	21.5	0.991	1.021	0.998	0.968	0.972	0.954	-0.0566986	0.0210194
P22732	Solute carrier family 2, facilitated glucose transporter member 5 OS=Homo sapiens OX=9606 GN=SLC2A5 PE=1 SV=1	SLC2A5	54.9	1.047	1.056	1.072	1.116	1.084	1.112	0.0609461	0.0211736
Q9BRR6	ADP-dependent glucokinase OS=Homo sapiens OX=9606 GN=ADPGK PE=1 SV=1	ADPGK	54.1	1.006	1.022	1.044	0.975	0.99	0.976	-0.0628714	0.0212123
Q08722	Leukocyte surface antigen CD47 OS=Homo sapiens OX=9606 GN=CD47 PE=1 SV=1	CD47	35.2	1.018	1.01	1.028	1.07	1.057	1.04	0.0514723	0.0212635
P11766	Alcohol dehydrogenase class-3 OS=Homo sapiens OX=9606 GN=ADH5 PE=1 SV=4	ADH5	39.7	0.99	0.995	1.001	1.018	1.015	1.006	0.0253825	0.0212834
Q13315	Serine-protein kinase ATM OS=Homo sapiens OX=9606 GN=ATM PE=1 SV=4	ATM	350.5	0.962	0.975	0.978	0.989	0.993	1.002	0.0337517	0.0212889
P29144	Tripeptidyl-peptidase 2 OS=Homo sapiens OX=9606 GN=TPP2 PE=1 SV=4	TPP2	138.3	1.004	1.002	1	1.01	1.006	1.008	0.00861313	0.0213123
Q92835	Phosphatidylinositol 3,4,5-trisphosphate 5-phosphatase 1 OS=Homo sapiens OX=9606 GN=INPP5D PE=1 SV=2	INPP5D	133.2	1.005	0.995	0.999	1.023	1.022	1.01	0.0266909	0.0213135
Q8NFD5	AT-rich interactive domain-containing protein 1B OS=Homo sapiens OX=9606 GN=ARID1B PE=1 SV=2	ARID1B	236	1.026	1.01	1.066	0.974	0.955	0.978	-0.0936676	0.0213599
Q9NR81	Rho guanine nucleotide exchange factor 3 OS=Homo sapiens OX=9606 GN=ARHGEF3 PE=1 SV=1	ARHGEF3	59.7	0.936	0.95	0.998	1.052	1.046	1.021	0.113012	0.02145
O95249	Golgi SNAP receptor complex member 1 OS=Homo sapiens OX=9606 GN=GOSR1 PE=1 SV=1	GOSR1	28.6	1.026	1.011	1.01	0.969	0.996	0.976	-0.0510827	0.0214744
Q9UK58	Cyclin-L1 OS=Homo sapiens OX=9606 GN=CCNL1 PE=1 SV=1	CCNL1	59.6	1.032	1.066	1.035	1.003	1.009	0.993	-0.0601798	0.021477
O75947	ATP synthase subunit d, mitochondrial OS=Homo sapiens OX=9606 GN=ATP5PD PE=1 SV=3	ATP5PD	18.5	1.013	1.038	1.023	0.98	0.994	0.999	-0.0481977	0.0215724
Q8IYB3	Serine/arginine repetitive matrix protein 1 OS=Homo sapiens OX=9606 GN=SRRM1 PE=1 SV=2	SRRM1	102.3	0.964	0.981	0.95	1.023	0.994	1.015	0.0667064	0.0216057
P61604	10 kDa heat shock protein, mitochondrial OS=Homo sapiens OX=9606 GN=HSPE1 PE=1 SV=2	HSPE1	10.9	1.025	1.038	1.022	1.01	0.987	0.997	-0.0431963	0.0216511
P41250	Glycine--tRNA ligase OS=Homo sapiens OX=9606 GN=GARS1 PE=1 SV=3	GARS1	83.1	1.042	1.037	1.046	1.057	1.051	1.062	0.0206267	0.021708
P07951	Tropomyosin beta chain OS=Homo sapiens OX=9606 GN=TPM2 PE=1 SV=1	TPM2	32.8	1.016	0.984	0.982	0.94	0.904	0.947	-0.0954981	0.0217183
O43567	E3 ubiquitin-protein ligase RNF13 OS=Homo sapiens OX=9606 GN=RNF13 PE=1 SV=1	RNF13	42.8	1.048		1.031	0.982		0.985	-0.0798928	0.0218515
O95625	Zinc finger and BTB domain-containing protein 11 OS=Homo sapiens OX=9606 GN=ZBTB11 PE=1 SV=2	ZBTB11	119.3	0.96	0.982	0.969	1.012	0.994	1.025	0.058279	0.0218572
Q5JTH9	RRP12-like protein OS=Homo sapiens OX=9606 GN=RRP12 PE=1 SV=2	RRP12	143.6	1.011	1.002	1.007	0.995	0.998	0.991	-0.017301	0.0219636
P50148	Guanine nucleotide-binding protein G(q) subunit alpha OS=Homo sapiens OX=9606 GN=GNAQ PE=1 SV=4	GNAQ	42.1	0.976	0.966	0.986	0.932	0.947	0.954	-0.047585	0.0220687
O95861	3'(2'),5'-bisphosphate nucleotidase 1 OS=Homo sapiens OX=9606 GN=BPNT1 PE=1 SV=1	BPNT1	33.4	0.985	0.996	0.997	1.059	1.018	1.035	0.0634983	0.0221261
P26639	Threonine--tRNA ligase 1, cytoplasmic OS=Homo sapiens OX=9606 GN=TARS1 PE=1 SV=3	TARS1	83.4	1.02	1.024	1.04	1.049	1.05	1.054	0.0319224	0.022156
Q92841	Probable ATP-dependent RNA helicase DDX17 OS=Homo sapiens OX=9606 GN=DDX17 PE=1 SV=2	DDX17	80.2	1.008	1.001	0.997	0.987	0.991	0.981	-0.0227353	0.0223933
A6NK58	Putative lipoyltransferase 2, mitochondrial OS=Homo sapiens OX=9606 GN=LIPT2 PE=1 SV=1	LIPT2	25.2	1.005	1.031	0.974	0.915	0.837	0.914	-0.175087	0.0225771
Q9Y2H6	Fibronectin type-III domain-containing protein 3A OS=Homo sapiens OX=9606 GN=FNDC3A PE=1 SV=4	FNDC3A	131.8	1.005	1.027	1.018	1.075	1.054	1.043	0.0565835	0.0226186
Q14764	Major vault protein OS=Homo sapiens OX=9606 GN=MVP PE=1 SV=4	MVP	99.3	1.032	1.018	1.02	1.009	1	1.006	-0.0260807	0.0226625
Q9BUF5	Tubulin beta-6 chain OS=Homo sapiens OX=9606 GN=TUBB6 PE=1 SV=1	TUBB6	49.8	0.993	0.99	0.992	0.998	1.008	1.01	0.0197468	0.0228596
P09874	Poly [ADP-ribose] polymerase 1 OS=Homo sapiens OX=9606 GN=PARP1 PE=1 SV=4	PARP1	113	1.003	1.005	1.006	0.998	0.998	0.991	-0.0129822	0.0228821
P08133	Annexin A6 OS=Homo sapiens OX=9606 GN=ANXA6 PE=1 SV=3	ANXA6	75.8	0.976	0.978	0.976	0.986	1.003	0.994	0.0258633	0.02292
Q14511	Enhancer of filamentation 1 OS=Homo sapiens OX=9606 GN=NEDD9 PE=1 SV=1	NEDD9	92.8	1.055	1.055	1.016	0.984	0.986	1.003	-0.0723983	0.0229559
Q8WVP7	Limb region 1 protein homolog OS=Homo sapiens OX=9606 GN=LMBR1 PE=1 SV=1	LMBR1	55.1	0.92	0.939	0.957	1.047	1.122	1.008	0.174018	0.0229782
O14948	Transcription factor EC OS=Homo sapiens OX=9606 GN=TFEC PE=1 SV=1	TFEC	38.8	1.021	1.005	1.063	0.969	0.962	0.974	-0.0886017	0.0231975
P13473	Lysosome-associated membrane glycoprotein 2 OS=Homo sapiens OX=9606 GN=LAMP2 PE=1 SV=2	LAMP2	44.9	1.12	1.15	1.137	1.09	1.076	1.034	-0.09043	0.0234162
Q9P2E9	Ribosome-binding protein 1 OS=Homo sapiens OX=9606 GN=RRBP1 PE=1 SV=5	RRBP1	152.4	0.989	0.983	0.991	1.003	0.996	0.998	0.0164605	0.0235694
P55211	Caspase-9 OS=Homo sapiens OX=9606 GN=CASP9 PE=1 SV=3	CASP9	46.3	1.004	1.014	1.004	1.064	1.028	1.067	0.0639643	0.0235904
Q9Y3I1	F-box only protein 7 OS=Homo sapiens OX=9606 GN=FBXO7 PE=1 SV=1	FBXO7	58.5	0.974	0.98	0.989	0.999	0.996	0.996	0.0233404	0.0236212
Q9UNP9	Peptidyl-prolyl cis-trans isomerase E OS=Homo sapiens OX=9606 GN=PPIE PE=1 SV=1	PPIE	33.4	0.997	1.005	0.994	0.987	0.984	0.988	-0.0179279	0.0239016
Q8TF09	Dynein light chain roadblock-type 2 OS=Homo sapiens OX=9606 GN=DYNLRB2 PE=1 SV=1	DYNLRB2	10.8	1.004	1.008		0.98	0.986		-0.033367	0.0239097
O14920	Inhibitor of nuclear factor kappa-B kinase subunit beta OS=Homo sapiens OX=9606 GN=IKBKB PE=1 SV=1	IKBKB	86.5	0.98	0.963	0.98	1.013	0.994	1.022	0.0513917	0.0240475
Q96JJ7	Protein disulfide-isomerase TMX3 OS=Homo sapiens OX=9606 GN=TMX3 PE=1 SV=2	TMX3	51.8	0.968	0.955	0.959	0.98	0.986	0.973	0.028255	0.0241047
P52209	6-phosphogluconate dehydrogenase, decarboxylating OS=Homo sapiens OX=9606 GN=PGD PE=1 SV=3	PGD	53.1	0.993	1	0.992	1.024	1.016	1.006	0.029185	0.0241496
P98196	Phospholipid-transporting ATPase IH OS=Homo sapiens OX=9606 GN=ATP11A PE=1 SV=3	ATP11A	129.7	0.943	0.976	0.978	1.116	1.019	1.075	0.148014	0.0242461
Q9HAU5	Regulator of nonsense transcripts 2 OS=Homo sapiens OX=9606 GN=UPF2 PE=1 SV=1	UPF2	147.7	0.981	0.984	0.982	1.012	1.006	0.992	0.0305164	0.0242585
Q969F9	Hermansky-Pudlak syndrome 3 protein OS=Homo sapiens OX=9606 GN=HPS3 PE=1 SV=1	HPS3	113.7	1	0.999	0.97	1.028	1.027	1.022	0.0515474	0.024263
P29597	Non-receptor tyrosine-protein kinase TYK2 OS=Homo sapiens OX=9606 GN=TYK2 PE=1 SV=3	TYK2	133.6	0.994	0.99	0.978	1.031	1.037	1.006	0.0535455	0.0242794
A3KN83	Protein strawberry notch homolog 1 OS=Homo sapiens OX=9606 GN=SBNO1 PE=1 SV=1	SBNO1	154.2	1.003	0.998	1.007	0.97	0.986	0.987	-0.031517	0.024286
Q02218	2-oxoglutarate dehydrogenase, mitochondrial OS=Homo sapiens OX=9606 GN=OGDH PE=1 SV=3	OGDH	115.9	1.006	0.992	0.986	1.016	1.022	1.014	0.0325074	0.0243051
P40763	Signal transducer and activator of transcription 3 OS=Homo sapiens OX=9606 GN=STAT3 PE=1 SV=2	STAT3	88	1.008	1.005	1.006	1	0.995	0.989	-0.0168232	0.024452
O95801	Tetratricopeptide repeat protein 4 OS=Homo sapiens OX=9606 GN=TTC4 PE=1 SV=3	TTC4	44.7	0.997	1	1.019	0.978	0.977	0.956	-0.0511216	0.0245686
P24941	Cyclin-dependent kinase 2 OS=Homo sapiens OX=9606 GN=CDK2 PE=1 SV=2	CDK2	33.9	0.96	0.989	0.988	1.014	1.025	1.01	0.0539929	0.024825
Q01804	OTU domain-containing protein 4 OS=Homo sapiens OX=9606 GN=OTUD4 PE=1 SV=4	OTUD4	124	1.022	1.027	1.046	0.938	0.974	0.993	-0.0914012	0.0248731
P04075	Fructose-bisphosphate aldolase A OS=Homo sapiens OX=9606 GN=ALDOA PE=1 SV=2	ALDOA	39.4	1.015	1.014	1.016	1	1.001	1.01	-0.0161995	0.0249738
Q9BQA9	Cytochrome b-245 chaperone 1 OS=Homo sapiens OX=9606 GN=CYBC1 PE=1 SV=1	CYBC1	20.8	0.982	0.938	0.964	1.018	1.005	1.005	0.070294	0.0250138
Q9C0E2	Exportin-4 OS=Homo sapiens OX=9606 GN=XPO4 PE=1 SV=2	XPO4	130.1	0.974	0.96	0.979	1.022	0.996	0.999	0.050609	0.025033
Q15053	Uncharacterized protein KIAA0040 OS=Homo sapiens OX=9606 GN=KIAA0040 PE=3 SV=2	KIAA0040	11.4	1.011	1.004	0.992	1.022	1.021	1.023	0.0280328	0.0250398
Q13177	Serine/threonine-protein kinase PAK 2 OS=Homo sapiens OX=9606 GN=PAK2 PE=1 SV=3	PAK2	58	1.011	1.018	1.002	0.995	0.987	0.994	-0.0264193	0.025112
P05387	60S acidic ribosomal protein P2 OS=Homo sapiens OX=9606 GN=RPLP2 PE=1 SV=1	RPLP2	11.7	1.05	1.03	1.031	0.965	1.004	0.997	-0.0688598	0.0251815
Q8IW35	Centrosomal protein of 97 kDa OS=Homo sapiens OX=9606 GN=CEP97 PE=1 SV=1	CEP97	96.9	0.978	0.969	0.974	1.022	0.993	1	0.0456956	0.0252328
P05455	Lupus La protein OS=Homo sapiens OX=9606 GN=SSB PE=1 SV=2	SSB	46.8	1.007	1.017	1.007	0.995	0.981	0.995	-0.0288452	0.0254888
Q9UIJ7	GTP:AMP phosphotransferase AK3, mitochondrial OS=Homo sapiens OX=9606 GN=AK3 PE=1 SV=4	AK3	25.6	1.008	1.014	1.007	0.996	1.003	0.999	-0.0148412	0.0256028
Q9NRL2	Bromodomain adjacent to zinc finger domain protein 1A OS=Homo sapiens OX=9606 GN=BAZ1A PE=1 SV=2	BAZ1A	178.6	1.022	1.002	1.001	0.989	0.974	0.977	-0.041119	0.0256632
Q9Y3B1	PRELI domain containing protein 3B OS=Homo sapiens OX=9606 GN=PRELID3B PE=1 SV=2	PRELID3B	21.5	1.018	1.003	1.035	0.992	0.979	0.972	-0.054357	0.0256679
P53634	Dipeptidyl peptidase 1 OS=Homo sapiens OX=9606 GN=CTSC PE=1 SV=2	CTSC	51.8	1.01	1.01	1.026	1.04	1.031	1.037	0.0290706	0.0258093
Q9NPI1	Bromodomain-containing protein 7 OS=Homo sapiens OX=9606 GN=BRD7 PE=1 SV=1	BRD7	74.1	0.966	0.955	0.966	1.011	0.979	1.005	0.0529849	0.0258252
O00232	26S proteasome non-ATPase regulatory subunit 12 OS=Homo sapiens OX=9606 GN=PSMD12 PE=1 SV=3	PSMD12	52.9	0.984	0.959	1.001	1.019	1.032	1.028	0.0646842	0.0258787
Q8TEV9	Guanine nucleotide exchange protein SMCR8 OS=Homo sapiens OX=9606 GN=SMCR8 PE=1 SV=2	SMCR8	105	0.971	0.957	0.977	1.002	0.992	1.023	0.0545765	0.0259649
P47755	F-actin-capping protein subunit alpha-2 OS=Homo sapiens OX=9606 GN=CAPZA2 PE=1 SV=3	CAPZA2	32.9	0.973	0.987	0.972	0.995	1	1.014	0.037399	0.0260632
Q9Y5A9	YTH domain-containing family protein 2 OS=Homo sapiens OX=9606 GN=YTHDF2 PE=1 SV=2	YTHDF2	62.3	1.01	1.026	1.021	0.951	0.978	0.992	-0.0656542	0.0261265
Q6ZUT9	DENN domain-containing protein 5B OS=Homo sapiens OX=9606 GN=DENND5B PE=1 SV=2	DENND5B	144.9	1.055	1.03	1.004	0.976	0.986	0.966	-0.0772243	0.0261323
Q9ULT0	Tetratricopeptide repeat protein 7A OS=Homo sapiens OX=9606 GN=TTC7A PE=1 SV=3	TTC7A	96.1	0.91	0.983	0.938	1.046	1.006	1.036	0.125361	0.0261586
Q8TEA8	D-aminoacyl-tRNA deacylase 1 OS=Homo sapiens OX=9606 GN=DTD1 PE=1 SV=2	DTD1	23.4	0.999	1.016	1.002	0.981	0.991	0.979	-0.0319108	0.0262031
Q99623	Prohibitin-2 OS=Homo sapiens OX=9606 GN=PHB2 PE=1 SV=2	PHB2	33.3	0.984	1	0.997	1.014	1.01	1.01	0.0254247	0.0262118
P30050	60S ribosomal protein L12 OS=Homo sapiens OX=9606 GN=RPL12 PE=1 SV=1	RPL12	17.8	1.008	1.014	1.004	0.998	0.989	0.997	-0.0201645	0.0263053
Q02978	Mitochondrial 2-oxoglutarate/malate carrier protein OS=Homo sapiens OX=9606 GN=SLC25A11 PE=1 SV=3	SLC25A11	34	0.958	0.985	0.967	0.995	0.998	1.004	0.0424999	0.0263178
Q5T2T1	MAGUK p55 subfamily member 7 OS=Homo sapiens OX=9606 GN=MPP7 PE=1 SV=1	MPP7	65.5		1.034	1.054		0.978	0.985	-0.0890615	0.0263677
Q9Y5X2	Sorting nexin-8 OS=Homo sapiens OX=9606 GN=SNX8 PE=1 SV=1	SNX8	52.5	1.033	1.042	1.071	1.004	1.015	1.006	-0.0565835	0.0264515
P58546	Myotrophin OS=Homo sapiens OX=9606 GN=MTPN PE=1 SV=2	MTPN	12.9	0.974	0.964	0.958	1.011	1.006	0.982	0.0504199	0.0268025
P84095	Rho-related GTP-binding protein RhoG OS=Homo sapiens OX=9606 GN=RHOG PE=1 SV=1	RHOG	21.3	0.984	0.976	0.998	1.008	1.01	1.007	0.0323131	0.0268869
Q8N163	Cell cycle and apoptosis regulator protein 2 OS=Homo sapiens OX=9606 GN=CCAR2 PE=1 SV=2	CCAR2	102.8	1.006	0.996	1.014	0.99	0.984	0.986	-0.0270393	0.0269045
Q8N5H7	SH2 domain-containing protein 3C OS=Homo sapiens OX=9606 GN=SH2D3C PE=1 SV=1	SH2D3C	94.4	1.006	1.004	1.022	1.033	1.069	1.075	0.0673953	0.027046
Q9BUB7	Transmembrane protein 70, mitochondrial OS=Homo sapiens OX=9606 GN=TMEM70 PE=1 SV=2	TMEM70	29	0.972	0.981	0.986	1.015	1.069	1.025	0.0811253	0.0271257
Q96PN7	Transcriptional-regulating factor 1 OS=Homo sapiens OX=9606 GN=TRERF1 PE=1 SV=1	TRERF1	132.2		0.976	0.973		1.02	1.007	0.056612	0.0271339
P09326	CD48 antigen OS=Homo sapiens OX=9606 GN=CD48 PE=1 SV=2	CD48	27.7	1.088	1.1	1.133	1.058	1.068	1.048	-0.0653156	0.0272445
Q9Y237	Peptidyl-prolyl cis-trans isomerase NIMA-interacting 4 OS=Homo sapiens OX=9606 GN=PIN4 PE=1 SV=1	PIN4	13.8	1.032	1.001	1.036	0.934	0.969	0.981	-0.0896975	0.0273011
Q9P2B7	Cilia- and flagella-associated protein 97 OS=Homo sapiens OX=9606 GN=CFAP97 PE=1 SV=2	CFAP97	59.4	1.029	1.092	1.032	0.969	0.877	0.833	-0.235031	0.0273381
Q13144	Translation initiation factor eIF-2B subunit epsilon OS=Homo sapiens OX=9606 GN=EIF2B5 PE=1 SV=3	EIF2B5	80.3	1.004	1.013	1.01	0.996	0.989	0.976	-0.0318042	0.0273651
Q9Y314	Nitric oxide synthase-interacting protein OS=Homo sapiens OX=9606 GN=NOSIP PE=1 SV=1	NOSIP	33.2	1.025	1.035	1.019	1.011	1.008	0.998	-0.0293472	0.0274903
Q15008	26S proteasome non-ATPase regulatory subunit 6 OS=Homo sapiens OX=9606 GN=PSMD6 PE=1 SV=1	PSMD6	45.5	0.994	0.967	0.98	1.007	1.005	1.016	0.0420584	0.0276469
Q9Y4D1	Disheveled-associated activator of morphogenesis 1 OS=Homo sapiens OX=9606 GN=DAAM1 PE=1 SV=2	DAAM1	123.4	0.991	0.994	0.981	1.006	1.003	1.018	0.0293701	0.027953
Q9Y3C1	Nucleolar protein 16 OS=Homo sapiens OX=9606 GN=NOP16 PE=1 SV=2	NOP16	21.2	0.972	0.998	0.986	0.958	0.938	0.917	-0.0715367	0.0281089
Q9Y664	KICSTOR complex protein kaptin OS=Homo sapiens OX=9606 GN=KPTN PE=1 SV=2	KPTN	48.1	1.049	1.039	1.033	0.949	1.007	0.984	-0.0861922	0.0281691
Q6PIU2	Neutral cholesterol ester hydrolase 1 OS=Homo sapiens OX=9606 GN=NCEH1 PE=1 SV=3	NCEH1	45.8	0.99	0.972	0.944	1.014	1.015	1.015	0.0669337	0.0282598
Q9H6R4	Nucleolar protein 6 OS=Homo sapiens OX=9606 GN=NOL6 PE=1 SV=2	NOL6	127.5	1.041	1.011	1.031	0.97	1.002	0.981	-0.0621535	0.0283009
Q8NCA5	Protein FAM98A OS=Homo sapiens OX=9606 GN=FAM98A PE=1 SV=2	FAM98A	55.2	1.008	0.99	0.981	1.027	1.031	1.015	0.0448196	0.0283105
P42696	RNA-binding protein 34 OS=Homo sapiens OX=9606 GN=RBM34 PE=1 SV=2	RBM34	48.5	1.023	1.016	1.022	0.971	1.002	0.992	-0.0459709	0.0283513
Q12888	TP53-binding protein 1 OS=Homo sapiens OX=9606 GN=TP53BP1 PE=1 SV=2	TP53BP1	213.4	1.008	1.003	0.978	0.957	0.969	0.964	-0.0485934	0.0285253
P62760	Visinin-like protein 1 OS=Homo sapiens OX=9606 GN=VSNL1 PE=1 SV=2	VSNL1	22.1	0.943	0.936	0.972	1.022	1.001	0.984	0.0768568	0.0286001
Q8IY67	Ribonucleoprotein PTB-binding 1 OS=Homo sapiens OX=9606 GN=RAVER1 PE=1 SV=1	RAVER1	63.8	1.015	1.03	1.009	0.974	0.999	0.985	-0.046078	0.0286903
P05771	Protein kinase C beta type OS=Homo sapiens OX=9606 GN=PRKCB PE=1 SV=4	PRKCB	76.8	0.989	0.997	1.016	1.03	1.024	1.035	0.0412159	0.0287191
O14681	Etoposide-induced protein 2.4 homolog OS=Homo sapiens OX=9606 GN=EI24 PE=1 SV=4	EI24	38.9	0.979	0.934	0.962	1.04	1.017	0.998	0.0876104	0.028755
P54819	Adenylate kinase 2, mitochondrial OS=Homo sapiens OX=9606 GN=AK2 PE=1 SV=2	AK2	26.5	1.008	0.998	1	0.982	0.976	0.992	-0.0271301	0.0288453
P07384	Calpain-1 catalytic subunit OS=Homo sapiens OX=9606 GN=CAPN1 PE=1 SV=1	CAPN1	81.8	0.978	0.996	1.001	1.03	1.017	1.014	0.0411134	0.0288478
Q8IWL3	Iron-sulfur cluster co-chaperone protein HscB OS=Homo sapiens OX=9606 GN=HSCB PE=1 SV=3	HSCB	27.4	0.976	0.966	0.98	1.042	1.055	1.15	0.152151	0.028886
Q01892	Transcription factor Spi-B OS=Homo sapiens OX=9606 GN=SPIB PE=1 SV=1	SPIB	28.8	1.064	1.028	0.986	0.96	0.917	0.946	-0.124764	0.0289228
Q9C0B7	Transport and Golgi organization protein 6 homolog OS=Homo sapiens OX=9606 GN=TANGO6 PE=1 SV=2	TANGO6	120.7	0.954	0.972	0.988	1	1.032	1.042	0.0771163	0.0290187
P55957	BH3-interacting domain death agonist OS=Homo sapiens OX=9606 GN=BID PE=1 SV=1	BID	22	0.984	1.008	0.986	0.961	0.972	0.958	-0.0427751	0.0290567
O60568	Multifunctional procollagen lysine hydroxylase and glycosyltransferase LH3 OS=Homo sapiens OX=9606 GN=PLOD3 PE=1 SV=1	PLOD3	84.7	0.998	1.049	1.036	0.986	0.966	0.966	-0.079355	0.0290699
P05362	Intercellular adhesion molecule 1 OS=Homo sapiens OX=9606 GN=ICAM1 PE=1 SV=2	ICAM1	57.8	1.063	1.119	1.065	1.023	1.025	0.994	-0.0940872	0.029073
Q96I25	Splicing factor 45 OS=Homo sapiens OX=9606 GN=RBM17 PE=1 SV=1	RBM17	44.9	0.99	1.003	0.976	0.949	0.964	0.964	-0.0454119	0.0292407
Q6RFH5	WD repeat-containing protein 74 OS=Homo sapiens OX=9606 GN=WDR74 PE=1 SV=1	WDR74	42.4	1.007	0.974	1.02	0.962	0.946	0.95	-0.0704374	0.0293095
P23458	Tyrosine-protein kinase JAK1 OS=Homo sapiens OX=9606 GN=JAK1 PE=1 SV=2	JAK1	133.2	1.015	1.007	1.01	1.049	1.025	1.032	0.0347881	0.0293098
Q15813	Tubulin-specific chaperone E OS=Homo sapiens OX=9606 GN=TBCE PE=1 SV=1	TBCE	59.3	1.012	0.994	1.005	1.023	1.019	1.029	0.0284658	0.0293284
O43660	Pleiotropic regulator 1 OS=Homo sapiens OX=9606 GN=PLRG1 PE=1 SV=1	PLRG1	57.2	1.039	1.067	1.011	0.983	0.971	0.993	-0.0809111	0.029515
Q9P016	Thymocyte nuclear protein 1 OS=Homo sapiens OX=9606 GN=THYN1 PE=1 SV=1	THYN1	25.7	0.972	0.93	0.935	1.042	0.988	1.009	0.0992305	0.0298536
Q9H0Q0	CYFIP-related Rac1 interactor A OS=Homo sapiens OX=9606 GN=CYRIA PE=2 SV=1	CYRIA	37.3	0.99	0.967	0.996	1.04	1.01	1.026	0.0588741	0.0298624
Q9BVP2	Guanine nucleotide-binding protein-like 3 OS=Homo sapiens OX=9606 GN=GNL3 PE=1 SV=2	GNL3	62	0.993	0.992	0.99	0.976	0.983	0.966	-0.024453	0.029882
Q8WVL7	Ankyrin repeat domain-containing protein 49 OS=Homo sapiens OX=9606 GN=ANKRD49 PE=1 SV=1	ANKRD49	27.3	0.987	1.051	1.077	0.966	0.939	0.926	-0.13792	0.0299414
Q96S52	GPI transamidase component PIG-S OS=Homo sapiens OX=9606 GN=PIGS PE=1 SV=3	PIGS	61.6	1.01	1.004	1.016	1.023	1.049	1.041	0.0389878	0.0299808
Q6N063	2-oxoglutarate and iron-dependent oxygenase domain-containing protein 2 OS=Homo sapiens OX=9606 GN=OGFOD2 PE=1 SV=2	OGFOD2	39	0.998	0.96	0.951	1.043	1.031	1.009	0.0838116	0.0300818
Q9H307	Pinin OS=Homo sapiens OX=9606 GN=PNN PE=1 SV=5	PNN	81.6	0.958	0.979	0.975	1	0.998	0.988	0.0362038	0.0301165
Q9H5Q4	Dimethyladenosine transferase 2, mitochondrial OS=Homo sapiens OX=9606 GN=TFB2M PE=1 SV=1	TFB2M	45.3	1.016	1.022	1.003	0.988	0.955	0.982	-0.0561092	0.0301346
Q9ULV3	Cip1-interacting zinc finger protein OS=Homo sapiens OX=9606 GN=CIZ1 PE=1 SV=2	CIZ1	100		0.908	0.861		1.072	1.037	0.253625	0.0302559
Q96FN4	Copine-2 OS=Homo sapiens OX=9606 GN=CPNE2 PE=1 SV=3	CPNE2	61.2	0.997	1.026	1.039	0.957	0.92	0.977	-0.101489	0.0302842
P60900	Proteasome subunit alpha type-6 OS=Homo sapiens OX=9606 GN=PSMA6 PE=1 SV=1	PSMA6	27.4	0.991	1.004	1.003	1.012	1.024	1.016	0.0257546	0.0303446
Q6ZQX7	Protein LIAT1 OS=Homo sapiens OX=9606 GN=LIAT1 PE=1 SV=2	LIAT1	49.6	1.008	1.022	1.061	0.982	0.979	0.977	-0.0732393	0.0303461
Q9UPQ9	Trinucleotide repeat-containing gene 6B protein OS=Homo sapiens OX=9606 GN=TNRC6B PE=1 SV=4	TNRC6B	193.9	0.967	0.971	0.959	1.025	0.987	0.999	0.055683	0.0304234
P53701	Holocytochrome c-type synthase OS=Homo sapiens OX=9606 GN=HCCS PE=1 SV=1	HCCS	30.6	1.011	1	0.987	0.963	0.968	0.981	-0.04199	0.0305094
O95292	Vesicle-associated membrane protein-associated protein B/C OS=Homo sapiens OX=9606 GN=VAPB PE=1 SV=3	VAPB	27.2	1.022	1.016	1.044	0.989	1.004	0.996	-0.044204	0.0305621
Q9H6E5	Speckle targeted PIP5K1A-regulated poly(A) polymerase OS=Homo sapiens OX=9606 GN=TUT1 PE=1 SV=2	TUT1	93.8	1.003	0.998	1.02	0.985	0.961	0.947	-0.0624599	0.0305865
Q92636	Protein FAN OS=Homo sapiens OX=9606 GN=NSMAF PE=1 SV=2	NSMAF	104.3	0.974	0.964	0.968	1.004	0.998	0.98	0.0372456	0.0306306
Q9P0J1	[Pyruvate dehydrogenase [acetyl-transferring]]-phosphatase 1, mitochondrial OS=Homo sapiens OX=9606 GN=PDP1 PE=1 SV=3	PDP1	61	0.97	0.981	1.003	1.034	1.035	1.01	0.059792	0.0306666
Q9P2R3	Rabankyrin-5 OS=Homo sapiens OX=9606 GN=ANKFY1 PE=1 SV=2	ANKFY1	128.3	0.994	0.994	0.995	1.034	1.006	1.034	0.0433532	0.0307156
Q9Y4B6	DDB1- and CUL4-associated factor 1 OS=Homo sapiens OX=9606 GN=DCAF1 PE=1 SV=3	DCAF1	168.9	0.996	0.992	1.001	0.982	0.95	0.953	-0.0510916	0.0309052
Q8NHU0	Cancer/testis antigen family 45 member A3 OS=Homo sapiens OX=9606 GN=CT45A3 PE=1 SV=1	CT45A3	21.3	1.054	1.059	1.008	0.986	0.947	0.985	-0.0970285	0.0309706
Q13867	Bleomycin hydrolase OS=Homo sapiens OX=9606 GN=BLMH PE=1 SV=1	BLMH	52.5	0.998	0.982	0.967	1.008	1.016	1.015	0.0443496	0.0309813
Q9NXN4	Ganglioside-induced differentiation-associated protein 2 OS=Homo sapiens OX=9606 GN=GDAP2 PE=1 SV=1	GDAP2	56.2	0.972	0.972	1	1.036	1.007	1.024	0.0590505	0.0309896
O94927	HAUS augmin-like complex subunit 5 OS=Homo sapiens OX=9606 GN=HAUS5 PE=1 SV=2	HAUS5	71.6	0.953	0.999	0.961	1.059	1.016	1.093	0.121067	0.0310368
Q01518	Adenylyl cyclase-associated protein 1 OS=Homo sapiens OX=9606 GN=CAP1 PE=1 SV=5	CAP1	51.9	0.998	0.996	1	1.006	1.02	1.01	0.0200976	0.0310766
Q9Y277	Voltage-dependent anion-selective channel protein 3 OS=Homo sapiens OX=9606 GN=VDAC3 PE=1 SV=1	VDAC3	30.6	0.984	0.975	0.988	1.006	0.994	0.998	0.0247533	0.0312176
O75362	Zinc finger protein 217 OS=Homo sapiens OX=9606 GN=ZNF217 PE=1 SV=1	ZNF217	115.2	1.016	1.058	1.024	0.994	0.937	0.962	-0.0987708	0.0313819
Q04637	Eukaryotic translation initiation factor 4 gamma 1 OS=Homo sapiens OX=9606 GN=EIF4G1 PE=1 SV=4	EIF4G1	175.4	1	1.002	1.001	0.992	0.996	0.986	-0.0139998	0.0313958
P35749	Myosin-11 OS=Homo sapiens OX=9606 GN=MYH11 PE=1 SV=3	MYH11	227.2		0.842	0.848		0.887	0.905	0.0845474	0.031542
Q9UBN7	Histone deacetylase 6 OS=Homo sapiens OX=9606 GN=HDAC6 PE=1 SV=2	HDAC6	131.3	1.015	1.014	1.019	1	0.988	1.006	-0.0257887	0.0315557
Q9BZ95	Histone-lysine N-methyltransferase NSD3 OS=Homo sapiens OX=9606 GN=NSD3 PE=1 SV=1	NSD3	161.5	1.024	1.035	1.008	0.978	1	0.991	-0.0468511	0.0318212
Q9NZQ7	Programmed cell death 1 ligand 1 OS=Homo sapiens OX=9606 GN=CD274 PE=1 SV=1	CD274	33.3	1.054	1.059	1.044	1.016	1.016	1.039	-0.0398457	0.0319482
Q9BVA0	Katanin p80 WD40 repeat-containing subunit B1 OS=Homo sapiens OX=9606 GN=KATNB1 PE=1 SV=1	KATNB1	72.3	0.957	0.992	0.968	1.007	1.062	1.03	0.0873174	0.0319813
O60759	Cytohesin-interacting protein OS=Homo sapiens OX=9606 GN=CYTIP PE=1 SV=2	CYTIP	40	1.022	1.018	0.997	1.042	1.034	1.052	0.0425936	0.0321177
Q14919	Dr1-associated corepressor OS=Homo sapiens OX=9606 GN=DRAP1 PE=1 SV=3	DRAP1	22.3		0.933	0.95		1.004	1.025	0.107736	0.0322125
O43760	Synaptogyrin-2 OS=Homo sapiens OX=9606 GN=SYNGR2 PE=1 SV=1	SYNGR2	24.8	0.921	0.898	0.932	1.015	0.952	0.982	0.10027	0.0322243
Q9P0W2	SWI/SNF-related matrix-associated actin-dependent regulator of chromatin subfamily E member 1-related OS=Homo sapiens OX=9606 GN=HMG20B PE=1 SV=1	HMG20B	35.8		0.95	0.973		1.026	1.026	0.093672	0.0322336
P78324	Tyrosine-protein phosphatase non-receptor type substrate 1 OS=Homo sapiens OX=9606 GN=SIRPA PE=1 SV=2	SIRPA	54.9	0.991	1.082	1.007	0.916	0.955	0.926	-0.13905	0.032306
Q9NPF0	CD320 antigen OS=Homo sapiens OX=9606 GN=CD320 PE=1 SV=1	CD320	29	1.055	1.036		0.989	0.975		-0.0903981	0.03235
Q17R89	Rho GTPase-activating protein 44 OS=Homo sapiens OX=9606 GN=ARHGAP44 PE=1 SV=1	ARHGAP44	89.2	1.008	0.942	0.971	1.096	1.088	1.024	0.135212	0.0323644
Q7Z3V4	Ubiquitin-protein ligase E3B OS=Homo sapiens OX=9606 GN=UBE3B PE=1 SV=3	UBE3B	123	1.088		1.085	0.916		0.966	-0.207422	0.0324378
A9UHW6	MIF4G domain-containing protein OS=Homo sapiens OX=9606 GN=MIF4GD PE=1 SV=1	MIF4GD	25.4	0.99	0.969	0.955	1.012	1.005	1.041	0.0695875	0.0324544
P29401	Transketolase OS=Homo sapiens OX=9606 GN=TKT PE=1 SV=3	TKT	67.8	0.984	0.99	0.992	1.002	1.002	1.018	0.0269851	0.0324906
Q14141	Septin-6 OS=Homo sapiens OX=9606 GN=SEPTIN6 PE=1 SV=4	SEPTIN6	49.7	1.003	0.997	0.994	1.01	1.015	1.029	0.0286258	0.0325624
O75352	Mannose-P-dolichol utilization defect 1 protein OS=Homo sapiens OX=9606 GN=MPDU1 PE=1 SV=2	MPDU1	26.6	0.893	0.922	0.981	1.056	1.013	1.015	0.141438	0.032627
Q6ZS81	WD repeat- and FYVE domain-containing protein 4 OS=Homo sapiens OX=9606 GN=WDFY4 PE=1 SV=3	WDFY4	353.4	0.994	0.993	0.996	0.998	1	0.997	0.00579203	0.0326545
Q9NV79	Protein-L-isoaspartate O-methyltransferase domain-containing protein 2 OS=Homo sapiens OX=9606 GN=PCMTD2 PE=1 SV=2	PCMTD2	41	0.95	0.971	0.96	1.023	0.985	1.042	0.0822396	0.0327985
Q96SQ5	Zinc finger protein 587 OS=Homo sapiens OX=9606 GN=ZNF587 PE=1 SV=1	ZNF587	65.6	0.934	0.989	0.95	1.041	1.084	1.008	0.124987	0.0328797
Q02338	D-beta-hydroxybutyrate dehydrogenase, mitochondrial OS=Homo sapiens OX=9606 GN=BDH1 PE=1 SV=3	BDH1	38.1	0.996	0.971	0.964	1.005	1.033	1.015	0.0588346	0.0328821
O60884	DnaJ homolog subfamily A member 2 OS=Homo sapiens OX=9606 GN=DNAJA2 PE=1 SV=1	DNAJA2	45.7	1.015	1.023	1.003	0.993	0.996	0.981	-0.0340829	0.0329004
Q5TZA2	Rootletin OS=Homo sapiens OX=9606 GN=CROCC PE=1 SV=1	CROCC	228.4	0.996	0.989		1.025	1.017		0.0408439	0.0329646
Q9H6T3	RNA polymerase II-associated protein 3 OS=Homo sapiens OX=9606 GN=RPAP3 PE=1 SV=2	RPAP3	75.7	0.982	0.993	0.989	0.98	0.972	0.972	-0.0196021	0.0330311
P46821	Microtubule-associated protein 1B OS=Homo sapiens OX=9606 GN=MAP1B PE=1 SV=2	MAP1B	270.5	1.01	1.007	1.02	0.981	0.995	0.998	-0.0302423	0.0330382
P23396	40S ribosomal protein S3 OS=Homo sapiens OX=9606 GN=RPS3 PE=1 SV=2	RPS3	26.7	0.986	0.996	0.988	1.015	1.001	1.004	0.0240856	0.0331184
Q96T23	Remodeling and spacing factor 1 OS=Homo sapiens OX=9606 GN=RSF1 PE=1 SV=2	RSF1	163.7	1.013	0.972	0.972	0.948	0.938	0.94	-0.0653728	0.0332116
Q6IAN0	Dehydrogenase/reductase SDR family member 7B OS=Homo sapiens OX=9606 GN=DHRS7B PE=1 SV=2	DHRS7B	35.1	0.962	1.01	0.979	1.025	1.029	1.044	0.0701332	0.0332367
Q9HCL2	Glycerol-3-phosphate acyltransferase 1, mitochondrial OS=Homo sapiens OX=9606 GN=GPAM PE=1 SV=3	GPAM	93.7	1.006	1.002	0.988	0.957	0.966	0.983	-0.0440029	0.0332581
O95391	Pre-mRNA-splicing factor SLU7 OS=Homo sapiens OX=9606 GN=SLU7 PE=1 SV=2	SLU7	68.3	1.033	1.008	1.063	0.959	0.995	0.968	-0.0871724	0.0332988
Q9H8V3	Protein ECT2 OS=Homo sapiens OX=9606 GN=ECT2 PE=1 SV=4	ECT2	103.4	0.996	0.99	0.989	1.026	1.029	1.078	0.0746551	0.0333658
Q9UDY8	Mucosa-associated lymphoid tissue lymphoma translocation protein 1 OS=Homo sapiens OX=9606 GN=MALT1 PE=1 SV=1	MALT1	92.2	0.97	0.996	0.991	0.956	0.964	0.958	-0.0390677	0.0334164
P47914	60S ribosomal protein L29 OS=Homo sapiens OX=9606 GN=RPL29 PE=1 SV=2	RPL29	17.7	1.08	1.038	1.05	1.009	1.012	1.023	-0.057604	0.0334292
Q96EW2	HSPB1-associated protein 1 OS=Homo sapiens OX=9606 GN=HSPBAP1 PE=1 SV=1	HSPBAP1	55.1	1.012	0.992	1.04	0.976	0.922	0.946	-0.0980469	0.0335932
Q9BQF6	Sentrin-specific protease 7 OS=Homo sapiens OX=9606 GN=SENP7 PE=1 SV=4	SENP7	119.6	1.044	1.032	1.03	1.001	1.001	0.958	-0.0694607	0.0337267
Q9H741	SREBP regulating gene protein OS=Homo sapiens OX=9606 GN=SPRING1 PE=1 SV=1	SPRING1	23.6	0.923	0.914	0.91	1.024	0.953	1.058	0.14384	0.0338459
Q9Y2R0	Cytochrome c oxidase assembly factor 3 homolog, mitochondrial OS=Homo sapiens OX=9606 GN=COA3 PE=1 SV=1	COA3	11.7	0.992	0.996	1.002	0.986	0.971	0.982	-0.0248201	0.0338926
Q92547	DNA topoisomerase 2-binding protein 1 OS=Homo sapiens OX=9606 GN=TOPBP1 PE=1 SV=3	TOPBP1	170.6	1.02	1.016	1.038	0.99	0.982	1.007	-0.045289	0.0339044
Q9H410	Kinetochore-associated protein DSN1 homolog OS=Homo sapiens OX=9606 GN=DSN1 PE=1 SV=2	DSN1	40	0.98	0.987	0.943	1.084	1.015	1.04	0.109286	0.0339267
Q9NZ32	Actin-related protein 10 OS=Homo sapiens OX=9606 GN=ACTR10 PE=1 SV=1	ACTR10	46.3	1.008	1.007	0.989	1.057	1.022	1.037	0.0528104	0.0340038
Q9H4H8	Protein FAM83D OS=Homo sapiens OX=9606 GN=FAM83D PE=1 SV=3	FAM83D	64.4	1.022	1.068	0.952	0.932	0.86	0.876	-0.189261	0.0342855
Q9Y2S2	Lambda-crystallin homolog OS=Homo sapiens OX=9606 GN=CRYL1 PE=1 SV=3	CRYL1	35.4		0.92	0.946		1.012	1.003	0.110831	0.0343451
Q9BQ48	39S ribosomal protein L34, mitochondrial OS=Homo sapiens OX=9606 GN=MRPL34 PE=1 SV=1	MRPL34	10.2	1.005	1.015		0.98	0.984		-0.0405604	0.0344183
Q63HN8	E3 ubiquitin-protein ligase RNF213 OS=Homo sapiens OX=9606 GN=RNF213 PE=1 SV=3	RNF213	591	0.985	0.99	1.001	1.017	1.006	1.008	0.0264193	0.0344705
Q9UPT5	Exocyst complex component 7 OS=Homo sapiens OX=9606 GN=EXOC7 PE=1 SV=3	EXOC7	83.3	0.993	1.002	0.989	1.006	1.011	1.02	0.0253994	0.0345316
P15153	Ras-related C3 botulinum toxin substrate 2 OS=Homo sapiens OX=9606 GN=RAC2 PE=1 SV=1	RAC2	21.4	1.02	0.995	0.995	1.051	1.027	1.035	0.0485421	0.0346231
Q9NRZ7	1-acyl-sn-glycerol-3-phosphate acyltransferase gamma OS=Homo sapiens OX=9606 GN=AGPAT3 PE=1 SV=1	AGPAT3	43.4	0.96	0.952	1.001	1.026	1.02	1.015	0.0714973	0.0346951
Q9BR76	Coronin-1B OS=Homo sapiens OX=9606 GN=CORO1B PE=1 SV=1	CORO1B	54.2	0.982	0.978	0.974	1.057	1.016	1.006	0.069593	0.0348485
P63218	Guanine nucleotide-binding protein G(I)/G(S)/G(O) subunit gamma-5 OS=Homo sapiens OX=9606 GN=GNG5 PE=1 SV=3	GNG5	7.3	0.953	0.915	0.954	0.973	1.011	1.001	0.0810129	0.0348678
Q92934	Bcl2-associated agonist of cell death OS=Homo sapiens OX=9606 GN=BAD PE=1 SV=3	BAD	18.4	1.056	1.043	1.039	1.004	0.99	1.028	-0.0543417	0.0348881
Q8IWT6	Volume-regulated anion channel subunit LRRC8A OS=Homo sapiens OX=9606 GN=LRRC8A PE=1 SV=1	LRRC8A	94.1	0.98	0.993	1.036	1.083	1.05	1.118	0.111599	0.035111
O14879	Interferon-induced protein with tetratricopeptide repeats 3 OS=Homo sapiens OX=9606 GN=IFIT3 PE=1 SV=1	IFIT3	56	1.102	1.06	1.048	0.999	0.944	1.013	-0.118927	0.035126
P11234	Ras-related protein Ral-B OS=Homo sapiens OX=9606 GN=RALB PE=1 SV=1	RALB	23.4	1.02	0.971	1.004	1.086	1.036	1.1	0.1054	0.0351592
Q13510	Acid ceramidase OS=Homo sapiens OX=9606 GN=ASAH1 PE=1 SV=5	ASAH1	44.6	0.981	0.973	0.966	1.172	1.056	1.048	0.165967	0.0352127
Q9H9G7	Protein argonaute-3 OS=Homo sapiens OX=9606 GN=AGO3 PE=1 SV=2	AGO3	97.3	0.915	0.944	0.921	1.034	0.992	0.962	0.104095	0.0353155
O15027	Protein transport protein Sec16A OS=Homo sapiens OX=9606 GN=SEC16A PE=1 SV=4	SEC16A	251.7	1.01	1.018	1.001	0.962	0.984	0.99	-0.0449896	0.0353218
Q99439	Calponin-2 OS=Homo sapiens OX=9606 GN=CNN2 PE=1 SV=4	CNN2	33.7	1.007	1.04	1.01	0.99	0.985	0.983	-0.0474945	0.0353606
Q9UJ41	Rab5 GDP/GTP exchange factor OS=Homo sapiens OX=9606 GN=RABGEF1 PE=1 SV=3	RABGEF1	56.9	1.008	1.011	1.013	1.001	0.997	1.006	-0.0133849	0.0353624
Q9Y421	Protein FAM32A OS=Homo sapiens OX=9606 GN=FAM32A PE=1 SV=2	FAM32A	13.2	1.022	1.174	1.23	0.958	0.945	0.965	-0.25648	0.0354468
P55039	Developmentally-regulated GTP-binding protein 2 OS=Homo sapiens OX=9606 GN=DRG2 PE=1 SV=1	DRG2	40.7	0.997	1.008	1.026	1.064	1.038	1.04	0.0518893	0.0355068
P61020	Ras-related protein Rab-5B OS=Homo sapiens OX=9606 GN=RAB5B PE=1 SV=1	RAB5B	23.7	1.029	1.034	0.972	0.947	0.926	0.958	-0.100385	0.035571
Q8TEQ6	Gem-associated protein 5 OS=Homo sapiens OX=9606 GN=GEMIN5 PE=1 SV=3	GEMIN5	168.5	1.003	0.997	1.003	1.011	1.006	1.013	0.0129133	0.0356827
Q9UKV8	Protein argonaute-2 OS=Homo sapiens OX=9606 GN=AGO2 PE=1 SV=3	AGO2	97.1	0.986	0.993	0.999	1.012	1.003	1.006	0.0206824	0.0357465
O14524	Nuclear envelope integral membrane protein 1 OS=Homo sapiens OX=9606 GN=NEMP1 PE=1 SV=2	NEMP1	50.6	0.953		0.93	1.039		1.015	0.125403	0.0357962
Q9H098	Protein FAM107B OS=Homo sapiens OX=9606 GN=FAM107B PE=1 SV=1	FAM107B	15.5	1.042	1.05	1.061	1.03	1.037	1.024	-0.0286515	0.0358592
O15541	E3 ubiquitin-protein ligase RNF113A OS=Homo sapiens OX=9606 GN=RNF113A PE=1 SV=1	RNF113A	38.8	1.011	0.996	0.992	0.986	0.972	0.972	-0.0335809	0.035937
P30626	Sorcin OS=Homo sapiens OX=9606 GN=SRI PE=1 SV=1	SRI	21.7	1.009	1.021	1.028	1.002	1.004	0.997	-0.0261839	0.0359722
Q96JH7	Deubiquitinating protein VCPIP1 OS=Homo sapiens OX=9606 GN=VCPIP1 PE=1 SV=2	VCPIP1	134.2	0.998	0.997	0.995	1.01	1.003	1.018	0.0196484	0.0359937
Q3T906	N-acetylglucosamine-1-phosphotransferase subunits alpha/beta OS=Homo sapiens OX=9606 GN=GNPTAB PE=1 SV=1	GNPTAB	143.5	0.97	0.986	0.985	1.007	0.998	0.995	0.0286557	0.0360354
Q71RC2	La-related protein 4 OS=Homo sapiens OX=9606 GN=LARP4 PE=1 SV=3	LARP4	80.5	1.006	1.04	1.006	0.931	0.97	0.978	-0.0841872	0.0360936
P46087	Probable 28S rRNA (cytosine(4447)-C(5))-methyltransferase OS=Homo sapiens OX=9606 GN=NOP2 PE=1 SV=2	NOP2	89.2	0.995	0.995	1.001	0.966	0.987	0.978	-0.0292349	0.0361758
Q13085	Acetyl-CoA carboxylase 1 OS=Homo sapiens OX=9606 GN=ACACA PE=1 SV=2	ACACA	265.4	1	1.009	0.999	1.011	1.014	1.014	0.0147921	0.0364387
Q8N111	Cell cycle exit and neuronal differentiation protein 1 OS=Homo sapiens OX=9606 GN=CEND1 PE=1 SV=1	CEND1	14.9	0.917	0.962	0.884	1.07	1.059	0.977	0.168822	0.0364456
Q14146	Unhealthy ribosome biogenesis protein 2 homolog OS=Homo sapiens OX=9606 GN=URB2 PE=1 SV=2	URB2	170.4	0.992	0.984	1.001	0.976	0.978	0.966	-0.0278909	0.0365237
Q9Y696	Chloride intracellular channel protein 4 OS=Homo sapiens OX=9606 GN=CLIC4 PE=1 SV=4	CLIC4	28.8	1.029	1.063	1.034	1.071	1.076	1.084	0.047663	0.0365357
Q9H9T3	Elongator complex protein 3 OS=Homo sapiens OX=9606 GN=ELP3 PE=1 SV=2	ELP3	62.2	0.983	0.984	0.97	1.003	1.028	0.999	0.0449745	0.0365573
Q15084	Protein disulfide-isomerase A6 OS=Homo sapiens OX=9606 GN=PDIA6 PE=1 SV=1	PDIA6	48.1	1.008	1.011	1.02	1.003	0.995	1.001	-0.0191152	0.0367543
Q99519	Sialidase-1 OS=Homo sapiens OX=9606 GN=NEU1 PE=1 SV=1	NEU1	45.4	0.984		0.978	1.007		1.018	0.0455969	0.036793
Q00341	Vigilin OS=Homo sapiens OX=9606 GN=HDLBP PE=1 SV=2	HDLBP	141.4	1.028	1.028	1.016	1	1.005	1.014	-0.0251075	0.0367994
O00267	Transcription elongation factor SPT5 OS=Homo sapiens OX=9606 GN=SUPT5H PE=1 SV=1	SUPT5H	120.9	1	0.991	0.995	0.98	0.989	0.979	-0.0184776	0.036852
Q92667	A-kinase anchor protein 1, mitochondrial OS=Homo sapiens OX=9606 GN=AKAP1 PE=1 SV=1	AKAP1	97.3	1.034	1.031	1.014	0.977	0.926	0.987	-0.0913924	0.0370383
Q53GQ0	Very-long-chain 3-oxoacyl-CoA reductase OS=Homo sapiens OX=9606 GN=HSD17B12 PE=1 SV=2	HSD17B12	34.3	0.997	0.982	0.999	1.031	1.007	1.021	0.0387164	0.0370968
Q15208	Serine/threonine-protein kinase 38 OS=Homo sapiens OX=9606 GN=STK38 PE=1 SV=1	STK38	54.2	1.012	1.003	0.99	1.048	1.022	1.028	0.0439722	0.0372144
Q9NXA8	NAD-dependent protein deacylase sirtuin-5, mitochondrial OS=Homo sapiens OX=9606 GN=SIRT5 PE=1 SV=2	SIRT5	33.9	0.977	0.937	0.958	1.011	1.001	1.063	0.0985307	0.0372598
Q9UKY7	Protein CDV3 homolog OS=Homo sapiens OX=9606 GN=CDV3 PE=1 SV=1	CDV3	27.3	1.061	1.067	1.006	0.981	0.952	0.992	-0.0995686	0.0373241
Q9BV10	Dol-P-Man:Man(7)GlcNAc(2)-PP-Dol alpha-1,6-mannosyltransferase OS=Homo sapiens OX=9606 GN=ALG12 PE=1 SV=1	ALG12	54.6		1.023	1.017		1.037	1.035	0.0224549	0.037335
P22234	Multifunctional protein ADE2 OS=Homo sapiens OX=9606 GN=PAICS PE=1 SV=3	PAICS	47	0.967	0.988	0.984	1.042	1.006	1.01	0.057263	0.0374797
Q9NSK0	Kinesin light chain 4 OS=Homo sapiens OX=9606 GN=KLC4 PE=1 SV=3	KLC4	68.6	0.985	0.923	0.921	1.026	1.024	0.995	0.10615	0.0376439
P49914	5-formyltetrahydrofolate cyclo-ligase OS=Homo sapiens OX=9606 GN=MTHFS PE=1 SV=2	MTHFS	23.2	0.994	0.999	1.007	0.977	0.989	0.986	-0.0232698	0.0376489
Q9NR56	Muscleblind-like protein 1 OS=Homo sapiens OX=9606 GN=MBNL1 PE=1 SV=2	MBNL1	41.8	0.99	0.992	1.008	1.018	1.044	1.02	0.0437214	0.0377824
Q9ULU4	Protein kinase C-binding protein 1 OS=Homo sapiens OX=9606 GN=ZMYND8 PE=1 SV=2	ZMYND8	131.6	0.984	0.982	0.996	1	1.005	1	0.0207934	0.0377921
Q9H2H9	Sodium-coupled neutral amino acid transporter 1 OS=Homo sapiens OX=9606 GN=SLC38A1 PE=1 SV=1	SLC38A1	54	1.02	1.023	1	1.116	1.07	1.048	0.0878253	0.0378004
Q9Y289	Sodium-dependent multivitamin transporter OS=Homo sapiens OX=9606 GN=SLC5A6 PE=1 SV=2	SLC5A6	68.6	0.993	0.998	0.965	1.025	1.05	1.015	0.0639606	0.0379628
Q96AE4	Far upstream element-binding protein 1 OS=Homo sapiens OX=9606 GN=FUBP1 PE=1 SV=3	FUBP1	67.5	0.977	0.985	0.999	0.972	0.956	0.952	-0.0400157	0.03797
Q9BWT6	Meiotic nuclear division protein 1 homolog OS=Homo sapiens OX=9606 GN=MND1 PE=1 SV=1	MND1	23.7	1.007		1.002	0.954		0.97	-0.0623688	0.037982
O94973	AP-2 complex subunit alpha-2 OS=Homo sapiens OX=9606 GN=AP2A2 PE=1 SV=2	AP2A2	103.9	1	0.998	1.011	1.02	1.037	1.018	0.0313023	0.03808
Q9BVJ6	U3 small nucleolar RNA-associated protein 14 homolog A OS=Homo sapiens OX=9606 GN=UTP14A PE=1 SV=1	UTP14A	87.9	0.989	0.99	0.987	0.962	0.979	0.976	-0.0240332	0.0380867
O94925	Glutaminase kidney isoform, mitochondrial OS=Homo sapiens OX=9606 GN=GLS PE=1 SV=1	GLS	73.4	0.986	1	0.999	0.982	0.982	0.976	-0.0219148	0.0381506
Q7L3T8	Probable proline--tRNA ligase, mitochondrial OS=Homo sapiens OX=9606 GN=PARS2 PE=1 SV=1	PARS2	53.2	1.002	1.007	1.022	0.989	0.944	0.936	-0.0792459	0.0381753
Q96T58	Msx2-interacting protein OS=Homo sapiens OX=9606 GN=SPEN PE=1 SV=1	SPEN	402	1.026	1.007	0.994	0.964	0.98	0.983	-0.0484659	0.0381845
Q96AC1	Fermitin family homolog 2 OS=Homo sapiens OX=9606 GN=FERMT2 PE=1 SV=1	FERMT2	77.8	1.044	1.052	1.08	1.1	1.098	1.086	0.0482432	0.0382998
Q8N9M1	Uncharacterized protein C19orf47 OS=Homo sapiens OX=9606 GN=C19orf47 PE=1 SV=1	C19orf47	44.7	1.064	0.996	1.007	0.92	0.975	0.925	-0.121133	0.0383174
O60506	Heterogeneous nuclear ribonucleoprotein Q OS=Homo sapiens OX=9606 GN=SYNCRIP PE=1 SV=2	SYNCRIP	69.6	1.001	1.002	1.02	0.973	0.991	0.985	-0.0357552	0.0383621
P20248	Cyclin-A2 OS=Homo sapiens OX=9606 GN=CCNA2 PE=1 SV=2	CCNA2	48.5	0.971	0.973	0.956	0.926	0.876	0.929	-0.0866236	0.0384051
P32942	Intercellular adhesion molecule 3 OS=Homo sapiens OX=9606 GN=ICAM3 PE=1 SV=2	ICAM3	59.5	0.94	0.987	0.954	1.031	1.017	0.994	0.0784505	0.038618
Q9UKA4	A-kinase anchor protein 11 OS=Homo sapiens OX=9606 GN=AKAP11 PE=1 SV=1	AKAP11	210.4	1.047	1.01	1.021	0.994	0.983	0.996	-0.0500738	0.0386809
Q9P2Y5	UV radiation resistance-associated gene protein OS=Homo sapiens OX=9606 GN=UVRAG PE=1 SV=1	UVRAG	78.1	0.974	1.005	0.989	1.032	1.01	1.036	0.0525021	0.0387539
Q9H0B6	Kinesin light chain 2 OS=Homo sapiens OX=9606 GN=KLC2 PE=1 SV=1	KLC2	68.9	1.005	1.002	0.999	1.011	1.006	1.01	0.0100437	0.0388116
P25686	DnaJ homolog subfamily B member 2 OS=Homo sapiens OX=9606 GN=DNAJB2 PE=1 SV=3	DNAJB2	35.6	0.979	0.987	0.99	0.999	0.993	0.999	0.0169816	0.0389708
P25705	ATP synthase subunit alpha, mitochondrial OS=Homo sapiens OX=9606 GN=ATP5F1A PE=1 SV=1	ATP5F1A	59.7	1.009	1.011	1.002	0.987	1	0.984	-0.0245551	0.0391742
Q9Y294	Histone chaperone ASF1A OS=Homo sapiens OX=9606 GN=ASF1A PE=1 SV=1	ASF1A	23	0.949	1	0.96	1.038	1.025	1.008	0.0781852	0.0391915
Q8TF76	Serine/threonine-protein kinase haspin OS=Homo sapiens OX=9606 GN=HASPIN PE=1 SV=3	HASPIN	88.4	1.006	0.996	1.004	1.014	1.04	1.025	0.0346169	0.0393775
P60709	Actin, cytoplasmic 1 OS=Homo sapiens OX=9606 GN=ACTB PE=1 SV=1	ACTB	41.7	0.99	1.006	1	1.024	1.018	1.01	0.0267173	0.0394061
Q63HM1	Kynurenine formamidase OS=Homo sapiens OX=9606 GN=AFMID PE=1 SV=2	AFMID	34	1.105	0.977	1.115	0.853	0.964	0.882	-0.244294	0.0395658
Q9BWF3	RNA-binding protein 4 OS=Homo sapiens OX=9606 GN=RBM4 PE=1 SV=1	RBM4	40.3	0.981	0.992	1.013	0.972	0.933	0.926	-0.0769024	0.0395817
Q9Y263	Phospholipase A-2-activating protein OS=Homo sapiens OX=9606 GN=PLAA PE=1 SV=2	PLAA	87.1	0.984	0.992	0.993	0.998	0.998	0.999	0.0125789	0.0396141
Q9H4A4	Aminopeptidase B OS=Homo sapiens OX=9606 GN=RNPEP PE=1 SV=2	RNPEP	72.5	0.981	0.983	0.974	1.011	0.989	1	0.0301281	0.0397108
Q92600	CCR4-NOT transcription complex subunit 9 OS=Homo sapiens OX=9606 GN=CNOT9 PE=1 SV=1	CNOT9	33.6	0.966	0.974	0.982	1.015	0.987	1.004	0.0408888	0.0397988
O75531	Barrier-to-autointegration factor OS=Homo sapiens OX=9606 GN=BANF1 PE=1 SV=1	BANF1	10.1	0.966	1	0.992	1.016	1.026	1.015	0.0474945	0.0399209
Q7Z417	Nuclear fragile X mental retardation-interacting protein 2 OS=Homo sapiens OX=9606 GN=NUFIP2 PE=1 SV=1	NUFIP2	76.1	1.033	1.025	0.971	0.95	0.94	0.959	-0.088386	0.0399357
Q13889	General transcription factor IIH subunit 3 OS=Homo sapiens OX=9606 GN=GTF2H3 PE=1 SV=2	GTF2H3	34.4	1.053	1.057	1.016	0.974	1.01	0.992	-0.0709433	0.0400431
Q9UHV9	Prefoldin subunit 2 OS=Homo sapiens OX=9606 GN=PFDN2 PE=1 SV=1	PFDN2	16.6	1.009	1.036	1.001	0.988	0.982	0.968	-0.0520815	0.0401067
P67809	Y-box-binding protein 1 OS=Homo sapiens OX=9606 GN=YBX1 PE=1 SV=3	YBX1	35.9	1.043	1.021	0.999	0.975	0.991	0.974	-0.0591292	0.0401676
Q99549	M-phase phosphoprotein 8 OS=Homo sapiens OX=9606 GN=MPHOSPH8 PE=1 SV=2	MPHOSPH8	97.1	0.962	0.98	0.987	1.018	0.997	1.002	0.0427065	0.0402194
Q9UNW1	Multiple inositol polyphosphate phosphatase 1 OS=Homo sapiens OX=9606 GN=MINPP1 PE=1 SV=1	MINPP1	55	0.981	0.958	0.962	0.988	1	0.987	0.0363394	0.0403224
Q709C8	Vacuolar protein sorting-associated protein 13C OS=Homo sapiens OX=9606 GN=VPS13C PE=1 SV=1	VPS13C	422.1	0.983	0.988	0.984	1.002	0.99	0.997	0.0165048	0.040339
O60711	Leupaxin OS=Homo sapiens OX=9606 GN=LPXN PE=1 SV=1	LPXN	43.3	1.025	1.027	1.015	1.054	1.051	1.032	0.0325574	0.0404164
Q5U5X0	Complex III assembly factor LYRM7 OS=Homo sapiens OX=9606 GN=LYRM7 PE=1 SV=1	LYRM7	11.9	0.996	0.936	0.97	1.035	1.035	1.009	0.0854143	0.0404231
Q8N5M1	ATP synthase mitochondrial F1 complex assembly factor 2 OS=Homo sapiens OX=9606 GN=ATPAF2 PE=1 SV=1	ATPAF2	32.8	0.943	0.963	0.978	1.011	0.984	1.011	0.0597738	0.0405393
P49588	Alanine--tRNA ligase, cytoplasmic OS=Homo sapiens OX=9606 GN=AARS1 PE=1 SV=2	AARS1	106.7	1.061	1.039	1.06	1.077	1.072	1.078	0.030269	0.0406071
P30101	Protein disulfide-isomerase A3 OS=Homo sapiens OX=9606 GN=PDIA3 PE=1 SV=4	PDIA3	56.7	1.021	1.021	1.011	0.994	1.009	1.001	-0.0233428	0.0406871
Q9Y4E8	Ubiquitin carboxyl-terminal hydrolase 15 OS=Homo sapiens OX=9606 GN=USP15 PE=1 SV=3	USP15	112.3	1.021	1.014	1.013	0.999	1.002	1.01	-0.0176202	0.0406904
Q5T447	E3 ubiquitin-protein ligase HECTD3 OS=Homo sapiens OX=9606 GN=HECTD3 PE=1 SV=1	HECTD3	97.1	1	0.988	0.984	1.002	1.024	1.02	0.0354818	0.0408589
O75436	Vacuolar protein sorting-associated protein 26A OS=Homo sapiens OX=9606 GN=VPS26A PE=1 SV=2	VPS26A	38.1	0.996	0.993	1.003	1.014	1.004	1.015	0.0196353	0.0409315
Q15645	Pachytene checkpoint protein 2 homolog OS=Homo sapiens OX=9606 GN=TRIP13 PE=1 SV=2	TRIP13	48.5	0.993	0.993	0.961	1.02	1.009	1.034	0.0556983	0.0410651
Q8IXM2	Chromatin complexes subunit BAP18 OS=Homo sapiens OX=9606 GN=BAP18 PE=1 SV=1	BAP18	17.9	0.963	0.972	0.971	0.987	1.007	1.034	0.0593305	0.0411528
P08758	Annexin A5 OS=Homo sapiens OX=9606 GN=ANXA5 PE=1 SV=2	ANXA5	35.9	1.011	1.018	1.02	1.049	1.028	1.033	0.0285784	0.0411761
Q15118	[Pyruvate dehydrogenase (acetyl-transferring)] kinase isozyme 1, mitochondrial OS=Homo sapiens OX=9606 GN=PDK1 PE=1 SV=1	PDK1	49.2	1.042	1.005	0.996	1.047	1.068	1.071	0.0662519	0.041323
Q8N302	Angiogenic factor with G patch and FHA domains 1 OS=Homo sapiens OX=9606 GN=AGGF1 PE=1 SV=2	AGGF1	80.9	1.056	1.03	0.975	0.947	0.938	0.96	-0.105574	0.0413685
Q9NUJ1	Palmitoyl-protein thioesterase ABHD10, mitochondrial OS=Homo sapiens OX=9606 GN=ABHD10 PE=1 SV=1	ABHD10	33.9	0.982	0.988	0.993	1	0.995	1	0.0154974	0.0414335
P63027	Vesicle-associated membrane protein 2 OS=Homo sapiens OX=9606 GN=VAMP2 PE=1 SV=3	VAMP2	12.7	0.982	0.982	1.014	1.023	1.027	1.024	0.0457734	0.0415087
P35869	Aryl hydrocarbon receptor OS=Homo sapiens OX=9606 GN=AHR PE=1 SV=2	AHR	96.1	1.195	1.122	1.102	0.897	1.038	1.009	-0.215797	0.0415733
Q96RD9	Fc receptor-like protein 5 OS=Homo sapiens OX=9606 GN=FCRL5 PE=1 SV=3	FCRL5	106.4	1.013	0.995	1.003	0.971	0.988	0.955	-0.0472418	0.0416405
O00505	Importin subunit alpha-4 OS=Homo sapiens OX=9606 GN=KPNA3 PE=1 SV=2	KPNA3	57.8	0.982	0.913	0.931	1.02	1.001	1	0.0962647	0.0416438
Q13233	Mitogen-activated protein kinase kinase kinase 1 OS=Homo sapiens OX=9606 GN=MAP3K1 PE=1 SV=4	MAP3K1	164.4	0.944	0.951	0.973	1.037	1.058	0.983	0.101948	0.0416563
P46940	Ras GTPase-activating-like protein IQGAP1 OS=Homo sapiens OX=9606 GN=IQGAP1 PE=1 SV=1	IQGAP1	189.1	1.003	1.01	1.01	1.026	1.014	1.02	0.0175507	0.0416805
Q14839	Chromodomain-helicase-DNA-binding protein 4 OS=Homo sapiens OX=9606 GN=CHD4 PE=1 SV=2	CHD4	217.9	0.989	0.988	1.001	0.98	0.982	0.977	-0.0190184	0.0416901
Q9H2U1	ATP-dependent DNA/RNA helicase DHX36 OS=Homo sapiens OX=9606 GN=DHX36 PE=1 SV=2	DHX36	114.7	0.988	0.997	0.989	1.011	1.008	0.998	0.02071	0.0416921
Q15036	Sorting nexin-17 OS=Homo sapiens OX=9606 GN=SNX17 PE=1 SV=1	SNX17	52.9	1.024	1.032	0.978	0.962	0.936	0.966	-0.0831896	0.0418867
P17544	Cyclic AMP-dependent transcription factor ATF-7 OS=Homo sapiens OX=9606 GN=ATF7 PE=1 SV=3	ATF7	51.7	1.059		1.018	0.946		0.93	-0.146841	0.0419845
P42704	Leucine-rich PPR motif-containing protein, mitochondrial OS=Homo sapiens OX=9606 GN=LRPPRC PE=1 SV=3	LRPPRC	157.8	1.008	1.008	1.009	1.015	1.015	1.01	0.00713618	0.0421957
O14950	Myosin regulatory light chain 12B OS=Homo sapiens OX=9606 GN=MYL12B PE=1 SV=2	MYL12B	19.8	1.003	1.013	1.007	1	0.983	0.989	-0.0245469	0.0422714
Q8NFH5	Nucleoporin NUP35 OS=Homo sapiens OX=9606 GN=NUP35 PE=1 SV=1	NUP35	34.8	1.007	1.048	1.012	0.957	0.987	0.983	-0.0674054	0.0423008
Q9H583	HEAT repeat-containing protein 1 OS=Homo sapiens OX=9606 GN=HEATR1 PE=1 SV=3	HEATR1	242.2	1.001	1.008	1.005	0.994	0.998	0.986	-0.0173357	0.0423897
Q5JPE7	Nodal modulator 2 OS=Homo sapiens OX=9606 GN=NOMO2 PE=1 SV=1	NOMO2	139.4	1.009	1.006	1.002	0.994	0.984	0.998	-0.0197402	0.0424688
Q86UP2	Kinectin OS=Homo sapiens OX=9606 GN=KTN1 PE=1 SV=1	KTN1	156.2	1.008	1.004	1.009	0.992	1.002	0.998	-0.013916	0.0425275
Q9NV56	MRG/MORF4L-binding protein OS=Homo sapiens OX=9606 GN=MRGBP PE=1 SV=1	MRGBP	22.4	0.999	1.074	0.999	0.921	0.902	0.97	-0.137363	0.0425643
Q15643	Thyroid receptor-interacting protein 11 OS=Homo sapiens OX=9606 GN=TRIP11 PE=1 SV=3	TRIP11	227.4	1.001	1	1.024	0.991	0.977	0.971	-0.0416098	0.0426096
O43447	Peptidyl-prolyl cis-trans isomerase H OS=Homo sapiens OX=9606 GN=PPIH PE=1 SV=1	PPIH	19.2	1.003	0.999	1.024	0.982	0.99	0.983	-0.0342539	0.0426388
P42892	Endothelin-converting enzyme 1 OS=Homo sapiens OX=9606 GN=ECE1 PE=1 SV=2	ECE1	87.1	1.03	0.999	1.002	0.977	0.987	0.966	-0.0488932	0.0427283
Q13427	Peptidyl-prolyl cis-trans isomerase G OS=Homo sapiens OX=9606 GN=PPIG PE=1 SV=2	PPIG	88.6	1.02	1.017	1.003	1	0.985	0.974	-0.0389616	0.0427765
Q9UDY4	DnaJ homolog subfamily B member 4 OS=Homo sapiens OX=9606 GN=DNAJB4 PE=1 SV=1	DNAJB4	37.8	1.04	1.044	1.039	0.988	1.01	1.026	-0.0464744	0.0429108
P04049	RAF proto-oncogene serine/threonine-protein kinase OS=Homo sapiens OX=9606 GN=RAF1 PE=1 SV=1	RAF1	73	0.882	0.979	0.912	1.007	1.003	1.036	0.135468	0.0430764
Q8TC07	TBC1 domain family member 15 OS=Homo sapiens OX=9606 GN=TBC1D15 PE=1 SV=2	TBC1D15	79.4	0.958	0.986	0.972	1.014	0.991	1.003	0.0448138	0.0430859
Q9P2K3	REST corepressor 3 OS=Homo sapiens OX=9606 GN=RCOR3 PE=1 SV=2	RCOR3	55.5	1.03	0.968	0.951	1.042	1.062	1.088	0.114235	0.0430917
Q969T9	WW domain-binding protein 2 OS=Homo sapiens OX=9606 GN=WBP2 PE=1 SV=1	WBP2	28.1	1.033	1.044	1.05	0.998	1.027	0.986	-0.0545365	0.0432781
Q7Z6J9	tRNA-splicing endonuclease subunit Sen54 OS=Homo sapiens OX=9606 GN=TSEN54 PE=1 SV=3	TSEN54	58.8	0.986	0.976		1.007	1.004		0.035588	0.0433185
Q9BPW8	Protein NipSnap homolog 1 OS=Homo sapiens OX=9606 GN=NIPSNAP1 PE=1 SV=1	NIPSNAP1	33.3	0.974	0.958	0.997	1.036	1.002	1.023	0.0635949	0.0433212
Q6PID6	Tetratricopeptide repeat protein 33 OS=Homo sapiens OX=9606 GN=TTC33 PE=1 SV=2	TTC33	29.4	0.986	0.992	0.96	1.01	1.005	1.012	0.0430543	0.0435921
Q9BZE4	GTP-binding protein 4 OS=Homo sapiens OX=9606 GN=GTPBP4 PE=1 SV=3	GTPBP4	73.9	0.998	1.001	0.997	0.996	0.994	0.993	-0.00627365	0.0437037
P08575	Receptor-type tyrosine-protein phosphatase C OS=Homo sapiens OX=9606 GN=PTPRC PE=1 SV=3	PTPRC	147.4	1.001	1.008	1.006	1.012	1.025	1.016	0.0180696	0.0438065
P14314	Glucosidase 2 subunit beta OS=Homo sapiens OX=9606 GN=PRKCSH PE=1 SV=2	PRKCSH	59.4	0.998	0.985	0.996	0.982	0.982	0.978	-0.0180309	0.0439378
P04066	Tissue alpha-L-fucosidase OS=Homo sapiens OX=9606 GN=FUCA1 PE=1 SV=4	FUCA1	53.7	1.006	0.974	0.994	1.04	1.015	1.023	0.0495886	0.0439476
P46063	ATP-dependent DNA helicase Q1 OS=Homo sapiens OX=9606 GN=RECQL PE=1 SV=3	RECQL	73.4	0.988	0.984	1	1.011	1.001	1.011	0.0245469	0.0440624
Q7Z401	C-myc promoter-binding protein OS=Homo sapiens OX=9606 GN=DENND4A PE=1 SV=2	DENND4A	209.1	1.041	1.015	0.986	0.956	0.954	0.979	-0.0744499	0.0441674
P13929	Beta-enolase OS=Homo sapiens OX=9606 GN=ENO3 PE=1 SV=5	ENO3	47	0.973	0.958	0.979	0.99	0.986	0.99	0.0274994	0.0442215
Q9BS26	Endoplasmic reticulum resident protein 44 OS=Homo sapiens OX=9606 GN=ERP44 PE=1 SV=1	ERP44	46.9	0.968	0.978	0.985	0.991	0.99	0.996	0.0224663	0.0443582
Q9UGP8	Translocation protein SEC63 homolog OS=Homo sapiens OX=9606 GN=SEC63 PE=1 SV=2	SEC63	87.9	1.026	1.016	1.022	0.986	0.999	1.011	-0.0323787	0.0443926
P57772	Selenocysteine-specific elongation factor OS=Homo sapiens OX=9606 GN=EEFSEC PE=1 SV=4	EEFSEC	65.3	0.991	0.981	0.993	1.022	1.014	0.998	0.033189	0.0443955
Q15853	Upstream stimulatory factor 2 OS=Homo sapiens OX=9606 GN=USF2 PE=1 SV=1	USF2	36.9	0.898	0.92	0.958	0.984	0.986	0.968	0.0818268	0.0446309
O75616	GTPase Era, mitochondrial OS=Homo sapiens OX=9606 GN=ERAL1 PE=1 SV=2	ERAL1	48.3	0.984	0.969	0.982	0.949	0.91	0.951	-0.0627904	0.0446995
Q9Y485	DmX-like protein 1 OS=Homo sapiens OX=9606 GN=DMXL1 PE=1 SV=3	DMXL1	337.6	0.982	0.972	0.987	1.002	0.998	0.99	0.0238387	0.0447876
P28799	Progranulin OS=Homo sapiens OX=9606 GN=GRN PE=1 SV=2	GRN	63.5	1.029	0.963	0.967	1.128	1.051	1.058	0.129548	0.0447955
O00411	DNA-directed RNA polymerase, mitochondrial OS=Homo sapiens OX=9606 GN=POLRMT PE=1 SV=2	POLRMT	138.5	0.985	1	0.98	1.003	1.028	1.015	0.0388838	0.044896
Q9H223	EH domain-containing protein 4 OS=Homo sapiens OX=9606 GN=EHD4 PE=1 SV=1	EHD4	61.1	1.008	1.018	1.011	0.994	0.994	1.006	-0.0205727	0.0450354
O43707	Alpha-actinin-4 OS=Homo sapiens OX=9606 GN=ACTN4 PE=1 SV=2	ACTN4	104.8	1.012	1.01	1.005	1.028	1.015	1.021	0.0175276	0.0450696
Q14011	Cold-inducible RNA-binding protein OS=Homo sapiens OX=9606 GN=CIRBP PE=1 SV=1	CIRBP	18.6	1.005	0.961	0.971	0.947	0.939	0.933	-0.0591598	0.0452101
Q9UIS9	Methyl-CpG-binding domain protein 1 OS=Homo sapiens OX=9606 GN=MBD1 PE=1 SV=2	MBD1	66.6	1.009	1.012	1.026	0.924	0.987	0.966	-0.0828243	0.0452469
O95059	Ribonuclease P protein subunit p14 OS=Homo sapiens OX=9606 GN=RPP14 PE=1 SV=3	RPP14	13.7		0.958	0.938		0.994	0.995	0.0690843	0.0452582
Q53HC9	EARP and GARP complex-interacting protein 1 OS=Homo sapiens OX=9606 GN=EIPR1 PE=1 SV=2	EIPR1	43.6	1.014	1.014	1.008	1	0.998	0.98	-0.027828	0.0452796
Q9NPR9	Protein GPR108 OS=Homo sapiens OX=9606 GN=GPR108 PE=1 SV=3	GPR108	60.6	0.989	0.962	0.953	1.039	1.016	0.994	0.0702947	0.0453476
O14545	TRAF-type zinc finger domain-containing protein 1 OS=Homo sapiens OX=9606 GN=TRAFD1 PE=1 SV=1	TRAFD1	64.8	1.004	0.986	0.986	0.979	0.956	0.952	-0.0438034	0.0454579
P51858	Hepatoma-derived growth factor OS=Homo sapiens OX=9606 GN=HDGF PE=1 SV=1	HDGF	26.8	0.96	0.962	0.974	1.001	0.992	0.976	0.0359155	0.0455998
P84101	Small EDRK-rich factor 2 OS=Homo sapiens OX=9606 GN=SERF2 PE=1 SV=1	SERF2	6.9	1.029	1.018	1.035	1.015	0.984	0.983	-0.0475866	0.0460966
P20701	Integrin alpha-L OS=Homo sapiens OX=9606 GN=ITGAL PE=1 SV=3	ITGAL	128.7	0.964	0.948	0.975	1.025	1.002	0.983	0.0601924	0.0461643
Q9Y676	28S ribosomal protein S18b, mitochondrial OS=Homo sapiens OX=9606 GN=MRPS18B PE=1 SV=1	MRPS18B	29.4	1.024	1.016	1.039	0.996	0.992	0.95	-0.0676275	0.0462565
P33121	Long-chain-fatty-acid--CoA ligase 1 OS=Homo sapiens OX=9606 GN=ACSL1 PE=1 SV=1	ACSL1	77.9	1.026	1.029	1.054	1.012	1.01	1.012	-0.0352295	0.0465957
Q12913	Receptor-type tyrosine-protein phosphatase eta OS=Homo sapiens OX=9606 GN=PTPRJ PE=1 SV=3	PTPRJ	145.9	0.962	0.974	0.988	1	1.001	0.992	0.033649	0.0466613
Q9NZM4	BRD4-interacting chromatin-remodeling complex-associated protein OS=Homo sapiens OX=9606 GN=BICRA PE=1 SV=2	BICRA	158.4	1.018	0.992	1.031	0.98	0.949	0.98	-0.0640225	0.0467397
Q69YL0	Protein NCBP2AS2 OS=Homo sapiens OX=9606 GN=NCBP2AS2 PE=1 SV=1	NCBP2AS2	10.9	0.951	0.956	0.977	0.987	1.014	0.986	0.0506261	0.0467458
Q8N264	Rho GTPase-activating protein 24 OS=Homo sapiens OX=9606 GN=ARHGAP24 PE=1 SV=2	ARHGAP24	84.2	1.03	1.023	1.011	0.97	1.004	0.992	-0.0468977	0.0468136
Q9NZ43	Vesicle transport protein USE1 OS=Homo sapiens OX=9606 GN=USE1 PE=1 SV=2	USE1	29.4	1.022	1.054	1.023	1.009	0.998	0.999	-0.0439577	0.0469825
Q15061	WD repeat-containing protein 43 OS=Homo sapiens OX=9606 GN=WDR43 PE=1 SV=3	WDR43	74.8	1.021	1.012	1.006	0.983	1.003	0.978	-0.0360512	0.047035
Q9H857	5'-nucleotidase domain-containing protein 2 OS=Homo sapiens OX=9606 GN=NT5DC2 PE=1 SV=1	NT5DC2	60.7	1.016	1.007	0.999	1.038	1.043	1.018	0.0362991	0.0472719
Q9H0A0	RNA cytidine acetyltransferase OS=Homo sapiens OX=9606 GN=NAT10 PE=1 SV=2	NAT10	115.7	0.994	0.99	0.991	0.997	1.004	1.012	0.018311	0.0473966
P61011	Signal recognition particle 54 kDa protein OS=Homo sapiens OX=9606 GN=SRP54 PE=1 SV=1	SRP54	55.7	1.047	1.014	1.007	0.994	0.986	0.976	-0.0536522	0.0474619
P00403	Cytochrome c oxidase subunit 2 OS=Homo sapiens OX=9606 GN=MT-CO2 PE=1 SV=1	MT-CO2	25.5	0.967	0.971	0.996	1.032	0.997	1.039	0.0644296	0.047469
O95602	DNA-directed RNA polymerase I subunit RPA1 OS=Homo sapiens OX=9606 GN=POLR1A PE=1 SV=2	POLR1A	194.7	1.007	1.007	0.995	0.99	0.984	0.967	-0.0329773	0.0475121
Q4G0X4	BTB/POZ domain-containing protein KCTD21 OS=Homo sapiens OX=9606 GN=KCTD21 PE=1 SV=1	KCTD21	29.6	1.047	1.03	1.06	0.964	1.024	0.971	-0.0842758	0.0475207
Q92619	Rho GTPase-activating protein 45 OS=Homo sapiens OX=9606 GN=ARHGAP45 PE=1 SV=2	ARHGAP45	124.5	0.973	0.992	0.977	1.002	0.996	0.996	0.025277	0.0476184
Q96RQ9	L-amino-acid oxidase OS=Homo sapiens OX=9606 GN=IL4I1 PE=1 SV=1	IL4I1	62.8	0.933	0.999	0.946	0.91	0.897	0.902	-0.0873062	0.0476277
Q13283	Ras GTPase-activating protein-binding protein 1 OS=Homo sapiens OX=9606 GN=G3BP1 PE=1 SV=1	G3BP1	52.1	0.997	1.015	1.014	0.967	0.973	0.996	-0.04356	0.0476376
O43633	Charged multivesicular body protein 2a OS=Homo sapiens OX=9606 GN=CHMP2A PE=1 SV=1	CHMP2A	25.1	1.026	1.023	1.033	1.005	1.01	0.978	-0.0422746	0.04771
Q9UFF9	CCR4-NOT transcription complex subunit 8 OS=Homo sapiens OX=9606 GN=CNOT8 PE=1 SV=1	CNOT8	33.5	0.892	0.944	0.944	1.027	0.963	1.01	0.109878	0.0477558
Q02487	Desmocollin-2 OS=Homo sapiens OX=9606 GN=DSC2 PE=1 SV=1	DSC2	99.9	1.026	1.012	0.984	1.051	1.048	1.036	0.0529618	0.0477875
P19447	General transcription and DNA repair factor IIH helicase subunit XPB OS=Homo sapiens OX=9606 GN=ERCC3 PE=1 SV=1	ERCC3	89.2	0.987	0.981	0.969	1.005	0.994	1.024	0.0416377	0.0479781
Q9UIA9	Exportin-7 OS=Homo sapiens OX=9606 GN=XPO7 PE=1 SV=3	XPO7	123.8	0.966	0.996	0.981	1.024	1.006	1.004	0.0439335	0.048031
P51665	26S proteasome non-ATPase regulatory subunit 7 OS=Homo sapiens OX=9606 GN=PSMD7 PE=1 SV=2	PSMD7	37	1.015	1.014	1.01	1.009	0.997	0.998	-0.0167119	0.0480344
Q9H300	Presenilins-associated rhomboid-like protein, mitochondrial OS=Homo sapiens OX=9606 GN=PARL PE=1 SV=2	PARL	42.2	0.978	0.98	0.968	0.997	0.985	1.008	0.0312157	0.0481298
Q06787	Synaptic functional regulator FMR1 OS=Homo sapiens OX=9606 GN=FMR1 PE=1 SV=1	FMR1	71.1	0.964	0.979	1.008	1.012	1.035	1.028	0.0593825	0.0482043
Q86XP1	Diacylglycerol kinase eta OS=Homo sapiens OX=9606 GN=DGKH PE=1 SV=1	DGKH	134.8		1.046	1.048		1.012	0.992	-0.0633789	0.0482388
Q6ZS17	Rho family-interacting cell polarization regulator 1 OS=Homo sapiens OX=9606 GN=RIPOR1 PE=1 SV=1	RIPOR1	132.2	0.982	0.99	0.969	0.998	0.996	1.009	0.0300977	0.0483969
O60293	Zinc finger C3H1 domain-containing protein OS=Homo sapiens OX=9606 GN=ZFC3H1 PE=1 SV=3	ZFC3H1	226.2	1.021	1.042	1.014	0.974	1.007	0.962	-0.0642369	0.0485284
Q96PZ0	Pseudouridylate synthase 7 homolog OS=Homo sapiens OX=9606 GN=PUS7 PE=1 SV=2	PUS7	75	0.991	1.029	0.998	0.955	0.978	0.972	-0.0550546	0.048556
Q53F19	Nuclear cap-binding protein subunit 3 OS=Homo sapiens OX=9606 GN=NCBP3 PE=1 SV=2	NCBP3	70.5	1.013	1.011	1.013	1.004	1.007	0.995	-0.0148019	0.0485929
Q9NYK1	Toll-like receptor 7 OS=Homo sapiens OX=9606 GN=TLR7 PE=1 SV=1	TLR7	120.8	1.001	1.045	1.023	0.993	0.982	0.985	-0.0521715	0.0487171
Q9NWY4	Histone PARylation factor 1 OS=Homo sapiens OX=9606 GN=HPF1 PE=1 SV=2	HPF1	39.4	0.985	1.013	1.015	1.052	1.024	1.06	0.0577249	0.0487357
Q9H7D7	WD repeat-containing protein 26 OS=Homo sapiens OX=9606 GN=WDR26 PE=1 SV=3	WDR26	72.1	1.002	1.006	1.025	0.992	0.993	0.982	-0.0317406	0.0488818
Q92544	Transmembrane 9 superfamily member 4 OS=Homo sapiens OX=9606 GN=TM9SF4 PE=1 SV=2	TM9SF4	74.5	0.99	0.998	0.966	1.015	1.028	1.07	0.0756358	0.0488864
Q8TAV0	Protein FAM76A OS=Homo sapiens OX=9606 GN=FAM76A PE=2 SV=1	FAM76A	35	0.914	0.97	0.944	1.038	0.986	0.995	0.0942886	0.0488937
Q92734	Protein TFG OS=Homo sapiens OX=9606 GN=TFG PE=1 SV=2	TFG	43.4	1.028	1.025	1	0.988	0.967	0.995	-0.0495126	0.0488971
O75486	Transcription initiation protein SPT3 homolog OS=Homo sapiens OX=9606 GN=SUPT3H PE=1 SV=3	SUPT3H	35.8	1.032	1.036	1.082	0.893	0.978	0.986	-0.140851	0.049
P26006	Integrin alpha-3 OS=Homo sapiens OX=9606 GN=ITGA3 PE=1 SV=5	ITGA3	116.5	1.03	1.051	1.077	1.019	1.014	1.011	-0.0530428	0.0491341
Q8NBU5	Outer mitochondrial transmembrane helix translocase OS=Homo sapiens OX=9606 GN=ATAD1 PE=1 SV=1	ATAD1	40.7	1.02	1.033	1.026	1.007	1.015	0.992	-0.0307825	0.049203
P36543	V-type proton ATPase subunit E 1 OS=Homo sapiens OX=9606 GN=ATP6V1E1 PE=1 SV=1	ATP6V1E1	26.1	0.99	1.022	0.988	1.037	1.042	1.024	0.0487012	0.049234
Q14151	Scaffold attachment factor B2 OS=Homo sapiens OX=9606 GN=SAFB2 PE=1 SV=1	SAFB2	107.4	0.975	0.964	0.972	1	0.978	0.995	0.0304046	0.0492946
Q9NYV6	RNA polymerase I-specific transcription initiation factor RRN3 OS=Homo sapiens OX=9606 GN=RRN3 PE=1 SV=1	RRN3	74.1	0.976	0.969	1.002	0.959	0.922	0.902	-0.0826062	0.0493967
P50548	ETS domain-containing transcription factor ERF OS=Homo sapiens OX=9606 GN=ERF PE=1 SV=2	ERF	58.7	1.033	1.027	0.948	0.918	0.915	0.94	-0.117357	0.0496322
Q9P0I2	ER membrane protein complex subunit 3 OS=Homo sapiens OX=9606 GN=EMC3 PE=1 SV=3	EMC3	29.9	1.001	1.031	1.02	0.996	0.973	0.99	-0.0446453	0.0496988
P85037	Forkhead box protein K1 OS=Homo sapiens OX=9606 GN=FOXK1 PE=1 SV=1	FOXK1	75.4	0.997	1.001	1.012	0.993	0.967	0.976	-0.0359115	0.0497507
O75934	Pre-mRNA-splicing factor SPF27 OS=Homo sapiens OX=9606 GN=BCAS2 PE=1 SV=1	BCAS2	26.1	0.998	1.016	1.009	0.974	0.99	0.993	-0.0318467	0.0497895
P16989	Y-box-binding protein 3 OS=Homo sapiens OX=9606 GN=YBX3 PE=1 SV=4	YBX3	40.1	1.039	1.085	1.002	0.955	0.899	0.983	-0.139952	0.0498224
P38919	Eukaryotic initiation factor 4A-III OS=Homo sapiens OX=9606 GN=EIF4A3 PE=1 SV=4	EIF4A3	46.8	0.994	0.996	0.985	1.008	1.014	0.999	0.0221365	0.0498234
Q13573	SNW domain-containing protein 1 OS=Homo sapiens OX=9606 GN=SNW1 PE=1 SV=1	SNW1	61.5	1.008	1.013	0.992	0.954	0.983	0.981	-0.0462208	0.0498352
O60678	Protein arginine N-methyltransferase 3 OS=Homo sapiens OX=9606 GN=PRMT3 PE=1 SV=4	PRMT3	59.9	1.007	0.992	0.967	1.012	1.037	1.043	0.0600217	0.0501146
Q8IUE6	Histone H2A type 2-B OS=Homo sapiens OX=9606 GN=H2AC21 PE=1 SV=3	H2AC21	14	0.985	0.92	0.987	1.011	1.047	1.05	0.103919	0.0501572
Q06265	Exosome complex component RRP45 OS=Homo sapiens OX=9606 GN=EXOSC9 PE=1 SV=3	EXOSC9	48.9	1.006	1.015	1.018	1.005	0.994	1	-0.0191152	0.0501905
P10768	S-formylglutathione hydrolase OS=Homo sapiens OX=9606 GN=ESD PE=1 SV=2	ESD	31.4	0.977	1.007	0.993	1.04	1.03	1.01	0.0490711	0.0501937
P18031	Tyrosine-protein phosphatase non-receptor type 1 OS=Homo sapiens OX=9606 GN=PTPN1 PE=1 SV=1	PTPN1	49.9	0.988	0.993	0.991	0.994	1.003	1.004	0.0140092	0.0504405
P61978	Heterogeneous nuclear ribonucleoprotein K OS=Homo sapiens OX=9606 GN=HNRNPK PE=1 SV=1	HNRNPK	50.9	0.976	0.981	0.988	0.975	0.963	0.964	-0.0212201	0.0505318
Q8N3U4	Cohesin subunit SA-2 OS=Homo sapiens OX=9606 GN=STAG2 PE=1 SV=3	STAG2	141.2	0.963	0.975	0.959	1.026	0.979	1.022	0.063329	0.0507615
Q92902	Hermansky-Pudlak syndrome 1 protein OS=Homo sapiens OX=9606 GN=HPS1 PE=1 SV=2	HPS1	79.2	1.023	1.054	1.032	1.013	0.966	0.993	-0.0650165	0.0509208
Q9Y3D8	Adenylate kinase isoenzyme 6 OS=Homo sapiens OX=9606 GN=AK6 PE=1 SV=1	AK6	20	0.996	1.027	1.067	0.966	0.963	0.985	-0.084606	0.0509352
Q08945	FACT complex subunit SSRP1 OS=Homo sapiens OX=9606 GN=SSRP1 PE=1 SV=1	SSRP1	81	0.977	0.966	0.988	1.011	1.003	0.99	0.0354918	0.0510462
Q07617	Sperm-associated antigen 1 OS=Homo sapiens OX=9606 GN=SPAG1 PE=1 SV=3	SPAG1	103.6	1.042	1.056		0.949	0.984		-0.118173	0.0511152
Q07864	DNA polymerase epsilon catalytic subunit A OS=Homo sapiens OX=9606 GN=POLE PE=1 SV=5	POLE	261.4	0.927	0.871	0.946	1.031	1	0.963	0.125794	0.0511232
Q9Y2H1	Serine/threonine-protein kinase 38-like OS=Homo sapiens OX=9606 GN=STK38L PE=1 SV=3	STK38L	54	1.05	1.043	1.01	0.996	1	1.004	-0.0487012	0.0511793
Q9H269	Vacuolar protein sorting-associated protein 16 homolog OS=Homo sapiens OX=9606 GN=VPS16 PE=1 SV=2	VPS16	94.6	1.004	0.991	0.99	1.006	1.019	1.032	0.0343856	0.0511827
P82650	28S ribosomal protein S22, mitochondrial OS=Homo sapiens OX=9606 GN=MRPS22 PE=1 SV=1	MRPS22	41.3	1.01	0.992	1.004	0.953	0.986	0.975	-0.0448441	0.0513312
Q15843	NEDD8 OS=Homo sapiens OX=9606 GN=NEDD8 PE=1 SV=1	NEDD8	9.1	0.983	1.009	0.974	1.034	1.033	1.009	0.0525369	0.0513814
O60315	Zinc finger E-box-binding homeobox 2 OS=Homo sapiens OX=9606 GN=ZEB2 PE=1 SV=1	ZEB2	136.4	1.009	1.003	1.021	0.957	0.938	0.994	-0.0701753	0.0514111
Q14692	Ribosome biogenesis protein BMS1 homolog OS=Homo sapiens OX=9606 GN=BMS1 PE=1 SV=1	BMS1	145.7	0.985	0.994	0.988	0.996	1.015	1.006	0.0241098	0.0515844
P53990	IST1 homolog OS=Homo sapiens OX=9606 GN=IST1 PE=1 SV=1	IST1	39.7	1.009	1.016	1.012	1.007	0.997	0.991	-0.0200909	0.0516825
Q9NXC5	GATOR complex protein MIOS OS=Homo sapiens OX=9606 GN=MIOS PE=1 SV=2	MIOS	98.5	1.014	1.01	1	0.989	0.986	1	-0.0235685	0.0517129
P49792	E3 SUMO-protein ligase RanBP2 OS=Homo sapiens OX=9606 GN=RANBP2 PE=1 SV=2	RANBP2	358	0.997	0.999	0.993	0.99	0.989	0.98	-0.0145532	0.0518478
Q13426	DNA repair protein XRCC4 OS=Homo sapiens OX=9606 GN=XRCC4 PE=1 SV=2	XRCC4	38.3	1	1.002	0.99	0.981	0.989	0.986	-0.0174639	0.051981
Q13217	DnaJ homolog subfamily C member 3 OS=Homo sapiens OX=9606 GN=DNAJC3 PE=1 SV=1	DNAJC3	57.5	1.026	1.005	1.014	1.003	0.978	0.985	-0.0379236	0.0520021
Q9Y6G5	COMM domain-containing protein 10 OS=Homo sapiens OX=9606 GN=COMMD10 PE=1 SV=1	COMMD10	23	1.017	1.021	0.985	1.03	1.085	1.076	0.0780276	0.0522318
P23381	Tryptophan--tRNA ligase, cytoplasmic OS=Homo sapiens OX=9606 GN=WARS1 PE=1 SV=2	WARS1	53.1	1.069	1.067	1.073	1.079	1.073	1.078	0.00941038	0.0522405
P11171	Protein 4.1 OS=Homo sapiens OX=9606 GN=EPB41 PE=1 SV=4	EPB41	97	1.017	1.029	1.04	1.009	0.994	1.012	-0.0335801	0.0523748
O94817	Ubiquitin-like protein ATG12 OS=Homo sapiens OX=9606 GN=ATG12 PE=1 SV=1	ATG12	15.1	1.007	0.996	1.018	0.966	0.985	0.933	-0.066955	0.0523834
O95571	Persulfide dioxygenase ETHE1, mitochondrial OS=Homo sapiens OX=9606 GN=ETHE1 PE=1 SV=2	ETHE1	27.9	0.97	0.994	1	1.02	1.007	1.023	0.0412638	0.0523874
Q8IXZ2	Zinc finger CCCH domain-containing protein 3 OS=Homo sapiens OX=9606 GN=ZC3H3 PE=1 SV=3	ZC3H3	101.9	1.018	1.056	1.044	0.991	0.948	0.875	-0.147999	0.0523888
O00186	Syntaxin-binding protein 3 OS=Homo sapiens OX=9606 GN=STXBP3 PE=1 SV=2	STXBP3	67.7	0.995	1.003	1.006	1.062	1.018	1.032	0.0509572	0.0525346
Q13111	Chromatin assembly factor 1 subunit A OS=Homo sapiens OX=9606 GN=CHAF1A PE=1 SV=3	CHAF1A	106.8	1.002	1.071	1.024	0.947	0.933	0.994	-0.107811	0.0525459
Q504T8	Midnolin OS=Homo sapiens OX=9606 GN=MIDN PE=1 SV=2	MIDN	49.2	1.018	1.018	1.007	0.949	1	0.945	-0.0724294	0.0527915
O15066	Kinesin-like protein KIF3B OS=Homo sapiens OX=9606 GN=KIF3B PE=1 SV=1	KIF3B	85.1	1.003	0.97	1	1.058	1.013	1.039	0.0649951	0.0527995
Q9NPI6	mRNA-decapping enzyme 1A OS=Homo sapiens OX=9606 GN=DCP1A PE=1 SV=3	DCP1A	63.2	1.007	0.998	1.006	0.96	0.981	0.991	-0.0383576	0.0528293
Q6ZT12	E3 ubiquitin-protein ligase UBR3 OS=Homo sapiens OX=9606 GN=UBR3 PE=2 SV=2	UBR3	212.3	1.019	1.062	1.013	0.997	0.984	0.985	-0.0609546	0.0528711
P49419	Alpha-aminoadipic semialdehyde dehydrogenase OS=Homo sapiens OX=9606 GN=ALDH7A1 PE=1 SV=5	ALDH7A1	58.5	0.915	0.93	0.92	0.937	0.934	0.932	0.0196923	0.05296
Q8N684	Cleavage and polyadenylation specificity factor subunit 7 OS=Homo sapiens OX=9606 GN=CPSF7 PE=1 SV=1	CPSF7	52	0.973	0.968	0.968	0.983	0.988	0.974	0.0177443	0.0529701
Q13485	Mothers against decapentaplegic homolog 4 OS=Homo sapiens OX=9606 GN=SMAD4 PE=1 SV=1	SMAD4	60.4	1.042	1.026	1.031	1.008	1.004	1.024	-0.029631	0.0530405
Q32P44	Echinoderm microtubule-associated protein-like 3 OS=Homo sapiens OX=9606 GN=EML3 PE=1 SV=1	EML3	95.1	1.002	0.97	0.982	1.014	1.008	1.01	0.0375999	0.0530922
O75891	Cytosolic 10-formyltetrahydrofolate dehydrogenase OS=Homo sapiens OX=9606 GN=ALDH1L1 PE=1 SV=2	ALDH1L1	98.8	0.998	0.998	1.018	0.992	0.962	0.962	-0.0476887	0.053132
Q12899	Tripartite motif-containing protein 26 OS=Homo sapiens OX=9606 GN=TRIM26 PE=1 SV=1	TRIM26	62.1	0.991	0.996	0.991	1.012	0.998	1.018	0.0240215	0.0531451
Q6FIF0	AN1-type zinc finger protein 6 OS=Homo sapiens OX=9606 GN=ZFAND6 PE=1 SV=2	ZFAND6	22.5	0.989	0.976	0.982	0.974	0.968	0.96	-0.0221995	0.053435
Q96EQ0	Small glutamine-rich tetratricopeptide repeat-containing protein beta OS=Homo sapiens OX=9606 GN=SGTB PE=1 SV=1	SGTB	33.4	1.028	1.01	1.019	0.959	0.996	0.994	-0.0518907	0.0534756
Q969R8	KICSTOR complex protein ITFG2 OS=Homo sapiens OX=9606 GN=ITFG2 PE=1 SV=1	ITFG2	49.3	0.996	1.011	1.01	0.948	0.989	0.929	-0.0740761	0.0535017
P62750	60S ribosomal protein L23a OS=Homo sapiens OX=9606 GN=RPL23A PE=1 SV=1	RPL23A	17.7	1.021	1.004	1.006	0.982	0.991	0.999	-0.0283597	0.053589
Q8NDT2	Putative RNA-binding protein 15B OS=Homo sapiens OX=9606 GN=RBM15B PE=1 SV=3	RBM15B	97.1	1.05	1.002	1.014	0.976	0.974	0.992	-0.0595605	0.0536839
Q96AQ8	Mitochondrial calcium uniporter regulator 1 OS=Homo sapiens OX=9606 GN=MCUR1 PE=1 SV=1	MCUR1	39.7	1.016	0.999	0.98	0.95	0.978	0.96	-0.0524853	0.0539097
P23246	Splicing factor, proline- and glutamine-rich OS=Homo sapiens OX=9606 GN=SFPQ PE=1 SV=2	SFPQ	76.1	1.013	0.991	1	0.988	0.974	0.962	-0.0389415	0.0540003
Q9Y5M8	Signal recognition particle receptor subunit beta OS=Homo sapiens OX=9606 GN=SRPRB PE=1 SV=3	SRPRB	29.7	0.997	0.996	1.005	0.991	0.962	0.972	-0.0355638	0.0541407
Q9UQ35	Serine/arginine repetitive matrix protein 2 OS=Homo sapiens OX=9606 GN=SRRM2 PE=1 SV=2	SRRM2	299.4	1.012	0.99	0.991	0.966	0.974	0.983	-0.0341424	0.0541449
O43818	U3 small nucleolar RNA-interacting protein 2 OS=Homo sapiens OX=9606 GN=RRP9 PE=1 SV=1	RRP9	51.8	1.022	1.018	1.088	0.995	0.97	0.974	-0.0899152	0.0541487
P50747	Biotin--protein ligase OS=Homo sapiens OX=9606 GN=HLCS PE=1 SV=1	HLCS	80.7	0.978	0.976	0.988	1.044	0.995	1.02	0.0562629	0.0541677
P12955	Xaa-Pro dipeptidase OS=Homo sapiens OX=9606 GN=PEPD PE=1 SV=3	PEPD	54.5	1.024	1.032	1.026	1.018	0.999	1.014	-0.024073	0.0542267
P46108	Adapter molecule crk OS=Homo sapiens OX=9606 GN=CRK PE=1 SV=2	CRK	33.8	1.038	1.002	1.027	0.924	0.991	0.968	-0.0892573	0.0543781
O15229	Kynurenine 3-monooxygenase OS=Homo sapiens OX=9606 GN=KMO PE=1 SV=2	KMO	55.8	0.981	0.997	1.013	0.968	0.929	0.966	-0.0631002	0.0544593
O15498	Synaptobrevin homolog YKT6 OS=Homo sapiens OX=9606 GN=YKT6 PE=1 SV=1	YKT6	22.4	1.002	1.002	1.004	1.008	1.032	1.029	0.0289641	0.0545094
A0A024RBG1	Diphosphoinositol polyphosphate phosphohydrolase NUDT4B OS=Homo sapiens OX=9606 GN=NUDT4B PE=3 SV=1	NUDT4B	20.4	0.983	1.019	1.034	0.981	0.953	0.964	-0.0671142	0.0545701
Q9NRZ9	Lymphoid-specific helicase OS=Homo sapiens OX=9606 GN=HELLS PE=1 SV=1	HELLS	97	0.986	1.011	0.99	0.972	0.977	0.975	-0.0307539	0.0546402
Q9Y4Z0	U6 snRNA-associated Sm-like protein LSm4 OS=Homo sapiens OX=9606 GN=LSM4 PE=1 SV=1	LSM4	15.3	0.99	1.002	0.986	0.979	0.982	0.976	-0.0200005	0.0547099
Q8IY31	Intraflagellar transport protein 20 homolog OS=Homo sapiens OX=9606 GN=IFT20 PE=1 SV=1	IFT20	15.3	1.079	1.042		0.982	0.956		-0.130176	0.0547313
Q8NFZ5	TNFAIP3-interacting protein 2 OS=Homo sapiens OX=9606 GN=TNIP2 PE=1 SV=1	TNIP2	48.7	1.108	1.022	1.025	0.881	0.982	0.956	-0.162457	0.054742
Q13608	Peroxisome assembly factor 2 OS=Homo sapiens OX=9606 GN=PEX6 PE=1 SV=2	PEX6	104	1.029	0.97	1.022	0.942	0.967	0.952	-0.0785067	0.0548024
Q12830	Nucleosome-remodeling factor subunit BPTF OS=Homo sapiens OX=9606 GN=BPTF PE=1 SV=3	BPTF	338.1	1.001	1.012	0.994	0.97	0.985	0.989	-0.0305472	0.0548602
P06454	Prothymosin alpha OS=Homo sapiens OX=9606 GN=PTMA PE=1 SV=2	PTMA	12.2	1.055	1.02	0.931	0.927	0.886	0.854	-0.172627	0.0548873
P48507	Glutamate--cysteine ligase regulatory subunit OS=Homo sapiens OX=9606 GN=GCLM PE=1 SV=1	GCLM	30.7	1.023	0.994	1.028	0.99	0.987	0.979	-0.042796	0.0549349
A0A0B4J2F0	Protein PIGBOS1 OS=Homo sapiens OX=9606 GN=PIGBOS1 PE=1 SV=1	PIGBOS1	6.3	1.005	0.982	0.97	1.007	1.019	1.022	0.0437287	0.0550775
Q9NVX0	HAUS augmin-like complex subunit 2 OS=Homo sapiens OX=9606 GN=HAUS2 PE=1 SV=1	HAUS2	26.9	0.955	0.979	0.941	0.984	1.035	1.004	0.072419	0.05511
P30536	Translocator protein OS=Homo sapiens OX=9606 GN=TSPO PE=1 SV=3	TSPO	18.8	0.918	0.925		0.967	0.95		0.0567943	0.0552192
O43493	Trans-Golgi network integral membrane protein 2 OS=Homo sapiens OX=9606 GN=TGOLN2 PE=1 SV=4	TGOLN2	45.9	0.958	0.977	0.917	1.014	1.009	0.988	0.0782687	0.0552609
Q4V9L6	Transmembrane protein 119 OS=Homo sapiens OX=9606 GN=TMEM119 PE=1 SV=1	TMEM119	29.2	0.979	1.004	0.996	1.01	1.026	1.014	0.0339811	0.0553952
Q96T51	RUN and FYVE domain-containing protein 1 OS=Homo sapiens OX=9606 GN=RUFY1 PE=1 SV=2	RUFY1	79.8	1.013	1.013	1.018	1.009	1.006	0.997	-0.0152466	0.055452
Q9H0W8	Protein SMG9 OS=Homo sapiens OX=9606 GN=SMG9 PE=1 SV=1	SMG9	57.6	1.016	1.022	1.032	0.998	0.962	1.001	-0.0521542	0.0554799
P20340	Ras-related protein Rab-6A OS=Homo sapiens OX=9606 GN=RAB6A PE=1 SV=3	RAB6A	23.6	1	1.014	0.998	1.017	1.026	1.044	0.0354837	0.0554885
P55145	Mesencephalic astrocyte-derived neurotrophic factor OS=Homo sapiens OX=9606 GN=MANF PE=1 SV=3	MANF	20.7	1.013	1.011	1	1	0.976	0.98	-0.0328119	0.055494
O95671	Probable bifunctional dTTP/UTP pyrophosphatase/methyltransferase protein OS=Homo sapiens OX=9606 GN=ASMTL PE=1 SV=3	ASMTL	68.8	1.009	1.016	1.037	1.066	1.046	1.041	0.0422509	0.0555433
Q7L8J4	SH3 domain-binding protein 5-like OS=Homo sapiens OX=9606 GN=SH3BP5L PE=1 SV=1	SH3BP5L	43.5	1.08	1.042	1.017	0.841	0.974	0.948	-0.184069	0.0556411
P34059	N-acetylgalactosamine-6-sulfatase OS=Homo sapiens OX=9606 GN=GALNS PE=1 SV=1	GALNS	58	0.997	1.029	1.014	0.916	0.988	0.895	-0.11916	0.0556716
P19338	Nucleolin OS=Homo sapiens OX=9606 GN=NCL PE=1 SV=3	NCL	76.6	1.006	1.024	1.025	1.002	1.004	0.995	-0.0257291	0.0557423
Q9UHY1	Nuclear receptor-binding protein OS=Homo sapiens OX=9606 GN=NRBP1 PE=1 SV=1	NRBP1	59.8	0.964	0.983	0.977	1.016	0.989	0.997	0.0379807	0.0557492
Q96QT6	PHD finger protein 12 OS=Homo sapiens OX=9606 GN=PHF12 PE=1 SV=2	PHF12	109.6	0.964	0.926	0.988	1.136	1.035	1.021	0.149394	0.0558079
Q9BZ67	FERM domain-containing protein 8 OS=Homo sapiens OX=9606 GN=FRMD8 PE=1 SV=1	FRMD8	51.2	0.993	0.98	0.984	1.015	0.993	1.012	0.0304143	0.0559825
Q8NBT0	POC1 centriolar protein homolog A OS=Homo sapiens OX=9606 GN=POC1A PE=1 SV=2	POC1A	45	0.991	0.991	0.987	1	1.043	1.049	0.0585632	0.05603
Q5BKU9	Oxidoreductase-like domain-containing protein 1 OS=Homo sapiens OX=9606 GN=OXLD1 PE=2 SV=1	OXLD1	15.8	1.015	1.027	1.08	1.003	0.969	0.971	-0.085183	0.0561318
Q86TM6	E3 ubiquitin-protein ligase synoviolin OS=Homo sapiens OX=9606 GN=SYVN1 PE=1 SV=2	SYVN1	67.6	0.954	0.986	0.978	1.02	1.001	0.995	0.0476565	0.0562412
Q6ICB0	Desumoylating isopeptidase 1 OS=Homo sapiens OX=9606 GN=DESI1 PE=1 SV=1	DESI1	18.3	1.068	1.088	1.1	1.05	1.011	1.057	-0.0624798	0.0563177
Q9BWD1	Acetyl-CoA acetyltransferase, cytosolic OS=Homo sapiens OX=9606 GN=ACAT2 PE=1 SV=2	ACAT2	41.3	0.986	0.978	0.973	1	1.007	1.046	0.0558843	0.0564389
Q15025	TNFAIP3-interacting protein 1 OS=Homo sapiens OX=9606 GN=TNIP1 PE=1 SV=2	TNIP1	71.8	0.97	0.956	0.941	0.993	0.985	0.972	0.041173	0.0565443
Q13137	Calcium-binding and coiled-coil domain-containing protein 2 OS=Homo sapiens OX=9606 GN=CALCOCO2 PE=1 SV=1	CALCOCO2	52.2	0.98	0.989	1.015	1.086	1.047	1.021	0.0799351	0.0565623
P51610	Host cell factor 1 OS=Homo sapiens OX=9606 GN=HCFC1 PE=1 SV=2	HCFC1	208.6	0.992	0.994	0.99	0.986	0.968	0.979	-0.0209975	0.0565886
O95373	Importin-7 OS=Homo sapiens OX=9606 GN=IPO7 PE=1 SV=1	IPO7	119.4	0.972	0.986	0.989	0.997	0.994	1.003	0.0228272	0.0566431
P46020	Phosphorylase b kinase regulatory subunit alpha, skeletal muscle isoform OS=Homo sapiens OX=9606 GN=PHKA1 PE=1 SV=2	PHKA1	137.2	0.984	1.01	1.019	1.064	1.025	1.047	0.0577249	0.0566598
Q9Y3Q8	TSC22 domain family protein 4 OS=Homo sapiens OX=9606 GN=TSC22D4 PE=1 SV=2	TSC22D4	41	1.039	1.033	1.075	1.006	1.023	0.99	-0.0599064	0.0567932
Q969W8	Zinc finger protein 566 OS=Homo sapiens OX=9606 GN=ZNF566 PE=1 SV=1	ZNF566	49.2		0.939	0.858		1.07	1.089	0.264773	0.0568054
P22352	Glutathione peroxidase 3 OS=Homo sapiens OX=9606 GN=GPX3 PE=1 SV=2	GPX3	25.5	0.97	0.979	1.02	1.125	1.034	1.055	0.114393	0.0569448
Q8N6T3	ADP-ribosylation factor GTPase-activating protein 1 OS=Homo sapiens OX=9606 GN=ARFGAP1 PE=1 SV=2	ARFGAP1	44.6	1.026	1.022	1.002	0.996	1	0.993	-0.0291463	0.056949
Q8WW59	SPRY domain-containing protein 4 OS=Homo sapiens OX=9606 GN=SPRYD4 PE=1 SV=2	SPRYD4	23.1	1.01	1.011	1.014	0.972	1.004	0.969	-0.0434289	0.0570061
Q7Z398	Zinc finger protein 550 OS=Homo sapiens OX=9606 GN=ZNF550 PE=1 SV=2	ZNF550	48.4	1.001	1.041	0.992	0.964	0.925	0.975	-0.0831896	0.0571124
P61086	Ubiquitin-conjugating enzyme E2 K OS=Homo sapiens OX=9606 GN=UBE2K PE=1 SV=3	UBE2K	22.4	0.999	1.018	1.002	0.975	0.991	0.953	-0.0485965	0.0571138
P18859	ATP synthase-coupling factor 6, mitochondrial OS=Homo sapiens OX=9606 GN=ATP5PF PE=1 SV=1	ATP5PF	12.6	1.032	1.017	1.01	1.008	0.994	0.991	-0.0314678	0.0571407
P62306	Small nuclear ribonucleoprotein F OS=Homo sapiens OX=9606 GN=SNRPF PE=1 SV=1	SNRPF	9.7	0.978	1	1.018	1.042	1.022	1.036	0.0492306	0.0572858
P61619	Protein transport protein Sec61 subunit alpha isoform 1 OS=Homo sapiens OX=9606 GN=SEC61A1 PE=1 SV=2	SEC61A1	52.2	0.988	1.006	0.998	1.012	1.017	1.038	0.035718	0.0574728
Q9P021	Cysteine-rich PDZ-binding protein OS=Homo sapiens OX=9606 GN=CRIPT PE=1 SV=1	CRIPT	11.2	1.092	1.001		0.839	0.879		-0.284842	0.0575222
Q9Y295	Developmentally-regulated GTP-binding protein 1 OS=Homo sapiens OX=9606 GN=DRG1 PE=1 SV=1	DRG1	40.5	1.024	1.012	1.013	1.002	0.997	1.009	-0.0195316	0.057582
Q8TD16	Protein bicaudal D homolog 2 OS=Homo sapiens OX=9606 GN=BICD2 PE=1 SV=1	BICD2	93.5	1.021	1.018	1.033	1.008	1.015	1.009	-0.0189085	0.0576832
Q8IZD4	mRNA-decapping enzyme 1B OS=Homo sapiens OX=9606 GN=DCP1B PE=1 SV=2	DCP1B	67.7	0.975	0.983	0.949	1.001	0.996	0.994	0.0410968	0.057695
P08397	Porphobilinogen deaminase OS=Homo sapiens OX=9606 GN=HMBS PE=1 SV=2	HMBS	39.3	0.974	0.969	0.964	0.982	1.037	1.045	0.0758852	0.0576963
Q9P0N9	TBC1 domain family member 7 OS=Homo sapiens OX=9606 GN=TBC1D7 PE=1 SV=1	TBC1D7	34	0.982	0.974	0.96	1.07	0.993	1.033	0.0864148	0.0578361
Q5MNZ6	WD repeat domain phosphoinositide-interacting protein 3 OS=Homo sapiens OX=9606 GN=WDR45B PE=1 SV=2	WDR45B	38.1	1.044	1.036		0.954	0.987		-0.0997834	0.0578413
Q9Y4L1	Hypoxia up-regulated protein 1 OS=Homo sapiens OX=9606 GN=HYOU1 PE=1 SV=1	HYOU1	111.3	1.008	1.014	1.013	0.975	0.993	1.002	-0.0312336	0.057943
Q9NVN8	Guanine nucleotide-binding protein-like 3-like protein OS=Homo sapiens OX=9606 GN=GNL3L PE=1 SV=1	GNL3L	65.5	1.021	1.009	1.022	1.004	0.986	1.004	-0.0276807	0.0581232
P56134	ATP synthase subunit f, mitochondrial OS=Homo sapiens OX=9606 GN=ATP5MF PE=1 SV=3	ATP5MF	10.9	0.975	0.926	0.926	1.037	0.971	1.022	0.100046	0.0581593
Q86WC4	Osteopetrosis-associated transmembrane protein 1 OS=Homo sapiens OX=9606 GN=OSTM1 PE=1 SV=1	OSTM1	37.2	0.986	0.98		1.05	1.023		0.0764568	0.0583768
Q9Y520	Protein PRRC2C OS=Homo sapiens OX=9606 GN=PRRC2C PE=1 SV=4	PRRC2C	316.7	0.975	0.983	0.971	1	0.983	0.994	0.023451	0.058421
O15235	28S ribosomal protein S12, mitochondrial OS=Homo sapiens OX=9606 GN=MRPS12 PE=1 SV=1	MRPS12	15.2	1.014	0.998	0.986	1.02	1.032	1.062	0.0547686	0.0589295
O95644	Nuclear factor of activated T-cells, cytoplasmic 1 OS=Homo sapiens OX=9606 GN=NFATC1 PE=1 SV=3	NFATC1	101.2	1.064	1.015	0.986	0.915	0.982	0.931	-0.116105	0.0589488
Q5T9A4	ATPase family AAA domain-containing protein 3B OS=Homo sapiens OX=9606 GN=ATAD3B PE=1 SV=1	ATAD3B	72.5		0.954	0.936		0.987	0.98	0.0576107	0.0590289
P0C2W1	F-box/SPRY domain-containing protein 1 OS=Homo sapiens OX=9606 GN=FBXO45 PE=1 SV=1	FBXO45	30.6	0.948	0.989	0.98	1.004	1.004	1.009	0.0486293	0.0593274
Q9HCE1	Helicase MOV-10 OS=Homo sapiens OX=9606 GN=MOV10 PE=1 SV=2	MOV10	113.6	0.961	0.972	0.991	1.002	1.009	0.992	0.0384612	0.0594693
P03891	NADH-ubiquinone oxidoreductase chain 2 OS=Homo sapiens OX=9606 GN=MT-ND2 PE=1 SV=2	MT-ND2	38.9	0.985	0.966	0.969	1.061	0.989	1.057	0.0895539	0.0594757
Q9C0B9	Zinc finger CCHC domain-containing protein 2 OS=Homo sapiens OX=9606 GN=ZCCHC2 PE=1 SV=6	ZCCHC2	125.9	1.044	1.021		0.92	0.96		-0.135409	0.0594935
Q14257	Reticulocalbin-2 OS=Homo sapiens OX=9606 GN=RCN2 PE=1 SV=1	RCN2	36.9	1.025	1.024	1.026	1.02	1.011	1.02	-0.0113042	0.0595352
P51151	Ras-related protein Rab-9A OS=Homo sapiens OX=9606 GN=RAB9A PE=1 SV=1	RAB9A	22.8	1.03	1.04	1.014	0.989	0.985	0.92	-0.0917378	0.0596953
P98155	Very low-density lipoprotein receptor OS=Homo sapiens OX=9606 GN=VLDLR PE=1 SV=1	VLDLR	96		1.016	0.992		1.072	1.054	0.0823823	0.0598756
O75822	Eukaryotic translation initiation factor 3 subunit J OS=Homo sapiens OX=9606 GN=EIF3J PE=1 SV=2	EIF3J	29	1.026	0.996	1.026	0.992	0.992	0.982	-0.0393443	0.0599962
Q96BS2	Calcineurin B homologous protein 3 OS=Homo sapiens OX=9606 GN=TESC PE=1 SV=3	TESC	24.7	1.039	1.027	1.011	0.887	1	0.903	-0.141259	0.0600524
Q969Q5	Ras-related protein Rab-24 OS=Homo sapiens OX=9606 GN=RAB24 PE=1 SV=1	RAB24	23.1	1.01	0.983	1.008	0.896	0.933	0.976	-0.0974425	0.0601166
Q9Y6D6	Brefeldin A-inhibited guanine nucleotide-exchange protein 1 OS=Homo sapiens OX=9606 GN=ARFGEF1 PE=1 SV=2	ARFGEF1	208.6	0.978	0.984	1.007	1.024	1.012	1.01	0.0369388	0.0602168
P38646	Stress-70 protein, mitochondrial OS=Homo sapiens OX=9606 GN=HSPA9 PE=1 SV=2	HSPA9	73.6	1.025	1.014	1.017	0.999	1.011	1.008	-0.0180517	0.0603107
Q9Y6Y8	SEC23-interacting protein OS=Homo sapiens OX=9606 GN=SEC23IP PE=1 SV=1	SEC23IP	111	1	1.002	0.994	0.98	0.988	0.993	-0.0169531	0.060375
Q9BYB4	Guanine nucleotide-binding protein subunit beta-like protein 1 OS=Homo sapiens OX=9606 GN=GNB1L PE=1 SV=2	GNB1L	35.6	1.012	0.993	1.029	1.031	1.062	1.048	0.0500029	0.0605999
Q13398	Zinc finger protein 211 OS=Homo sapiens OX=9606 GN=ZNF211 PE=2 SV=2	ZNF211	64.5	0.94	0.946	1.063	1.069	1.096	1.119	0.155228	0.0606809
Q9UPU5	Ubiquitin carboxyl-terminal hydrolase 24 OS=Homo sapiens OX=9606 GN=USP24 PE=1 SV=3	USP24	294.2	0.956	0.983	0.987	1	0.998	1.009	0.0393951	0.0607308
Q9H074	Polyadenylate-binding protein-interacting protein 1 OS=Homo sapiens OX=9606 GN=PAIP1 PE=1 SV=1	PAIP1	53.5	0.978	0.988	0.994	0.974	0.931	0.951	-0.0516012	0.0607761
Q9BWE0	Replication initiator 1 OS=Homo sapiens OX=9606 GN=REPIN1 PE=1 SV=1	REPIN1	63.5	0.995	0.977	0.974	1.009	1.03	0.997	0.0434144	0.0607913
Q96HY7	Probable 2-oxoglutarate dehydrogenase E1 component DHKTD1, mitochondrial OS=Homo sapiens OX=9606 GN=DHTKD1 PE=1 SV=2	DHTKD1	103	0.961	0.934	0.964	0.98	1.034	0.991	0.0718544	0.0608778
Q8NB46	Serine/threonine-protein phosphatase 6 regulatory ankyrin repeat subunit C OS=Homo sapiens OX=9606 GN=ANKRD52 PE=1 SV=3	ANKRD52	115	1.067	1.019	1	0.912	0.967	0.981	-0.109723	0.0610178
O15118	NPC intracellular cholesterol transporter 1 OS=Homo sapiens OX=9606 GN=NPC1 PE=1 SV=2	NPC1	142.1	0.972	0.985	0.986	1.062	1.006	1.013	0.0661111	0.0610944
O14980	Exportin-1 OS=Homo sapiens OX=9606 GN=XPO1 PE=1 SV=1	XPO1	123.3	0.979	0.984	0.99	1.026	1.004	0.996	0.0352306	0.0612573
P12814	Alpha-actinin-1 OS=Homo sapiens OX=9606 GN=ACTN1 PE=1 SV=2	ACTN1	103	1.039	1.024	1.006	0.993	0.961	0.998	-0.0560759	0.0612601
Q9UHY8	Fasciculation and elongation protein zeta-2 OS=Homo sapiens OX=9606 GN=FEZ2 PE=1 SV=2	FEZ2	39.6	0.962	0.952		0.985	1.001		0.0532748	0.0615083
Q9NWK9	Box C/D snoRNA protein 1 OS=Homo sapiens OX=9606 GN=ZNHIT6 PE=1 SV=1	ZNHIT6	53.9	1.028	1.062	1.002	0.987	0.922	0.976	-0.099969	0.0617095
Q9Y2Z4	Tyrosine--tRNA ligase, mitochondrial OS=Homo sapiens OX=9606 GN=YARS2 PE=1 SV=2	YARS2	53.2	0.994	1.01	1.012	1.018	1.02	1.027	0.0232506	0.0618668
Q7L266	Isoaspartyl peptidase/L-asparaginase OS=Homo sapiens OX=9606 GN=ASRGL1 PE=1 SV=2	ASRGL1	32	1.029	1.02	1.022	1.018	0.997	0.994	-0.0294244	0.0620719
Q9Y5B9	FACT complex subunit SPT16 OS=Homo sapiens OX=9606 GN=SUPT16H PE=1 SV=1	SUPT16H	119.8	0.976	0.982	0.982	0.994	0.984	0.989	0.0131888	0.062328
Q96C90	Protein phosphatase 1 regulatory subunit 14B OS=Homo sapiens OX=9606 GN=PPP1R14B PE=1 SV=3	PPP1R14B	15.9	1.018	1.095	1.108	0.841	0.986	0.965	-0.20621	0.0623746
Q68CZ2	Tensin-3 OS=Homo sapiens OX=9606 GN=TNS3 PE=1 SV=2	TNS3	155.2	0.976	0.998	0.971	1.034	1.022	0.996	0.0514873	0.0623846
P20962	Parathymosin OS=Homo sapiens OX=9606 GN=PTMS PE=1 SV=2	PTMS	11.5	0.977	0.987	0.984	0.949	0.93	0.972	-0.0482685	0.0624924
Q96RT8	Gamma-tubulin complex component 5 OS=Homo sapiens OX=9606 GN=TUBGCP5 PE=1 SV=1	TUBGCP5	118.2	0.966	1.016	0.998	1.022	1.038	1.052	0.0625297	0.0624954
Q9BW92	Threonine--tRNA ligase, mitochondrial OS=Homo sapiens OX=9606 GN=TARS2 PE=1 SV=1	TARS2	81	0.978	0.99	0.982	0.994	0.991	1.002	0.0179823	0.0625618
P30405	Peptidyl-prolyl cis-trans isomerase F, mitochondrial OS=Homo sapiens OX=9606 GN=PPIF PE=1 SV=1	PPIF	22	1.003	0.998	1.005	0.982	0.998	0.985	-0.0198129	0.0627495
Q9P246	Stromal interaction molecule 2 OS=Homo sapiens OX=9606 GN=STIM2 PE=1 SV=2	STIM2	83.9	0.968	0.969	0.992	1.018	0.989	1.023	0.0489096	0.0627707
Q9NWU1	3-oxoacyl-[acyl-carrier-protein] synthase, mitochondrial OS=Homo sapiens OX=9606 GN=OXSM PE=1 SV=1	OXSM	48.8	0.947	0.994	0.957	1.018	1.015	0.992	0.0618775	0.0628204
O94763	Unconventional prefoldin RPB5 interactor 1 OS=Homo sapiens OX=9606 GN=URI1 PE=1 SV=3	URI1	59.8	1	1.038	0.984	0.976	0.946	0.962	-0.0674325	0.0628262
Q12872	Splicing factor, suppressor of white-apricot homolog OS=Homo sapiens OX=9606 GN=SFSWAP PE=1 SV=3	SFSWAP	104.8	0.906	0.984	0.937	1.05	1.014	0.987	0.11001	0.062874
Q1ED39	Lysine-rich nucleolar protein 1 OS=Homo sapiens OX=9606 GN=KNOP1 PE=1 SV=1	KNOP1	51.6	0.995	1.019	0.987	0.956	0.91	0.972	-0.0805687	0.0630823
Q9BUK6	Protein misato homolog 1 OS=Homo sapiens OX=9606 GN=MSTO1 PE=1 SV=1	MSTO1	61.8	1.014	1.026	1.027	0.934	0.993	0.988	-0.0733323	0.063103
Q99683	Mitogen-activated protein kinase kinase kinase 5 OS=Homo sapiens OX=9606 GN=MAP3K5 PE=1 SV=1	MAP3K5	154.4	0.922	0.936	0.928	0.949	1.022	1.058	0.120646	0.0631144
Q9Y2V7	Conserved oligomeric Golgi complex subunit 6 OS=Homo sapiens OX=9606 GN=COG6 PE=1 SV=2	COG6	73.2	1.003	1.005	1.007	0.998	0.994	0.98	-0.0207239	0.0631332
P31483	Nucleolysin TIA-1 isoform p40 OS=Homo sapiens OX=9606 GN=TIA1 PE=1 SV=3	TIA1	42.9	0.965	0.973	0.996	1.011	1.006	0.996	0.0383318	0.0631763
Q8TF68	Zinc finger protein 384 OS=Homo sapiens OX=9606 GN=ZNF384 PE=1 SV=2	ZNF384	63.2	1.027	0.985	0.974	0.933	0.968	0.937	-0.0733396	0.0632187
Q9Y3L5	Ras-related protein Rap-2c OS=Homo sapiens OX=9606 GN=RAP2C PE=1 SV=1	RAP2C	20.7	0.988	0.964	1.007	1.015	1.056	1.023	0.0643635	0.0632595
Q9Y5P6	Mannose-1-phosphate guanyltransferase beta OS=Homo sapiens OX=9606 GN=GMPPB PE=1 SV=2	GMPPB	39.8	1.028	1.038	1.079	1.018	0.987	1.004	-0.0637759	0.0633579
P11021	Endoplasmic reticulum chaperone BiP OS=Homo sapiens OX=9606 GN=HSPA5 PE=1 SV=2	HSPA5	72.3	1.004	1.007	1	0.996	1	0.997	-0.00865043	0.0634441
O60238	BCL2/adenovirus E1B 19 kDa protein-interacting protein 3-like OS=Homo sapiens OX=9606 GN=BNIP3L PE=1 SV=1	BNIP3L	23.9	0.911	0.919	0.928	1.108	0.958	1.014	0.159308	0.0635172
Q6P3W7	SCY1-like protein 2 OS=Homo sapiens OX=9606 GN=SCYL2 PE=1 SV=1	SCYL2	103.6	1	0.99	0.988	0.969	0.95	0.982	-0.0377935	0.063622
Q14318	Peptidyl-prolyl cis-trans isomerase FKBP8 OS=Homo sapiens OX=9606 GN=FKBP8 PE=1 SV=2	FKBP8	44.5	0.999	1.008	1.026	1.034	1.027	1.046	0.0347767	0.0636955
Q9Y4F3	Meiosis regulator and mRNA stability factor 1 OS=Homo sapiens OX=9606 GN=MARF1 PE=1 SV=6	MARF1	192.7	1.01	0.98	1.004	1.016	1.025	1.034	0.0385122	0.0637962
Q96EY4	Translation machinery-associated protein 16 OS=Homo sapiens OX=9606 GN=TMA16 PE=1 SV=2	TMA16	23.8	0.99	1.015	1.001	0.99	0.972	0.974	-0.033993	0.0638034
Q9NZZ3	Charged multivesicular body protein 5 OS=Homo sapiens OX=9606 GN=CHMP5 PE=1 SV=1	CHMP5	24.6	1.009	1.015	0.987	0.98	0.954	0.982	-0.046252	0.0639054
O95071	E3 ubiquitin-protein ligase UBR5 OS=Homo sapiens OX=9606 GN=UBR5 PE=1 SV=2	UBR5	309.2	1.005	0.988	1.008	0.976	0.972	0.99	-0.0306089	0.0641882
Q14155	Rho guanine nucleotide exchange factor 7 OS=Homo sapiens OX=9606 GN=ARHGEF7 PE=1 SV=2	ARHGEF7	90	1.005	1.004	0.997	1.034	1.014	1.013	0.026158	0.0643563
Q9H4A6	Golgi phosphoprotein 3 OS=Homo sapiens OX=9606 GN=GOLPH3 PE=1 SV=1	GOLPH3	33.8	0.986	1.028	1.001	0.969	0.975	0.977	-0.0456956	0.0643699
Q6P9B6	MTOR-associated protein MEAK7 OS=Homo sapiens OX=9606 GN=MEAK7 PE=1 SV=2	MEAK7	51	1.006	0.995	1.04	0.946	0.984	0.976	-0.0655111	0.0644366
P04439	HLA class I histocompatibility antigen, A alpha chain OS=Homo sapiens OX=9606 GN=HLA-A PE=1 SV=2	HLA-A	40.8	0.997	0.985	0.978	1.084	1.056	1.003	0.0865451	0.0644843
P16671	Platelet glycoprotein 4 OS=Homo sapiens OX=9606 GN=CD36 PE=1 SV=2	CD36	53	0.95	1.01	1.009	0.899	0.949	0.933	-0.0943733	0.0646785
Q9H553	Alpha-1,3/1,6-mannosyltransferase ALG2 OS=Homo sapiens OX=9606 GN=ALG2 PE=1 SV=1	ALG2	47.1	0.903	0.95	0.981	1.091	0.994	1.024	0.133611	0.0647149
Q9UNF0	Protein kinase C and casein kinase substrate in neurons protein 2 OS=Homo sapiens OX=9606 GN=PACSIN2 PE=1 SV=2	PACSIN2	55.7	0.995	0.995	0.996	1.028	1.024	1	0.0315408	0.0651407
Q8WVT3	Trafficking protein particle complex subunit 12 OS=Homo sapiens OX=9606 GN=TRAPPC12 PE=1 SV=3	TRAPPC12	79.3	0.983	0.954	0.974	1.037	0.99	1.006	0.0592307	0.0651443
P53367	Arfaptin-1 OS=Homo sapiens OX=9606 GN=ARFIP1 PE=1 SV=2	ARFIP1	41.7	1.041	1.021	0.994	0.988	0.983	0.982	-0.0494632	0.0652264
Q9NW08	DNA-directed RNA polymerase III subunit RPC2 OS=Homo sapiens OX=9606 GN=POLR3B PE=1 SV=2	POLR3B	127.7	1.007	1.007	1.028	0.978	1.001	0.962	-0.0487134	0.0652405
P52630	Signal transducer and activator of transcription 2 OS=Homo sapiens OX=9606 GN=STAT2 PE=1 SV=1	STAT2	97.9	0.952	0.996	1.004	1.026	1.019	1.048	0.0673141	0.065275
Q13105	Zinc finger and BTB domain-containing protein 17 OS=Homo sapiens OX=9606 GN=ZBTB17 PE=1 SV=3	ZBTB17	87.9	1.041	1.04		0.89	0.951		-0.176787	0.0654868
P11177	Pyruvate dehydrogenase E1 component subunit beta, mitochondrial OS=Homo sapiens OX=9606 GN=PDHB PE=1 SV=3	PDHB	39.2	1.003	1.009	1.01	0.996	0.996	1.004	-0.012466	0.0658439
Q147X3	N-alpha-acetyltransferase 30 OS=Homo sapiens OX=9606 GN=NAA30 PE=1 SV=1	NAA30	39.3	1.014	1.002	0.997	0.994	0.991	0.988	-0.0192812	0.0658771
P80303	Nucleobindin-2 OS=Homo sapiens OX=9606 GN=NUCB2 PE=1 SV=3	NUCB2	50.2	0.983	0.981	0.969	0.992	0.986	1	0.0219667	0.0659008
Q02252	Methylmalonate-semialdehyde dehydrogenase [acylating], mitochondrial OS=Homo sapiens OX=9606 GN=ALDH6A1 PE=1 SV=2	ALDH6A1	57.8	0.993	0.992	0.991	0.972	0.972	0.989	-0.0209975	0.0659662
Q7RTP6	[F-actin]-monooxygenase MICAL3 OS=Homo sapiens OX=9606 GN=MICAL3 PE=1 SV=2	MICAL3	224.2	0.962	0.968	0.996	1.032	1.006	0.998	0.053242	0.0660905
Q9BUJ2	Heterogeneous nuclear ribonucleoprotein U-like protein 1 OS=Homo sapiens OX=9606 GN=HNRNPUL1 PE=1 SV=2	HNRNPUL1	95.7	1.021	1.016	1.009	1.006	0.992	1.005	-0.0205115	0.0661118
P30048	Thioredoxin-dependent peroxide reductase, mitochondrial OS=Homo sapiens OX=9606 GN=PRDX3 PE=1 SV=3	PRDX3	27.7	1.023	1.014	1.018	1.006	1.014	1.002	-0.0156687	0.0662056
Q9BZJ0	Crooked neck-like protein 1 OS=Homo sapiens OX=9606 GN=CRNKL1 PE=1 SV=4	CRNKL1	100.4	1.005	0.998	1.015	0.994	0.994	0.993	-0.0177964	0.0662893
O95347	Structural maintenance of chromosomes protein 2 OS=Homo sapiens OX=9606 GN=SMC2 PE=1 SV=2	SMC2	135.6	1.003	1	1.01	0.995	0.999	0.994	-0.0120205	0.0663215
P30279	G1/S-specific cyclin-D2 OS=Homo sapiens OX=9606 GN=CCND2 PE=1 SV=1	CCND2	33	1.02	1.017	0.984	0.982	0.952	0.976	-0.054007	0.0663497
P52597	Heterogeneous nuclear ribonucleoprotein F OS=Homo sapiens OX=9606 GN=HNRNPF PE=1 SV=3	HNRNPF	45.6	0.991	0.992	1	0.989	0.986	0.983	-0.0121419	0.0663575
Q9Y2W1	Thyroid hormone receptor-associated protein 3 OS=Homo sapiens OX=9606 GN=THRAP3 PE=1 SV=2	THRAP3	108.6	0.983	0.996	0.972	0.971	0.954	0.939	-0.0431724	0.0665492
P23469	Receptor-type tyrosine-protein phosphatase epsilon OS=Homo sapiens OX=9606 GN=PTPRE PE=1 SV=1	PTPRE	80.6	0.961	0.994	1.002	1.02	1.011	1.035	0.0522235	0.0666184
Q5XPI4	E3 ubiquitin-protein ligase RNF123 OS=Homo sapiens OX=9606 GN=RNF123 PE=1 SV=1	RNF123	148.4	0.994	0.988	0.993	0.998	1.018	1.03	0.0340263	0.0667245
Q96QR8	Transcriptional activator protein Pur-beta OS=Homo sapiens OX=9606 GN=PURB PE=1 SV=3	PURB	33.2	0.966	0.988	1.01	1.07	1.023	1.022	0.0716867	0.0668806
Q8IZF4	Adhesion G-protein coupled receptor G5 OS=Homo sapiens OX=9606 GN=ADGRG5 PE=2 SV=3	ADGRG5	59		0.96	1.015		1.095	1.092	0.147101	0.0668866
Q9H9B4	Sideroflexin-1 OS=Homo sapiens OX=9606 GN=SFXN1 PE=1 SV=4	SFXN1	35.6	1.016	1	1.002	0.99	0.996	0.979	-0.0255607	0.0669758
Q9NX07	tRNA selenocysteine 1-associated protein 1 OS=Homo sapiens OX=9606 GN=TRNAU1AP PE=1 SV=1	TRNAU1AP	32.5	1.029	1.022	1.01	1.002	1.007	0.983	-0.0328929	0.0671405
Q96GA3	Protein LTV1 homolog OS=Homo sapiens OX=9606 GN=LTV1 PE=1 SV=1	LTV1	54.8	1.005	0.962	0.976	0.943	0.918	0.956	-0.063128	0.0671657
Q9C0B5	Palmitoyltransferase ZDHHC5 OS=Homo sapiens OX=9606 GN=ZDHHC5 PE=1 SV=2	ZDHHC5	77.5	1	0.979	0.99	1.004	1.039	1.015	0.0426113	0.0672652
P13987	CD59 glycoprotein OS=Homo sapiens OX=9606 GN=CD59 PE=1 SV=1	CD59	14.2	1.008	1.044	0.962	1.076	1.061	1.062	0.0859416	0.0673488
Q9BTX7	Alpha-tocopherol transfer protein-like OS=Homo sapiens OX=9606 GN=TTPAL PE=1 SV=2	TTPAL	38.5	0.958	0.976	1.025	0.94	0.926	0.942	-0.0755668	0.0673575
Q13435	Splicing factor 3B subunit 2 OS=Homo sapiens OX=9606 GN=SF3B2 PE=1 SV=2	SF3B2	100.2	1.006	1.003	0.997	0.989	0.982	0.997	-0.0183539	0.0674978
P58335	Anthrax toxin receptor 2 OS=Homo sapiens OX=9606 GN=ANTXR2 PE=1 SV=5	ANTXR2	53.6	0.999	0.994	0.967	1.066	1.01	1.027	0.0680665	0.067523
Q6ZMS4	Zinc finger protein 852 OS=Homo sapiens OX=9606 GN=ZNF852 PE=1 SV=4	ZNF852	62	1.059	1.065	0.951	0.918	0.924	0.95	-0.139287	0.0675872
P49736	DNA replication licensing factor MCM2 OS=Homo sapiens OX=9606 GN=MCM2 PE=1 SV=4	MCM2	101.8	0.982	0.986	0.976	0.986	0.993	0.996	0.015112	0.0676079
P31939	Bifunctional purine biosynthesis protein ATIC OS=Homo sapiens OX=9606 GN=ATIC PE=1 SV=3	ATIC	64.6	1.02	1.014	1.011	1.033	1.033	1.019	0.0188283	0.0676855
Q02556	Interferon regulatory factor 8 OS=Homo sapiens OX=9606 GN=IRF8 PE=1 SV=2	IRF8	48.3	0.925	0.905	0.958	1.027	0.972	0.969	0.0902605	0.0677284
Q9Y508	E3 ubiquitin-protein ligase RNF114 OS=Homo sapiens OX=9606 GN=RNF114 PE=1 SV=1	RNF114	25.7	0.902	0.951	0.905	1.061	0.956	0.993	0.126141	0.067831
Q8WV44	E3 ubiquitin-protein ligase TRIM41 OS=Homo sapiens OX=9606 GN=TRIM41 PE=1 SV=3	TRIM41	71.6	1	0.937	0.946	1.009	1.005	1.049	0.0873745	0.0678395
P49137	MAP kinase-activated protein kinase 2 OS=Homo sapiens OX=9606 GN=MAPKAPK2 PE=1 SV=1	MAPKAPK2	45.5	1.029	1.004	1.052	1.007	0.972	0.968	-0.0660234	0.0679182
Q12931	Heat shock protein 75 kDa, mitochondrial OS=Homo sapiens OX=9606 GN=TRAP1 PE=1 SV=3	TRAP1	80.1	1.01	1.004	1.009	1.014	1.019	1.032	0.0199061	0.0682831
P42345	Serine/threonine-protein kinase mTOR OS=Homo sapiens OX=9606 GN=MTOR PE=1 SV=1	MTOR	288.7	0.993	1.012	0.996	1.011	1.022	1.018	0.0238389	0.068316
Q9UJX5	Anaphase-promoting complex subunit 4 OS=Homo sapiens OX=9606 GN=ANAPC4 PE=1 SV=2	ANAPC4	92.1	0.997	0.976	0.982	0.998	1.01	1.03	0.0399637	0.0684348
Q96HW7	Integrator complex subunit 4 OS=Homo sapiens OX=9606 GN=INTS4 PE=1 SV=2	INTS4	108.1	0.993	0.978	0.966	0.992	1.007	1.016	0.0378147	0.0685233
P51397	Death-associated protein 1 OS=Homo sapiens OX=9606 GN=DAP PE=1 SV=3	DAP	11.2	0.951	0.953	0.98	0.992	1.09	1.022	0.106057	0.0686559
Q9Y483	Metal-response element-binding transcription factor 2 OS=Homo sapiens OX=9606 GN=MTF2 PE=1 SV=3	MTF2	67	1.018	1.011	0.992	0.952	0.995	0.948	-0.0614628	0.0687302
O43665	Regulator of G-protein signaling 10 OS=Homo sapiens OX=9606 GN=RGS10 PE=1 SV=3	RGS10	21.2	0.963	0.997	0.927	1.03	0.998	1.06	0.0971016	0.0688599
O75376	Nuclear receptor corepressor 1 OS=Homo sapiens OX=9606 GN=NCOR1 PE=1 SV=2	NCOR1	270	0.996	1.007	0.989	0.977	0.955	0.984	-0.0371195	0.0688992
O95363	Phenylalanine--tRNA ligase, mitochondrial OS=Homo sapiens OX=9606 GN=FARS2 PE=1 SV=1	FARS2	52.3	0.972	0.984	0.989	1.007	0.996	0.992	0.0242884	0.0691736
O95630	STAM-binding protein OS=Homo sapiens OX=9606 GN=STAMBP PE=1 SV=1	STAMBP	48	1.001	0.97	0.989	0.949	0.973	0.949	-0.0440438	0.0693368
Q8WXF0	Serine/arginine-rich splicing factor 12 OS=Homo sapiens OX=9606 GN=SRSF12 PE=2 SV=1	SRSF12	30.5	0.978	0.991	1.008	0.952	0.978	0.962	-0.0417917	0.0693397
Q9Y5Z4	Heme-binding protein 2 OS=Homo sapiens OX=9606 GN=HEBP2 PE=1 SV=1	HEBP2	22.9	0.992	1	0.979	1.055	1.001	1.045	0.0617849	0.0695515
Q9Y3A4	Ribosomal RNA-processing protein 7 homolog A OS=Homo sapiens OX=9606 GN=RRP7A PE=1 SV=2	RRP7A	32.3	1.025	1.018	1.015	0.974	1.005	1.002	-0.036792	0.0695674
P09497	Clathrin light chain B OS=Homo sapiens OX=9606 GN=CLTB PE=1 SV=1	CLTB	25.2	1.015	1.002	1.005	0.996	0.995	1	-0.0148758	0.0696584
O75367	Core histone macro-H2A.1 OS=Homo sapiens OX=9606 GN=MACROH2A1 PE=1 SV=4	MACROH2A1	39.6	0.974	0.991	0.974	0.988	1.016	1.011	0.0368326	0.069745
P29692	Elongation factor 1-delta OS=Homo sapiens OX=9606 GN=EEF1D PE=1 SV=5	EEF1D	31.1	0.943	0.955	0.944	0.971	0.956	0.959	0.0221647	0.0697667
Q8IWV8	E3 ubiquitin-protein ligase UBR2 OS=Homo sapiens OX=9606 GN=UBR2 PE=1 SV=1	UBR2	200.4	1.008	1	1.002	1.021	1.018	1.007	0.0171525	0.0698776
Q96PE3	Inositol polyphosphate-4-phosphatase type I A OS=Homo sapiens OX=9606 GN=INPP4A PE=1 SV=1	INPP4A	109.9	0.975	0.972	1.01	1.068	1.008	1.036	0.0737078	0.0699052
P49593	Protein phosphatase 1F OS=Homo sapiens OX=9606 GN=PPM1F PE=1 SV=3	PPM1F	49.8	0.96	0.977	0.968	1.01	0.985	0.983	0.0358056	0.069919
Q6ZMZ3	Nesprin-3 OS=Homo sapiens OX=9606 GN=SYNE3 PE=1 SV=2	SYNE3	112.1	0.992	1.007	1.01	0.978	0.986	0.993	-0.0251499	0.0699812
P11142	Heat shock cognate 71 kDa protein OS=Homo sapiens OX=9606 GN=HSPA8 PE=1 SV=1	HSPA8	70.9	0.996	1.01	1.01	0.972	0.996	0.986	-0.0299666	0.0699874
P35580	Myosin-10 OS=Homo sapiens OX=9606 GN=MYH10 PE=1 SV=3	MYH10	228.9	1	0.998	1.008	1.008	1.01	1.014	0.0124247	0.0700026
Q9BYW2	Histone-lysine N-methyltransferase SETD2 OS=Homo sapiens OX=9606 GN=SETD2 PE=1 SV=3	SETD2	287.4	0.987	1.012	1.025	0.977	0.984	0.98	-0.0401514	0.0700336
Q9UHJ6	Sedoheptulokinase OS=Homo sapiens OX=9606 GN=SHPK PE=1 SV=3	SHPK	51.5	0.985	0.977	0.989	0.994	1.017	0.998	0.0280802	0.0700595
Q7Z589	BRCA2-interacting transcriptional repressor EMSY OS=Homo sapiens OX=9606 GN=EMSY PE=1 SV=2	EMSY	141.4	1.025	1.025	1.003	0.98	0.968	1.006	-0.0475578	0.0700979
P61421	V-type proton ATPase subunit d 1 OS=Homo sapiens OX=9606 GN=ATP6V0D1 PE=1 SV=1	ATP6V0D1	40.3	1.014	0.993	1.019	1.07	1.026	1.041	0.0519735	0.0701208
P20936	Ras GTPase-activating protein 1 OS=Homo sapiens OX=9606 GN=RASA1 PE=1 SV=1	RASA1	116.3	1.002	0.994	0.986	1.01	1.003	1.022	0.0254163	0.0703338
O15037	Protein KHNYN OS=Homo sapiens OX=9606 GN=KHNYN PE=1 SV=3	KHNYN	74.5	0.99	1.026	1.026	0.932	0.944	0.996	-0.0829644	0.0703466
Q9ULR0	Pre-mRNA-splicing factor ISY1 homolog OS=Homo sapiens OX=9606 GN=ISY1 PE=1 SV=3	ISY1	33	0.964	0.97	0.954	0.952	0.949	0.952	-0.017591	0.0703617
O43166	Signal-induced proliferation-associated 1-like protein 1 OS=Homo sapiens OX=9606 GN=SIPA1L1 PE=1 SV=4	SIPA1L1	199.9	1.007	0.987	1.002	0.932	0.974	0.88	-0.104842	0.0704193
P43007	Neutral amino acid transporter A OS=Homo sapiens OX=9606 GN=SLC1A4 PE=1 SV=1	SLC1A4	55.7	0.956	0.994	0.97	1.048	1.033	0.99	0.0727401	0.0705754
Q13530	Serine incorporator 3 OS=Homo sapiens OX=9606 GN=SERINC3 PE=1 SV=2	SERINC3	52.5	0.976	0.927	0.926	1.059	0.968	1.081	0.135694	0.0706089
Q8WWM7	Ataxin-2-like protein OS=Homo sapiens OX=9606 GN=ATXN2L PE=1 SV=2	ATXN2L	113.3	1.005	0.995	0.982	0.974	0.976	0.981	-0.0248873	0.0706916
Q01082	Spectrin beta chain, non-erythrocytic 1 OS=Homo sapiens OX=9606 GN=SPTBN1 PE=1 SV=2	SPTBN1	274.4	1.01	1.003	1.008	1.025	1.016	1.012	0.0152014	0.07072
Q9UM13	Anaphase-promoting complex subunit 10 OS=Homo sapiens OX=9606 GN=ANAPC10 PE=1 SV=1	ANAPC10	21.2	0.993	0.978	0.956	1.004	0.997	1.011	0.041299	0.070724
O95057	GTP-binding protein Di-Ras1 OS=Homo sapiens OX=9606 GN=DIRAS1 PE=1 SV=1	DIRAS1	22.3	0.985		0.933	1.06		1.053	0.13969	0.070737
Q16630	Cleavage and polyadenylation specificity factor subunit 6 OS=Homo sapiens OX=9606 GN=CPSF6 PE=1 SV=2	CPSF6	59.2	0.98	0.99	0.993	0.978	0.964	0.977	-0.0215844	0.0707937
P19784	Casein kinase II subunit alpha' OS=Homo sapiens OX=9606 GN=CSNK2A2 PE=1 SV=1	CSNK2A2	41.2	0.96	0.985	0.98	1.002	0.988	1	0.0317089	0.0707962
P78347	General transcription factor II-I OS=Homo sapiens OX=9606 GN=GTF2I PE=1 SV=2	GTF2I	112.3	0.98	0.995	0.988	0.971	0.98	0.975	-0.0181289	0.0708917
Q9Y3D5	28S ribosomal protein S18c, mitochondrial OS=Homo sapiens OX=9606 GN=MRPS18C PE=1 SV=1	MRPS18C	15.8	0.988	0.992		1.09	1.045		0.108736	0.0710506
Q8N4U5	T-complex protein 11-like protein 2 OS=Homo sapiens OX=9606 GN=TCP11L2 PE=1 SV=1	TCP11L2	58.1	1.021	1.002	1.036	0.999	0.97	0.993	-0.0464885	0.0710745
P28838	Cytosol aminopeptidase OS=Homo sapiens OX=9606 GN=LAP3 PE=1 SV=3	LAP3	56.1	0.995	1.015	1.021	1.035	1.024	1.045	0.0343347	0.0711367
Q9UJ83	2-hydroxyacyl-CoA lyase 1 OS=Homo sapiens OX=9606 GN=HACL1 PE=1 SV=2	HACL1	63.7	0.978	0.967	0.936	0.992	0.996	0.988	0.0468049	0.0711732
P51648	Aldehyde dehydrogenase family 3 member A2 OS=Homo sapiens OX=9606 GN=ALDH3A2 PE=1 SV=1	ALDH3A2	54.8	0.987	0.994	1.007	1.043	1.034	1.005	0.0446867	0.0711849
P30085	UMP-CMP kinase OS=Homo sapiens OX=9606 GN=CMPK1 PE=1 SV=3	CMPK1	22.2	1.012	1.011	1.021	1.01	0.991	0.994	-0.0234124	0.0714853
P00492	Hypoxanthine-guanine phosphoribosyltransferase OS=Homo sapiens OX=9606 GN=HPRT1 PE=1 SV=2	HPRT1	24.6	1.014	1.01	1	0.974	0.994	0.996	-0.0289127	0.0716412
Q9BYM8	RanBP-type and C3HC4-type zinc finger-containing protein 1 OS=Homo sapiens OX=9606 GN=RBCK1 PE=1 SV=2	RBCK1	57.5	1.002	0.975	0.982	1.04	1.004	1.013	0.0470069	0.0716658
Q8IU81	Interferon regulatory factor 2-binding protein 1 OS=Homo sapiens OX=9606 GN=IRF2BP1 PE=1 SV=1	IRF2BP1	61.6	0.992	1.035	0.996	0.986	0.937	0.956	-0.0704132	0.0716669
Q9UJV9	Probable ATP-dependent RNA helicase DDX41 OS=Homo sapiens OX=9606 GN=DDX41 PE=1 SV=2	DDX41	69.8	1.016	1.015	1.027	1.012	1.007	0.998	-0.0194737	0.0717532
O60287	Nucleolar pre-ribosomal-associated protein 1 OS=Homo sapiens OX=9606 GN=URB1 PE=1 SV=4	URB1	254.2	0.99	0.994	0.992	0.988	0.979	0.97	-0.0190313	0.071783
Q86TI2	Dipeptidyl peptidase 9 OS=Homo sapiens OX=9606 GN=DPP9 PE=1 SV=3	DPP9	98.2	0.992	0.966	0.984	1.012	1.037	0.996	0.049645	0.0718482
Q96CT7	Coiled-coil domain-containing protein 124 OS=Homo sapiens OX=9606 GN=CCDC124 PE=1 SV=1	CCDC124	25.8	1.023	1.002	0.998	0.991	0.989	0.986	-0.0274624	0.0719182
Q3B7T1	Erythroid differentiation-related factor 1 OS=Homo sapiens OX=9606 GN=EDRF1 PE=1 SV=1	EDRF1	138.4	1.047	1.007	1.033	0.975	1.01	0.989	-0.0538008	0.0720579
Q969S8	Polyamine deacetylase HDAC10 OS=Homo sapiens OX=9606 GN=HDAC10 PE=1 SV=1	HDAC10	71.4	1.014	0.995	1.015	1.026	1.033	1.02	0.0260037	0.0722073
Q8N3C0	Activating signal cointegrator 1 complex subunit 3 OS=Homo sapiens OX=9606 GN=ASCC3 PE=1 SV=3	ASCC3	251.3	1	0.996	1.02	1.019	1.03	1.026	0.02795	0.0722328
Q9Y223	Bifunctional UDP-N-acetylglucosamine 2-epimerase/N-acetylmannosamine kinase OS=Homo sapiens OX=9606 GN=GNE PE=1 SV=1	GNE	79.2	0.996	0.989	1.001	0.978	0.989	0.968	-0.0248537	0.0724183
O75534	Cold shock domain-containing protein E1 OS=Homo sapiens OX=9606 GN=CSDE1 PE=1 SV=2	CSDE1	88.8	1.023	1.008	1.009	0.969	1.002	0.99	-0.0379868	0.0724381
Q15814	Tubulin-specific chaperone C OS=Homo sapiens OX=9606 GN=TBCC PE=1 SV=2	TBCC	39.2	1.055	1.028	1.049	1.03	0.998	1.014	-0.0420641	0.0724389
P18583	Protein SON OS=Homo sapiens OX=9606 GN=SON PE=1 SV=4	SON	263.7	1.025	1.015	1.003	0.966	0.994	0.997	-0.0413601	0.0725597
Q13572	Inositol-tetrakisphosphate 1-kinase OS=Homo sapiens OX=9606 GN=ITPK1 PE=1 SV=2	ITPK1	45.6	1.014	1.014	1.008	0.964	0.982	1.004	-0.0414568	0.0725681
Q9NVA2	Septin-11 OS=Homo sapiens OX=9606 GN=SEPTIN11 PE=1 SV=3	SEPTIN11	49.4	1.023	0.977	1.011	1.074	1.031	1.043	0.0641928	0.0726246
O75165	DnaJ homolog subfamily C member 13 OS=Homo sapiens OX=9606 GN=DNAJC13 PE=1 SV=5	DNAJC13	254.3	0.986	0.98	1.006	1.013	1.016	1.005	0.029787	0.0727201
Q8NHM5	Lysine-specific demethylase 2B OS=Homo sapiens OX=9606 GN=KDM2B PE=1 SV=1	KDM2B	152.5	0.979	0.986	1.008	1.003	1.041	1.046	0.0556874	0.0727968
Q9HD20	Endoplasmic reticulum transmembrane helix translocase OS=Homo sapiens OX=9606 GN=ATP13A1 PE=1 SV=2	ATP13A1	132.9	0.989	0.98	0.988	1.009	1.012	0.99	0.0261085	0.072924
P55851	Mitochondrial uncoupling protein 2 OS=Homo sapiens OX=9606 GN=UCP2 PE=1 SV=1	UCP2	33.2	1.034		0.982	0.906		0.924	-0.139652	0.0729935
Q9HCC0	Methylcrotonoyl-CoA carboxylase beta chain, mitochondrial OS=Homo sapiens OX=9606 GN=MCCC2 PE=1 SV=1	MCCC2	61.3	0.997	1.006	1.011	0.994	0.996	0.994	-0.0144319	0.0731656
Q8WY36	HMG box transcription factor BBX OS=Homo sapiens OX=9606 GN=BBX PE=1 SV=1	BBX	105.1	1.029	1.013	1.025	0.965	0.999	1.005	-0.0468511	0.073199
Q96QK1	Vacuolar protein sorting-associated protein 35 OS=Homo sapiens OX=9606 GN=VPS35 PE=1 SV=2	VPS35	91.6	1	0.984	0.991	1.021	0.998	1.023	0.0321305	0.0732877
Q9Y2R5	28S ribosomal protein S17, mitochondrial OS=Homo sapiens OX=9606 GN=MRPS17 PE=1 SV=1	MRPS17	14.5	1.002	1.014	1.001	0.952	0.997	0.967	-0.049124	0.0733343
Q86YV5	Inactive tyrosine-protein kinase PRAG1 OS=Homo sapiens OX=9606 GN=PRAG1 PE=1 SV=4	PRAG1	149.5	1.01	0.942	0.992	1.061	1.038	1.019	0.0828433	0.0734064
P46783	40S ribosomal protein S10 OS=Homo sapiens OX=9606 GN=RPS10 PE=1 SV=1	RPS10	18.9	0.978	0.988	0.996	1.009	0.998	1	0.0217532	0.0734803
Q15392	Delta(24)-sterol reductase OS=Homo sapiens OX=9606 GN=DHCR24 PE=1 SV=2	DHCR24	60.1	1.072	1.037	1.024	1.022	0.961	0.985	-0.0780537	0.0735451
Q9BYI3	Hyccin OS=Homo sapiens OX=9606 GN=FAM126A PE=1 SV=2	FAM126A	57.6	0.991	1.03	1.014	1.042	1.034	1.045	0.0403118	0.0736092
P49711	Transcriptional repressor CTCF OS=Homo sapiens OX=9606 GN=CTCF PE=1 SV=1	CTCF	82.7	0.983	0.973	0.961	1.018	1.006	0.982	0.0433596	0.0737031
Q9Y580	RNA-binding protein 7 OS=Homo sapiens OX=9606 GN=RBM7 PE=1 SV=1	RBM7	30.5	1.013	1	1.002	0.996	0.937	0.942	-0.068596	0.0740849
O75175	CCR4-NOT transcription complex subunit 3 OS=Homo sapiens OX=9606 GN=CNOT3 PE=1 SV=1	CNOT3	81.8	1.042	1.026	1	1.001	0.965	0.986	-0.0556058	0.0741254
Q9UPS6	Histone-lysine N-methyltransferase SETD1B OS=Homo sapiens OX=9606 GN=SETD1B PE=1 SV=3	SETD1B	212.7	1.04	0.998		0.951	0.944		-0.104956	0.074167
Q96JK2	DDB1- and CUL4-associated factor 5 OS=Homo sapiens OX=9606 GN=DCAF5 PE=1 SV=2	DCAF5	103.9	1.045	1.102		0.941	0.977		-0.162719	0.0742268
Q14232	Translation initiation factor eIF-2B subunit alpha OS=Homo sapiens OX=9606 GN=EIF2B1 PE=1 SV=1	EIF2B1	33.7	0.977	0.982	0.993	1.032	0.998	1.004	0.0395284	0.0742404
Q6ZU65	Ubinuclein-2 OS=Homo sapiens OX=9606 GN=UBN2 PE=1 SV=2	UBN2	146	1.013	0.998	0.981	0.952	0.983	0.964	-0.0455548	0.0742553
Q8N8A2	Serine/threonine-protein phosphatase 6 regulatory ankyrin repeat subunit B OS=Homo sapiens OX=9606 GN=ANKRD44 PE=1 SV=3	ANKRD44	107.5	0.992	0.978	0.984	0.993	1.018	1.035	0.0442461	0.0743142
Q15046	Lysine--tRNA ligase OS=Homo sapiens OX=9606 GN=KARS1 PE=1 SV=3	KARS1	68	1.013	1.013	1.027	1.008	1.005	1.006	-0.0161568	0.0743776
Q02241	Kinesin-like protein KIF23 OS=Homo sapiens OX=9606 GN=KIF23 PE=1 SV=3	KIF23	110	1.037	1.026	1.02	0.969	1.004	1.01	-0.0475709	0.0745243
O00483	Cytochrome c oxidase subunit NDUFA4 OS=Homo sapiens OX=9606 GN=NDUFA4 PE=1 SV=1	NDUFA4	9.4	1.006	0.988	0.981	1.015	1.017	1.004	0.0292821	0.0747633
O60234	Glia maturation factor gamma OS=Homo sapiens OX=9606 GN=GMFG PE=1 SV=1	GMFG	16.8	0.933	0.906	0.925	0.95	1.019	0.958	0.0826651	0.0748613
O75477	Erlin-1 OS=Homo sapiens OX=9606 GN=ERLIN1 PE=1 SV=2	ERLIN1	39.1	1.026	1.008	1.028	1.01	0.99	0.974	-0.0420696	0.0749206
Q13769	THO complex subunit 5 homolog OS=Homo sapiens OX=9606 GN=THOC5 PE=1 SV=2	THOC5	78.5	1.043	1.006	1.006	0.998	0.982	0.97	-0.0504574	0.0750119
Q15311	RalA-binding protein 1 OS=Homo sapiens OX=9606 GN=RALBP1 PE=1 SV=3	RALBP1	76	1.049	1.062	1.054	0.983	0.892	1.014	-0.131635	0.075107
P00491	Purine nucleoside phosphorylase OS=Homo sapiens OX=9606 GN=PNP PE=1 SV=2	PNP	32.1	1.001	0.988	0.987	1	1.005	1.006	0.0168682	0.0751405
Q86X55	Histone-arginine methyltransferase CARM1 OS=Homo sapiens OX=9606 GN=CARM1 PE=1 SV=3	CARM1	65.8	0.995	1.012	1.012	1.033	1.014	1.034	0.0293279	0.0751613
Q08AM6	Protein VAC14 homolog OS=Homo sapiens OX=9606 GN=VAC14 PE=1 SV=1	VAC14	87.9	1.01	0.995	0.98	1.024	1.013	1.015	0.032024	0.075203
Q99497	Parkinson disease protein 7 OS=Homo sapiens OX=9606 GN=PARK7 PE=1 SV=2	PARK7	19.9	0.989	0.99	0.965	1.011	0.995	1.028	0.0434434	0.0752356
Q15257	Serine/threonine-protein phosphatase 2A activator OS=Homo sapiens OX=9606 GN=PTPA PE=1 SV=3	PTPA	40.6	0.951	0.985	0.97	1.016	0.983	1.007	0.0488103	0.0752682
Q9GZT8	NIF3-like protein 1 OS=Homo sapiens OX=9606 GN=NIF3L1 PE=1 SV=2	NIF3L1	41.9	0.988	0.964	0.951	1.043	0.982	1.047	0.0816336	0.0753501
Q8N4V1	ER membrane protein complex subunit 5 OS=Homo sapiens OX=9606 GN=MMGT1 PE=1 SV=1	MMGT1	14.7	1.038	1.066	1.031	0.953	0.993	1.023	-0.0784883	0.0755102
P11233	Ras-related protein Ral-A OS=Homo sapiens OX=9606 GN=RALA PE=1 SV=1	RALA	23.6	1.026	1.046	1.028	1.006	1.022	0.988	-0.0396318	0.0755552
Q6IQ49	Replication stress response regulator SDE2 OS=Homo sapiens OX=9606 GN=SDE2 PE=1 SV=1	SDE2	49.7	0.971	0.968	0.986	1.029	0.985	1.046	0.065095	0.0757674
Q8WVY7	Ubiquitin-like domain-containing CTD phosphatase 1 OS=Homo sapiens OX=9606 GN=UBLCP1 PE=1 SV=2	UBLCP1	36.8	0.968	0.974	0.982	1.013	0.999	0.982	0.0341309	0.0757947
Q86T03	Type 1 phosphatidylinositol 4,5-bisphosphate 4-phosphatase OS=Homo sapiens OX=9606 GN=PIP4P1 PE=1 SV=1	PIP4P1	29.5	1.012	1.009	1.023	1.056	1.022	1.067	0.0470917	0.0758743
P42126	Enoyl-CoA delta isomerase 1, mitochondrial OS=Homo sapiens OX=9606 GN=ECI1 PE=1 SV=1	ECI1	32.8	1.052	1.06	1.039	1.016	1.042	1.009	-0.0389816	0.0761479
Q9HBI1	Beta-parvin OS=Homo sapiens OX=9606 GN=PARVB PE=1 SV=1	PARVB	41.7	1.025	0.999	1.018	1.031	1.031	1.039	0.0277134	0.0762032
Q96BR5	Cytochrome c oxidase assembly factor 7 OS=Homo sapiens OX=9606 GN=COA7 PE=1 SV=2	COA7	25.7	1.005	0.959	0.979	1.06	1.028	1.004	0.0712528	0.0762485
P41240	Tyrosine-protein kinase CSK OS=Homo sapiens OX=9606 GN=CSK PE=1 SV=1	CSK	50.7	0.994	0.998	0.996	0.981	0.994	0.983	-0.0145581	0.0762677
P36542	ATP synthase subunit gamma, mitochondrial OS=Homo sapiens OX=9606 GN=ATP5F1C PE=1 SV=1	ATP5F1C	33	1.018	1.03	1.018	0.98	1.014	0.996	-0.0362122	0.0762719
Q14157	Ubiquitin-associated protein 2-like OS=Homo sapiens OX=9606 GN=UBAP2L PE=1 SV=2	UBAP2L	114.5	1.032	1.013	0.989	0.953	0.979	0.987	-0.0557469	0.0763252
P62328	Thymosin beta-4 OS=Homo sapiens OX=9606 GN=TMSB4X PE=1 SV=2	TMSB4X	5.1	1.525	1.555	1.402	0.831	1.233	1.235	-0.442114	0.0764013
Q99996	A-kinase anchor protein 9 OS=Homo sapiens OX=9606 GN=AKAP9 PE=1 SV=4	AKAP9	452.7	1.014	1.009	1.01	0.987	1.008	0.988	-0.0239815	0.0764509
Q9Y4E6	WD repeat-containing protein 7 OS=Homo sapiens OX=9606 GN=WDR7 PE=1 SV=2	WDR7	163.7	0.981	0.954	0.986	0.994	1	1	0.0356119	0.0766749
P27824	Calnexin OS=Homo sapiens OX=9606 GN=CANX PE=1 SV=2	CANX	67.5	1.019	1.024	1.016	0.998	1.011	0.977	-0.0348459	0.0768231
Q15334	Lethal(2) giant larvae protein homolog 1 OS=Homo sapiens OX=9606 GN=LLGL1 PE=1 SV=3	LLGL1	115.3	1.022	1.057	1.008	0.965	0.999	0.995	-0.0610958	0.0768938
Q99816	Tumor susceptibility gene 101 protein OS=Homo sapiens OX=9606 GN=TSG101 PE=1 SV=2	TSG101	43.9	0.986	0.999	0.988	0.974	0.938	0.972	-0.0438483	0.0769055
P20042	Eukaryotic translation initiation factor 2 subunit 2 OS=Homo sapiens OX=9606 GN=EIF2S2 PE=1 SV=2	EIF2S2	38.4	1.02	0.999	1.02	1.061	1.028	1.036	0.0402595	0.0770058
P53609	Geranylgeranyl transferase type-1 subunit beta OS=Homo sapiens OX=9606 GN=PGGT1B PE=1 SV=2	PGGT1B	42.3	0.979	0.98	0.995	1.02	0.992	1.029	0.041876	0.0770066
Q99661	Kinesin-like protein KIF2C OS=Homo sapiens OX=9606 GN=KIF2C PE=1 SV=2	KIF2C	81.3	1.013	0.986	0.988	1.009	1.03	1.024	0.0362481	0.0770859
P35659	Protein DEK OS=Homo sapiens OX=9606 GN=DEK PE=1 SV=1	DEK	42.6	0.976	0.98	0.98	0.986	0.983	0.981	0.00686299	0.0771304
Q9NWQ8	Phosphoprotein associated with glycosphingolipid-enriched microdomains 1 OS=Homo sapiens OX=9606 GN=PAG1 PE=1 SV=2	PAG1	47	1.091	0.974	0.985	1.101	1.182	1.096	0.147787	0.0771385
O95297	Myelin protein zero-like protein 1 OS=Homo sapiens OX=9606 GN=MPZL1 PE=1 SV=1	MPZL1	29.1	1.022	0.998	0.984	1.048	1.044	1.017	0.0495658	0.0771549
Q15051	IQ calmodulin-binding motif-containing protein 1 OS=Homo sapiens OX=9606 GN=IQCB1 PE=1 SV=1	IQCB1	68.9	1.106		1.036	0.956		0.96	-0.160861	0.0771891
Q96Q89	Kinesin-like protein KIF20B OS=Homo sapiens OX=9606 GN=KIF20B PE=1 SV=3	KIF20B	210.5	1.02	1.023	0.986	0.986	0.972	0.982	-0.0430254	0.0773012
P08631	Tyrosine-protein kinase HCK OS=Homo sapiens OX=9606 GN=HCK PE=1 SV=5	HCK	59.6	1.018	1.038	1.022	1.034	1.054	1.055	0.030149	0.0774509
Q96RE7	Nucleus accumbens-associated protein 1 OS=Homo sapiens OX=9606 GN=NACC1 PE=1 SV=1	NACC1	57.2	0.919		0.966	1.055		1.024	0.141325	0.0775698
Q9Y2V2	Calcium-regulated heat-stable protein 1 OS=Homo sapiens OX=9606 GN=CARHSP1 PE=1 SV=2	CARHSP1	15.9	0.994	0.992	1.001	1.018	1.002	1.006	0.0187147	0.0776181
P10176	Cytochrome c oxidase subunit 8A, mitochondrial OS=Homo sapiens OX=9606 GN=COX8A PE=1 SV=2	COX8A	7.6	0.977	0.944	0.968	0.992	0.98	1.009	0.0452262	0.0776976
Q9UM11	Fizzy-related protein homolog OS=Homo sapiens OX=9606 GN=FZR1 PE=1 SV=2	FZR1	55.1	0.991	0.978	0.956	1.058	1.024	0.993	0.0721498	0.0777462
Q9UK53	Inhibitor of growth protein 1 OS=Homo sapiens OX=9606 GN=ING1 PE=1 SV=2	ING1	46.7	1.08	1.043	1.079	0.912	1.04	0.968	-0.133005	0.0778705
Q9H714	Protein associated with UVRAG as autophagy enhancer OS=Homo sapiens OX=9606 GN=RUBCNL PE=1 SV=3	RUBCNL	73.4	0.992	0.976	1.002	1	1.024	1.029	0.0397647	0.0779818
Q13888	General transcription factor IIH subunit 2 OS=Homo sapiens OX=9606 GN=GTF2H2 PE=1 SV=1	GTF2H2	44.4	1.002	1.048	1	0.908	0.985	0.96	-0.0963295	0.078002
P26640	Valine--tRNA ligase OS=Homo sapiens OX=9606 GN=VARS1 PE=1 SV=4	VARS1	140.4	1.007	1.009	1.022	1.025	1.025	1.022	0.0160563	0.0781208
Q15370	Elongin-B OS=Homo sapiens OX=9606 GN=ELOB PE=1 SV=1	ELOB	13.1	1.035	1.044	1.07	1.027	1.028	1.014	-0.0371251	0.0781591
Q86XA9	HEAT repeat-containing protein 5A OS=Homo sapiens OX=9606 GN=HEATR5A PE=1 SV=2	HEATR5A	221.9	1.018	0.975	0.991	1.038	1.047	1.013	0.0540896	0.078785
P33992	DNA replication licensing factor MCM5 OS=Homo sapiens OX=9606 GN=MCM5 PE=1 SV=5	MCM5	82.2	0.99	0.999	0.991	1	1.002	0.999	0.010131	0.0788158
P19387	DNA-directed RNA polymerase II subunit RPB3 OS=Homo sapiens OX=9606 GN=POLR2C PE=1 SV=2	POLR2C	31.4	1.002	1.006	0.994	0.983	0.994	0.97	-0.0266769	0.0788404
O94842	TOX high mobility group box family member 4 OS=Homo sapiens OX=9606 GN=TOX4 PE=1 SV=1	TOX4	66.2	1.019	1.019	0.988	0.969	0.971	0.994	-0.0445431	0.0788675
Q86VI3	Ras GTPase-activating-like protein IQGAP3 OS=Homo sapiens OX=9606 GN=IQGAP3 PE=1 SV=2	IQGAP3	184.6		0.946	0.961		1.026	1.089	0.149353	0.0788978
Q9UKU7	Isobutyryl-CoA dehydrogenase, mitochondrial OS=Homo sapiens OX=9606 GN=ACAD8 PE=1 SV=1	ACAD8	45	0.987	0.992	1.007	1.003	1.03	1.025	0.0343742	0.0789297
P67936	Tropomyosin alpha-4 chain OS=Homo sapiens OX=9606 GN=TPM4 PE=1 SV=3	TPM4	28.5	1.022	1.005	0.989	0.974	0.977	0.99	-0.0363296	0.0789888
P21281	V-type proton ATPase subunit B, brain isoform OS=Homo sapiens OX=9606 GN=ATP6V1B2 PE=1 SV=3	ATP6V1B2	56.5	1.019	1.018	1.004	1.007	0.97	0.977	-0.041876	0.0790123
Q9NRK6	ATP-binding cassette sub-family B member 10, mitochondrial OS=Homo sapiens OX=9606 GN=ABCB10 PE=1 SV=2	ABCB10	79.1	1.004	0.988	0.981	1.018	1.014	1.001	0.028826	0.0790789
O00189	AP-4 complex subunit mu-1 OS=Homo sapiens OX=9606 GN=AP4M1 PE=1 SV=2	AP4M1	49.9	1.09	1.007	1.006	0.899	0.978	0.966	-0.12625	0.0792201
Q96BK5	PIN2/TERF1-interacting telomerase inhibitor 1 OS=Homo sapiens OX=9606 GN=PINX1 PE=1 SV=2	PINX1	37		1.059	1.119		0.965	0.995	-0.15215	0.0792538
Q5VWC8	Very-long-chain (3R)-3-hydroxyacyl-CoA dehydratase 4 OS=Homo sapiens OX=9606 GN=HACD4 PE=1 SV=1	HACD4	27.5	0.989	0.968	0.922	1.009	0.998	1.022	0.0732738	0.0792946
P30044	Peroxiredoxin-5, mitochondrial OS=Homo sapiens OX=9606 GN=PRDX5 PE=1 SV=4	PRDX5	22.1	1.027	1.03	1.036	1.037	1.047	1.038	0.0134637	0.0793093
Q01415	N-acetylgalactosamine kinase OS=Homo sapiens OX=9606 GN=GALK2 PE=1 SV=1	GALK2	50.3	1.021	1.042	1.053	0.926	0.984	1.012	-0.0927391	0.0794027
Q8WVX9	Fatty acyl-CoA reductase 1 OS=Homo sapiens OX=9606 GN=FAR1 PE=1 SV=1	FAR1	59.3	0.972	0.976	0.968	0.956	0.969	0.959	-0.0159196	0.0794793
Q9BWU0	Kanadaptin OS=Homo sapiens OX=9606 GN=SLC4A1AP PE=1 SV=1	SLC4A1AP	88.8	0.993	1.004	1.011	0.978	0.979	0.996	-0.0266232	0.0795586
Q5JWF2	Guanine nucleotide-binding protein G(s) subunit alpha isoforms XLas OS=Homo sapiens OX=9606 GN=GNAS PE=1 SV=2	GNAS	111	1.015	1.037	1.021	1.078	1.044	1.043	0.0425577	0.0796687
Q9UKL0	REST corepressor 1 OS=Homo sapiens OX=9606 GN=RCOR1 PE=1 SV=2	RCOR1	53.3	0.984	1.003	0.985	0.948	0.953	0.983	-0.043363	0.0797143
O95573	Long-chain-fatty-acid--CoA ligase 3 OS=Homo sapiens OX=9606 GN=ACSL3 PE=1 SV=3	ACSL3	80.4	1	0.99	1.018	1.043	1.05	1.013	0.0462533	0.079774
O76095	Protein JTB OS=Homo sapiens OX=9606 GN=JTB PE=1 SV=1	JTB	16.3	0.967	1.032	1.001	1.058	1.035	1.111	0.0949116	0.0798088
P27816	Microtubule-associated protein 4 OS=Homo sapiens OX=9606 GN=MAP4 PE=1 SV=3	MAP4	120.9	1.012	1.004	0.987	0.991	0.97	0.973	-0.0335356	0.0799406
Q15276	Rab GTPase-binding effector protein 1 OS=Homo sapiens OX=9606 GN=RABEP1 PE=1 SV=2	RABEP1	99.2	0.997	1.005	1.008	0.998	0.993	0.987	-0.0154197	0.0800422
Q13569	G/T mismatch-specific thymine DNA glycosylase OS=Homo sapiens OX=9606 GN=TDG PE=1 SV=2	TDG	46	0.99	1.01	0.987	0.96	0.936	0.983	-0.0531294	0.0804569
Q14258	E3 ubiquitin/ISG15 ligase TRIM25 OS=Homo sapiens OX=9606 GN=TRIM25 PE=1 SV=2	TRIM25	70.9	1.01	0.982	0.994	1.01	1.021	1.016	0.0291753	0.0806958
Q9BV79	Enoyl-[acyl-carrier-protein] reductase, mitochondrial OS=Homo sapiens OX=9606 GN=MECR PE=1 SV=2	MECR	40.4	1.014	1.011	1.019	1.042	1.032	1.019	0.0230385	0.0809007
Q8N122	Regulatory-associated protein of mTOR OS=Homo sapiens OX=9606 GN=RPTOR PE=1 SV=1	RPTOR	148.9	0.99	0.987	0.984	1	1.022	0.996	0.0275083	0.0812288
Q6ZN55	Zinc finger protein 574 OS=Homo sapiens OX=9606 GN=ZNF574 PE=1 SV=2	ZNF574	98.8	1.049	0.985	1.002	0.962	0.976	0.964	-0.0651243	0.081276
Q9BTC8	Metastasis-associated protein MTA3 OS=Homo sapiens OX=9606 GN=MTA3 PE=1 SV=2	MTA3	67.5	0.996	1.01	0.956	1.035	1.017	1.077	0.07913	0.0813001
Q9BRQ6	MICOS complex subunit MIC25 OS=Homo sapiens OX=9606 GN=CHCHD6 PE=1 SV=1	CHCHD6	26.4	0.986	0.965	0.951	1.012	0.994	1.073	0.0854143	0.081366
P52735	Guanine nucleotide exchange factor VAV2 OS=Homo sapiens OX=9606 GN=VAV2 PE=1 SV=2	VAV2	101.2	0.977	1.006	0.998	1.04	1.015	1.012	0.0410318	0.0815929
P30291	Wee1-like protein kinase OS=Homo sapiens OX=9606 GN=WEE1 PE=1 SV=2	WEE1	71.6	1.096	1.001	1.099	0.913	0.985	1.002	-0.140215	0.0816246
P59998	Actin-related protein 2/3 complex subunit 4 OS=Homo sapiens OX=9606 GN=ARPC4 PE=1 SV=3	ARPC4	19.7	0.97	0.999	0.998	1.023	1.003	1.021	0.0383846	0.0816481
P23921	Ribonucleoside-diphosphate reductase large subunit OS=Homo sapiens OX=9606 GN=RRM1 PE=1 SV=1	RRM1	90	0.973	0.946	0.977	1.012	0.984	0.99	0.0441526	0.0817092
Q9BVS5	tRNA (adenine(58)-N(1))-methyltransferase, mitochondrial OS=Homo sapiens OX=9606 GN=TRMT61B PE=1 SV=2	TRMT61B	52.9	0.97	0.972	0.913	1	0.995	0.998	0.0681015	0.0817799
P53621	Coatomer subunit alpha OS=Homo sapiens OX=9606 GN=COPA PE=1 SV=2	COPA	138.3	1.002	0.98	0.996	1.018	1.006	1.007	0.0254501	0.0817952
O75694	Nuclear pore complex protein Nup155 OS=Homo sapiens OX=9606 GN=NUP155 PE=1 SV=1	NUP155	155.1	0.98	0.985	0.989	0.99	1.015	1.002	0.025655	0.0818209
Q7Z5G4	Golgin subfamily A member 7 OS=Homo sapiens OX=9606 GN=GOLGA7 PE=1 SV=2	GOLGA7	15.8	1.062	0.97	0.973	0.894	0.941	0.94	-0.114877	0.0818423
Q07890	Son of sevenless homolog 2 OS=Homo sapiens OX=9606 GN=SOS2 PE=1 SV=2	SOS2	152.9	0.993	0.976	0.998	1.008	1.068	1.125	0.109518	0.0818981
Q96PM5	RING finger and CHY zinc finger domain-containing protein 1 OS=Homo sapiens OX=9606 GN=RCHY1 PE=1 SV=1	RCHY1	30.1	1.01	0.955	1.002	1.019	1.077	1.039	0.0794605	0.0819418
Q9NSI2	Protein FAM207A OS=Homo sapiens OX=9606 GN=FAM207A PE=1 SV=2	FAM207A	25.4	1.026	0.982	1.016	0.928	0.973	0.978	-0.0708904	0.0822831
P15104	Glutamine synthetase OS=Homo sapiens OX=9606 GN=GLUL PE=1 SV=4	GLUL	42	1.01	1.067	1.071	1.106	1.088	1.098	0.0645288	0.0823799
P63208	S-phase kinase-associated protein 1 OS=Homo sapiens OX=9606 GN=SKP1 PE=1 SV=2	SKP1	18.6	1.001	1.002	1.046	0.988	0.972	0.983	-0.0510486	0.0825751
Q9P2G9	Kelch-like protein 8 OS=Homo sapiens OX=9606 GN=KLHL8 PE=1 SV=4	KLHL8	68.8	1.02	0.979	0.954	0.958	0.9	0.918	-0.0891738	0.0825782
Q9NX08	COMM domain-containing protein 8 OS=Homo sapiens OX=9606 GN=COMMD8 PE=1 SV=1	COMMD8	21.1	1.007	0.959	1.035	1.049	1.056	1.053	0.0735679	0.0829535
Q5C9Z4	Nucleolar MIF4G domain-containing protein 1 OS=Homo sapiens OX=9606 GN=NOM1 PE=1 SV=1	NOM1	96.2	1.028	1.015	1.022	0.974	1.007	1.005	-0.0376729	0.0829761
O60547	GDP-mannose 4,6 dehydratase OS=Homo sapiens OX=9606 GN=GMDS PE=1 SV=1	GMDS	41.9	1.01	1.017	1.008	1.052	1.027	1.022	0.031037	0.0833288
Q7Z4G1	COMM domain-containing protein 6 OS=Homo sapiens OX=9606 GN=COMMD6 PE=1 SV=1	COMMD6	9.6	1.015	1.04	1.05	0.998	1.008	0.946	-0.0729005	0.0834077
P28062	Proteasome subunit beta type-8 OS=Homo sapiens OX=9606 GN=PSMB8 PE=1 SV=3	PSMB8	30.3	0.988	0.983	1.004	1.016	1.007	1.003	0.0245223	0.0835106
Q16555	Dihydropyrimidinase-related protein 2 OS=Homo sapiens OX=9606 GN=DPYSL2 PE=1 SV=1	DPYSL2	62.3	1.02	1.016	1.014	1.006	1.014	1.01	-0.00949145	0.0835529
O94806	Serine/threonine-protein kinase D3 OS=Homo sapiens OX=9606 GN=PRKD3 PE=1 SV=1	PRKD3	100.4	1.011		1.053	0.967		0.943	-0.11187	0.0836562
Q5ST30	Valine--tRNA ligase, mitochondrial OS=Homo sapiens OX=9606 GN=VARS2 PE=1 SV=2	VARS2	118.4	0.991	0.972	0.982	1.01	0.988	1.01	0.0305369	0.0837352
O75489	NADH dehydrogenase [ubiquinone] iron-sulfur protein 3, mitochondrial OS=Homo sapiens OX=9606 GN=NDUFS3 PE=1 SV=1	NDUFS3	30.2	0.952	0.965	0.992	1.005	0.993	0.996	0.0415509	0.083858
Q9H832	Ubiquitin-conjugating enzyme E2 Z OS=Homo sapiens OX=9606 GN=UBE2Z PE=1 SV=2	UBE2Z	38.2	0.993	0.96	0.934	0.997	1.018	0.999	0.0621083	0.0838617
Q9Y3C8	Ubiquitin-fold modifier-conjugating enzyme 1 OS=Homo sapiens OX=9606 GN=UFC1 PE=1 SV=3	UFC1	19.4	0.964	0.987	0.981	0.987	1.025	1.009	0.0431411	0.0840129
Q9P2I0	Cleavage and polyadenylation specificity factor subunit 2 OS=Homo sapiens OX=9606 GN=CPSF2 PE=1 SV=2	CPSF2	88.4	1.006	0.985	0.996	0.985	0.981	0.974	-0.0228811	0.0840543
O00257	E3 SUMO-protein ligase CBX4 OS=Homo sapiens OX=9606 GN=CBX4 PE=1 SV=3	CBX4	61.3	0.991	0.962	0.946	1.039	1.028	0.982	0.0727808	0.0840908
O14593	DNA-binding protein RFXANK OS=Homo sapiens OX=9606 GN=RFXANK PE=1 SV=2	RFXANK	28.1	0.979	0.977	0.945	1.042	0.989	1.102	0.110994	0.0841436
Q9BXS5	AP-1 complex subunit mu-1 OS=Homo sapiens OX=9606 GN=AP1M1 PE=1 SV=3	AP1M1	48.6	0.96	0.963	0.986	0.99	0.984	1.002	0.0328512	0.084166
Q9NYM9	BET1-like protein OS=Homo sapiens OX=9606 GN=BET1L PE=1 SV=1	BET1L	12.4	0.971	0.994	1.047	0.963	0.952	0.938	-0.078242	0.084243
Q8WUY1	Protein THEM6 OS=Homo sapiens OX=9606 GN=THEM6 PE=1 SV=2	THEM6	23.9	0.961	0.98	0.996	0.992	1.026	1.018	0.0478285	0.0843706
Q9ULL1	Pleckstrin homology domain-containing family G member 1 OS=Homo sapiens OX=9606 GN=PLEKHG1 PE=1 SV=2	PLEKHG1	155.3	1.051	1.046	1.006	1.005	1.003	0.996	-0.0467789	0.0845692
Q7KZI7	Serine/threonine-protein kinase MARK2 OS=Homo sapiens OX=9606 GN=MARK2 PE=1 SV=2	MARK2	87.9	1	0.999	0.969	1.009	1.016	1.015	0.0345802	0.0847845
P07602	Prosaposin OS=Homo sapiens OX=9606 GN=PSAP PE=1 SV=2	PSAP	58.1	1.028	0.965	1.041	1.078	1.057	1.069	0.0786531	0.0848139
Q8N5F7	NF-kappa-B-activating protein OS=Homo sapiens OX=9606 GN=NKAP PE=1 SV=1	NKAP	47.1	0.978	1	1	1.014	1.018	1.004	0.027828	0.0849392
Q9H1C4	Protein unc-93 homolog B1 OS=Homo sapiens OX=9606 GN=UNC93B1 PE=1 SV=2	UNC93B1	66.6	0.99	1.023	0.992	1.052	1.023	1.026	0.0453685	0.0851201
Q96GQ7	Probable ATP-dependent RNA helicase DDX27 OS=Homo sapiens OX=9606 GN=DDX27 PE=1 SV=2	DDX27	89.8	0.996	0.973	1.002	0.967	0.976	0.957	-0.0348957	0.0851575
Q9UGR2	Zinc finger CCCH domain-containing protein 7B OS=Homo sapiens OX=9606 GN=ZC3H7B PE=1 SV=2	ZC3H7B	109.8	0.999	1.014	1.01	1.002	0.985	0.977	-0.0284355	0.0852075
O94983	Calmodulin-binding transcription activator 2 OS=Homo sapiens OX=9606 GN=CAMTA2 PE=1 SV=3	CAMTA2	131.4	1	0.898	0.969	0.995	1.076	1.08	0.136268	0.0852116
Q92538	Golgi-specific brefeldin A-resistance guanine nucleotide exchange factor 1 OS=Homo sapiens OX=9606 GN=GBF1 PE=1 SV=2	GBF1	206.3	0.998	0.978	0.998	1.006	1.01	1.005	0.0226215	0.0854033
P46013	Proliferation marker protein Ki-67 OS=Homo sapiens OX=9606 GN=MKI67 PE=1 SV=2	MKI67	358.5	0.944	0.931	0.942	0.955	0.949	0.946	0.0168024	0.0856059
Q7Z4G4	tRNA (guanine(10)-N2)-methyltransferase homolog OS=Homo sapiens OX=9606 GN=TRMT11 PE=1 SV=1	TRMT11	53.4	0.937	1.001	1.018	1.081	1.021	1.065	0.0994706	0.0858217
Q9HD15	Steroid receptor RNA activator 1 OS=Homo sapiens OX=9606 GN=SRA1 PE=1 SV=1	SRA1	25.7	1.004	1.004	0.975	0.937	0.972	0.971	-0.0506952	0.0859527
Q9HB40	Retinoid-inducible serine carboxypeptidase OS=Homo sapiens OX=9606 GN=SCPEP1 PE=1 SV=1	SCPEP1	50.8	0.994	1.025	0.994	1.021	1.055	1.034	0.0457139	0.0861361
Q13568	Interferon regulatory factor 5 OS=Homo sapiens OX=9606 GN=IRF5 PE=1 SV=2	IRF5	56	0.998	1.008	1.015	1.075	1.029	1.027	0.0515973	0.086143
Q7Z4H3	5'-deoxynucleotidase HDDC2 OS=Homo sapiens OX=9606 GN=HDDC2 PE=1 SV=1	HDDC2	23.4	0.992	0.993	1.034	0.977	0.98	0.956	-0.0515651	0.0862808
Q9H1K1	Iron-sulfur cluster assembly enzyme ISCU, mitochondrial OS=Homo sapiens OX=9606 GN=ISCU PE=1 SV=2	ISCU	18	1	0.976	0.98	0.999	1.004	1.005	0.0251583	0.0865359
Q9Y399	28S ribosomal protein S2, mitochondrial OS=Homo sapiens OX=9606 GN=MRPS2 PE=1 SV=1	MRPS2	33.2	1.018	1.008	0.994	0.98	0.993	0.992	-0.0265164	0.0865368
P18615	Negative elongation factor E OS=Homo sapiens OX=9606 GN=NELFE PE=1 SV=3	NELFE	43.2	1.013	1.011	0.983	0.991	0.96	0.96	-0.04681	0.0867451
P49454	Centromere protein F OS=Homo sapiens OX=9606 GN=CENPF PE=1 SV=3	CENPF	357.3	0.998	0.991	0.993	0.968	0.981	0.989	-0.0214459	0.0868202
Q92831	Histone acetyltransferase KAT2B OS=Homo sapiens OX=9606 GN=KAT2B PE=1 SV=3	KAT2B	93	0.943	0.922	1.016	1.034	1.093	1.009	0.122356	0.0868231
Q5UIP0	Telomere-associated protein RIF1 OS=Homo sapiens OX=9606 GN=RIF1 PE=1 SV=2	RIF1	274.3	0.965	0.984	0.973	0.951	0.967	0.942	-0.030941	0.0869844
P17858	ATP-dependent 6-phosphofructokinase, liver type OS=Homo sapiens OX=9606 GN=PFKL PE=1 SV=6	PFKL	85	0.999	1.012	1.008	1.026	1.011	1.022	0.0189894	0.0871137
P04406	Glyceraldehyde-3-phosphate dehydrogenase OS=Homo sapiens OX=9606 GN=GAPDH PE=1 SV=3	GAPDH	36	0.99	0.994	0.989	0.994	0.998	1.005	0.0115996	0.0873699
Q5T4S7	E3 ubiquitin-protein ligase UBR4 OS=Homo sapiens OX=9606 GN=UBR4 PE=1 SV=1	UBR4	573.5	0.996	1.005	0.987	1.009	1.005	1.019	0.0215653	0.087482
Q9BSY4	Coiled-coil-helix-coiled-coil-helix domain-containing protein 5 OS=Homo sapiens OX=9606 GN=CHCHD5 PE=1 SV=1	CHCHD5	12.4	1.04	0.984	1.067	0.962	0.965	0.99	-0.0835883	0.0879132
Q8WU10	Pyridine nucleotide-disulfide oxidoreductase domain-containing protein 1 OS=Homo sapiens OX=9606 GN=PYROXD1 PE=1 SV=1	PYROXD1	55.8	0.962	0.94	0.982	1.044	1.021	0.976	0.0764747	0.0879777
Q15075	Early endosome antigen 1 OS=Homo sapiens OX=9606 GN=EEA1 PE=1 SV=2	EEA1	162.4	1.014	0.999	0.995	0.97	0.991	0.988	-0.0285787	0.0880487
P60033	CD81 antigen OS=Homo sapiens OX=9606 GN=CD81 PE=1 SV=1	CD81	25.8	0.934	0.942	0.98	1.068	0.98	1.005	0.0962316	0.0880616
Q14674	Separin OS=Homo sapiens OX=9606 GN=ESPL1 PE=1 SV=3	ESPL1	233	0.965	0.988	0.923	1.009	1.004	0.996	0.0652204	0.0881341
O00299	Chloride intracellular channel protein 1 OS=Homo sapiens OX=9606 GN=CLIC1 PE=1 SV=4	CLIC1	26.9	0.992	1.011	0.97	1.022	1.014	1.019	0.0392529	0.0881612
O95758	Polypyrimidine tract-binding protein 3 OS=Homo sapiens OX=9606 GN=PTBP3 PE=1 SV=2	PTBP3	59.7	1.006	0.997	0.986	0.978	0.96	0.986	-0.0317196	0.0882419
O75592	E3 ubiquitin-protein ligase MYCBP2 OS=Homo sapiens OX=9606 GN=MYCBP2 PE=1 SV=4	MYCBP2	513.3	1.019	1.005	1.01	1.017	1.034	1.026	0.0203034	0.0882577
Q9UI09	NADH dehydrogenase [ubiquinone] 1 alpha subcomplex subunit 12 OS=Homo sapiens OX=9606 GN=NDUFA12 PE=1 SV=1	NDUFA12	17.1	1	0.979	0.981	1.005	0.997	1.015	0.0275175	0.0883649
P49903	Selenide, water dikinase 1 OS=Homo sapiens OX=9606 GN=SEPHS1 PE=1 SV=2	SEPHS1	42.9	1.004	0.992	1.003	1.05	1.01	1.022	0.0393853	0.0884209
P09914	Interferon-induced protein with tetratricopeptide repeats 1 OS=Homo sapiens OX=9606 GN=IFIT1 PE=1 SV=2	IFIT1	55.3	1.039	1.006	1.08	0.952	1.002	0.994	-0.0841197	0.0886296
Q9P2T1	GMP reductase 2 OS=Homo sapiens OX=9606 GN=GMPR2 PE=1 SV=1	GMPR2	37.9	0.985	0.988	0.986	1.05	1	1.01	0.048422	0.0890191
Q9Y2Y9	Krueppel-like factor 13 OS=Homo sapiens OX=9606 GN=KLF13 PE=1 SV=1	KLF13	31.2	0.958	0.973	0.954	1.045	0.973	1.01	0.0697939	0.0891018
Q9NZE8	39S ribosomal protein L35, mitochondrial OS=Homo sapiens OX=9606 GN=MRPL35 PE=1 SV=3	MRPL35	21.5	0.982	0.982	1.02	1.02	1.029	1.022	0.041461	0.0892069
Q15047	Histone-lysine N-methyltransferase SETDB1 OS=Homo sapiens OX=9606 GN=SETDB1 PE=1 SV=1	SETDB1	143.1	0.996	1.003	1.007	0.97	0.992	0.991	-0.0256637	0.0893541
P54578	Ubiquitin carboxyl-terminal hydrolase 14 OS=Homo sapiens OX=9606 GN=USP14 PE=1 SV=3	USP14	56	0.978	0.999	0.995	1.006	1.002	1.01	0.0221587	0.0897748
O75382	Tripartite motif-containing protein 3 OS=Homo sapiens OX=9606 GN=TRIM3 PE=1 SV=2	TRIM3	80.8	0.954	0.946	0.922	0.971	1.03	0.968	0.0732591	0.089819
P31689	DnaJ homolog subfamily A member 1 OS=Homo sapiens OX=9606 GN=DNAJA1 PE=1 SV=2	DNAJA1	44.8	1.015	1.027	1.015	1.014	1.005	1.001	-0.017568	0.089922
P06858	Lipoprotein lipase OS=Homo sapiens OX=9606 GN=LPL PE=1 SV=1	LPL	53.1	0.938		0.961	1.007		0.987	0.0704255	0.0899221
P04233	HLA class II histocompatibility antigen gamma chain OS=Homo sapiens OX=9606 GN=CD74 PE=1 SV=3	CD74	33.5	1.01	1.003	1.031	0.987	0.999	0.997	-0.0292044	0.090091
Q13439	Golgin subfamily A member 4 OS=Homo sapiens OX=9606 GN=GOLGA4 PE=1 SV=1	GOLGA4	261	0.994	1.013	1	0.993	0.982	0.989	-0.0207794	0.0901497
P27540	Aryl hydrocarbon receptor nuclear translocator OS=Homo sapiens OX=9606 GN=ARNT PE=1 SV=1	ARNT	86.6	1.017	1.002	0.975	0.954	0.968	0.978	-0.0460213	0.0902393
Q9NRX4	14 kDa phosphohistidine phosphatase OS=Homo sapiens OX=9606 GN=PHPT1 PE=1 SV=1	PHPT1	13.8	0.916	0.941	0.98	1.071	0.995	0.986	0.105389	0.0903006
P48454	Serine/threonine-protein phosphatase 2B catalytic subunit gamma isoform OS=Homo sapiens OX=9606 GN=PPP3CC PE=1 SV=3	PPP3CC	58.1	1.003		1.004	1.016		1.028	0.0263546	0.0903274
Q6IA69	Glutamine-dependent NAD(+) synthetase OS=Homo sapiens OX=9606 GN=NADSYN1 PE=1 SV=3	NADSYN1	79.2	0.963	1.002	0.956	1.018	1.029	0.993	0.057609	0.0903453
Q7Z6J4	FYVE, RhoGEF and PH domain-containing protein 2 OS=Homo sapiens OX=9606 GN=FGD2 PE=1 SV=1	FGD2	74.8	0.98	1.005	0.981	1.006	1.008	1.036	0.0402906	0.0903721
Q9BQC3	2-(3-amino-3-carboxypropyl)histidine synthase subunit 2 OS=Homo sapiens OX=9606 GN=DPH2 PE=1 SV=1	DPH2	52.1	1.017	1.003	1.038	0.978	0.992	1.004	-0.0401838	0.0904717
Q13625	Apoptosis-stimulating of p53 protein 2 OS=Homo sapiens OX=9606 GN=TP53BP2 PE=1 SV=2	TP53BP2	125.5	1.034	0.994	1.068	0.954	1.004	0.964	-0.0834493	0.0905152
P17301	Integrin alpha-2 OS=Homo sapiens OX=9606 GN=ITGA2 PE=1 SV=1	ITGA2	129.2	1.043	1.042	1.135	1.04	0.944	0.944	-0.137145	0.0907515
O14949	Cytochrome b-c1 complex subunit 8 OS=Homo sapiens OX=9606 GN=UQCRQ PE=1 SV=4	UQCRQ	9.9	0.991	0.955	0.966	0.988	1.001	0.999	0.0371698	0.0909255
Q96T49	Protein phosphatase 1 regulatory inhibitor subunit 16B OS=Homo sapiens OX=9606 GN=PPP1R16B PE=1 SV=1	PPP1R16B	63.5	1.028	1.03	1.04	1.024	0.98	1.005	-0.042053	0.0910065
Q96A35	39S ribosomal protein L24, mitochondrial OS=Homo sapiens OX=9606 GN=MRPL24 PE=1 SV=1	MRPL24	24.9	0.977	0.976	0.992	0.987	1.01	1.007	0.0286172	0.0910826
O14802	DNA-directed RNA polymerase III subunit RPC1 OS=Homo sapiens OX=9606 GN=POLR3A PE=1 SV=2	POLR3A	155.5	0.986	1.029	1.015	0.986	0.984	0.968	-0.0444834	0.0911965
Q9NVV0	Trimeric intracellular cation channel type B OS=Homo sapiens OX=9606 GN=TMEM38B PE=1 SV=1	TMEM38B	32.5	1.011	1.016	1.002	0.968	1.004	0.982	-0.0361718	0.0912713
P52272	Heterogeneous nuclear ribonucleoprotein M OS=Homo sapiens OX=9606 GN=HNRNPM PE=1 SV=3	HNRNPM	77.5	1.039	1.022	1.016	1.013	1.006	0.984	-0.03512	0.0915714
Q9H8M5	Metal transporter CNNM2 OS=Homo sapiens OX=9606 GN=CNNM2 PE=1 SV=2	CNNM2	96.6	0.995	0.923		1.086	1.07		0.168754	0.091573
Q9Y4X5	E3 ubiquitin-protein ligase ARIH1 OS=Homo sapiens OX=9606 GN=ARIH1 PE=1 SV=2	ARIH1	64.1	0.968	0.96	0.984	1.011	0.992	0.982	0.0357206	0.0916937
P43304	Glycerol-3-phosphate dehydrogenase, mitochondrial OS=Homo sapiens OX=9606 GN=GPD2 PE=1 SV=3	GPD2	80.8	0.991	1.008	1.008	1.024	1.03	1.009	0.0266205	0.0916954
Q9BQ95	Evolutionarily conserved signaling intermediate in Toll pathway, mitochondrial OS=Homo sapiens OX=9606 GN=ECSIT PE=1 SV=1	ECSIT	49.1	1.02	0.977	0.979	0.962	0.964	0.958	-0.0453034	0.0920608
P11117	Lysosomal acid phosphatase OS=Homo sapiens OX=9606 GN=ACP2 PE=1 SV=3	ACP2	48.3		1.022	1.046		0.994	0.97	-0.0744413	0.0921494
A6NI79	Coiled-coil domain-containing protein 69 OS=Homo sapiens OX=9606 GN=CCDC69 PE=1 SV=1	CCDC69	34.8	1.027	1.01	1.029	0.984	1.014	0.998	-0.0333201	0.0922829
Q9BT23	LIM domain-containing protein 2 OS=Homo sapiens OX=9606 GN=LIMD2 PE=1 SV=1	LIMD2	14.1	0.954	0.959	0.997	1.062	1	1.005	0.075809	0.0923075
Q7LG56	Ribonucleoside-diphosphate reductase subunit M2 B OS=Homo sapiens OX=9606 GN=RRM2B PE=1 SV=1	RRM2B	40.7	0.989	0.984	1.014	1.008	1.031	1.053	0.0498431	0.092466
Q9NX40	OCIA domain-containing protein 1 OS=Homo sapiens OX=9606 GN=OCIAD1 PE=1 SV=1	OCIAD1	27.6	0.982	0.962	0.976	0.999	1.014	0.981	0.0361059	0.0925472
Q49B96	Cytochrome c oxidase assembly protein COX19 OS=Homo sapiens OX=9606 GN=COX19 PE=1 SV=1	COX19	10.4	1.022	1.004	0.994	0.994	0.97	0.985	-0.0343227	0.0927064
Q9UFG5	UPF0449 protein C19orf25 OS=Homo sapiens OX=9606 GN=C19orf25 PE=1 SV=2	C19orf25	12.9	1.004	1.002	1.021	0.983	0.999	0.96	-0.0410914	0.0929482
Q14240	Eukaryotic initiation factor 4A-II OS=Homo sapiens OX=9606 GN=EIF4A2 PE=1 SV=2	EIF4A2	46.4	0.987	0.986	0.99	0.99	1.012	1.019	0.0279676	0.0929697
O60828	Polyglutamine-binding protein 1 OS=Homo sapiens OX=9606 GN=PQBP1 PE=1 SV=1	PQBP1	30.5	0.954	0.98		1.014	1.047		0.0917567	0.0933062
Q13077	TNF receptor-associated factor 1 OS=Homo sapiens OX=9606 GN=TRAF1 PE=1 SV=1	TRAF1	46.1	1.006	1.021	1.012	0.944	0.975	1.003	-0.0566405	0.0933764
P00441	Superoxide dismutase [Cu-Zn] OS=Homo sapiens OX=9606 GN=SOD1 PE=1 SV=2	SOD1	15.9	0.979	0.982	0.999	1.038	1.018	1.133	0.107507	0.0934689
Q8NBN7	Retinol dehydrogenase 13 OS=Homo sapiens OX=9606 GN=RDH13 PE=1 SV=2	RDH13	35.9	0.994	0.991	0.95	1.007	1.021	1.081	0.0830901	0.0935796
Q6PCB7	Long-chain fatty acid transport protein 1 OS=Homo sapiens OX=9606 GN=SLC27A1 PE=1 SV=1	SLC27A1	71.1	0.934	0.947	0.928	0.98	0.946	1.012	0.0647778	0.0939963
O95372	Acyl-protein thioesterase 2 OS=Homo sapiens OX=9606 GN=LYPLA2 PE=1 SV=1	LYPLA2	24.7	0.97	0.99	0.975	1.015	0.987	0.999	0.0320828	0.0940484
Q5JVF3	PCI domain-containing protein 2 OS=Homo sapiens OX=9606 GN=PCID2 PE=1 SV=2	PCID2	46	0.975	0.984	0.976	1.03	0.99	0.997	0.0397542	0.094113
P00973	2'-5'-oligoadenylate synthase 1 OS=Homo sapiens OX=9606 GN=OAS1 PE=1 SV=4	OAS1	46	1.009	0.992	1.035	1.08	1.051	1.03	0.0582092	0.0943155
Q9ULE0	Protein WWC3 OS=Homo sapiens OX=9606 GN=WWC3 PE=1 SV=3	WWC3	122.6	1.041	1.038	1.009	1.007	1.01	1.003	-0.0321242	0.0945702
Q8WW12	PEST proteolytic signal-containing nuclear protein OS=Homo sapiens OX=9606 GN=PCNP PE=1 SV=2	PCNP	18.9	1.022	0.996	0.994	0.966	0.989	0.983	-0.0358874	0.0945948
Q7Z3K6	Mesoderm induction early response protein 3 OS=Homo sapiens OX=9606 GN=MIER3 PE=1 SV=2	MIER3	61.4	1.016	1.072	0.984	0.962	0.903	0.98	-0.11075	0.0946161
Q8TB72	Pumilio homolog 2 OS=Homo sapiens OX=9606 GN=PUM2 PE=1 SV=2	PUM2	114.1	0.971	1.022	1.016	0.972	0.967	0.964	-0.0517395	0.0949703
O60341	Lysine-specific histone demethylase 1A OS=Homo sapiens OX=9606 GN=KDM1A PE=1 SV=2	KDM1A	92.8	0.994	1	0.98	1.014	1	1.007	0.0226215	0.0949843
P53370	Nucleoside diphosphate-linked moiety X motif 6 OS=Homo sapiens OX=9606 GN=NUDT6 PE=1 SV=2	NUDT6	35.7	1.001	0.96	0.984	1.014	1.049	1.002	0.0576194	0.095086
O43242	26S proteasome non-ATPase regulatory subunit 3 OS=Homo sapiens OX=9606 GN=PSMD3 PE=1 SV=2	PSMD3	60.9	1.003	0.98	1.019	1.031	1.031	1.019	0.0374747	0.095094
O95104	SR-related and CTD-associated factor 4 OS=Homo sapiens OX=9606 GN=SCAF4 PE=1 SV=3	SCAF4	125.8	1.011	1.006	0.974	0.973	0.976	0.955	-0.0425865	0.0951215
Q96CW5	Gamma-tubulin complex component 3 OS=Homo sapiens OX=9606 GN=TUBGCP3 PE=1 SV=2	TUBGCP3	103.5	0.978	0.986	0.994	1.011	0.994	0.998	0.0217824	0.0951811
Q96EL3	39S ribosomal protein L53, mitochondrial OS=Homo sapiens OX=9606 GN=MRPL53 PE=1 SV=1	MRPL53	12.1	0.993	0.996	0.994	0.989	0.976	0.989	-0.0140942	0.0952048
Q6DN90	IQ motif and SEC7 domain-containing protein 1 OS=Homo sapiens OX=9606 GN=IQSEC1 PE=1 SV=1	IQSEC1	108.2	1.002	0.985	0.983	1.017	0.996	1.02	0.0302826	0.0953461
Q9BQS8	FYVE and coiled-coil domain-containing protein 1 OS=Homo sapiens OX=9606 GN=FYCO1 PE=1 SV=3	FYCO1	166.9	1.004	1.07	0.992	0.98	0.895	0.96	-0.113009	0.0954591
Q96F44	E3 ubiquitin-protein ligase TRIM11 OS=Homo sapiens OX=9606 GN=TRIM11 PE=1 SV=2	TRIM11	52.7	0.927	0.92	0.944	1.104	1.104	0.94	0.173653	0.0955989
Q8WVM7	Cohesin subunit SA-1 OS=Homo sapiens OX=9606 GN=STAG1 PE=1 SV=3	STAG1	144.3	0.984	0.962	1.001	1	1.02	1.01	0.0400707	0.0958926
P21912	Succinate dehydrogenase [ubiquinone] iron-sulfur subunit, mitochondrial OS=Homo sapiens OX=9606 GN=SDHB PE=1 SV=3	SDHB	31.6	1.003	0.995	0.974	1.004	1.013	1.017	0.029787	0.0959046
P28331	NADH-ubiquinone oxidoreductase 75 kDa subunit, mitochondrial OS=Homo sapiens OX=9606 GN=NDUFS1 PE=1 SV=3	NDUFS1	79.4	1.007	0.994	0.998	0.974	0.996	0.979	-0.0242557	0.096084
Q5QJ74	Tubulin-specific chaperone cofactor E-like protein OS=Homo sapiens OX=9606 GN=TBCEL PE=1 SV=2	TBCEL	48.2		1.021	0.992		0.952	0.966	-0.0697445	0.0961031
P11717	Cation-independent mannose-6-phosphate receptor OS=Homo sapiens OX=9606 GN=IGF2R PE=1 SV=3	IGF2R	274.2	0.999	0.995	1.005	0.985	0.996	0.99	-0.0135329	0.0961407
Q8IUR0	Trafficking protein particle complex subunit 5 OS=Homo sapiens OX=9606 GN=TRAPPC5 PE=1 SV=1	TRAPPC5	20.8	0.973	0.98	0.976	0.995	1.042	0.994	0.0493857	0.0962302
P26038	Moesin OS=Homo sapiens OX=9606 GN=MSN PE=1 SV=3	MSN	67.8	1.021	1.001	1.006	1.046	1.02	1.026	0.0301751	0.0963174
Q7L2E3	ATP-dependent RNA helicase DHX30 OS=Homo sapiens OX=9606 GN=DHX30 PE=1 SV=1	DHX30	133.9	0.99	0.986	0.992	0.957	0.987	0.964	-0.0294638	0.0966518
O94864	STAGA complex 65 subunit gamma OS=Homo sapiens OX=9606 GN=SUPT7L PE=1 SV=1	SUPT7L	46.2	0.916	0.962	0.988	1.014	0.985	1.03	0.079803	0.0966847
Q96MF7	E3 SUMO-protein ligase NSE2 OS=Homo sapiens OX=9606 GN=NSMCE2 PE=1 SV=2	NSMCE2	27.9	0.894	0.938	1.037	1.116	1.033	1.043	0.153913	0.0969496
Q9ULC4	Malignant T-cell-amplified sequence 1 OS=Homo sapiens OX=9606 GN=MCTS1 PE=1 SV=1	MCTS1	20.5	1.011	0.937	0.974	1.023	1.051	1.009	0.0773787	0.0970087
Q8NCF5	NFATC2-interacting protein OS=Homo sapiens OX=9606 GN=NFATC2IP PE=1 SV=1	NFATC2IP	45.8	0.964	1.003	0.976	0.958	0.958	0.952	-0.0372425	0.0971206
Q14693	Phosphatidate phosphatase LPIN1 OS=Homo sapiens OX=9606 GN=LPIN1 PE=1 SV=2	LPIN1	98.6	1.004	1.044	0.968	0.965	0.896	0.955	-0.0989891	0.0972621
Q86UV5	Ubiquitin carboxyl-terminal hydrolase 48 OS=Homo sapiens OX=9606 GN=USP48 PE=1 SV=1	USP48	119	1.006	1.016	0.999	1.014	1.026	1.02	0.0185055	0.0974304
Q9Y320	Thioredoxin-related transmembrane protein 2 OS=Homo sapiens OX=9606 GN=TMX2 PE=1 SV=1	TMX2	34	0.993	0.977	1.004	1.003	1.011	1.019	0.0283409	0.097589
Q9NXW9	Alpha-ketoglutarate-dependent dioxygenase alkB homolog 4 OS=Homo sapiens OX=9606 GN=ALKBH4 PE=1 SV=1	ALKBH4	33.8	0.994	0.991	1.027	0.946	0.97	0.988	-0.0526803	0.0980266
Q0VDG4	Secernin-3 OS=Homo sapiens OX=9606 GN=SCRN3 PE=1 SV=1	SCRN3	48.5	1.019	1.012		0.934	0.974		-0.0901291	0.0982571
P49959	Double-strand break repair protein MRE11 OS=Homo sapiens OX=9606 GN=MRE11 PE=1 SV=3	MRE11	80.5	1.007	1.008	0.996	0.986	0.995	0.997	-0.015899	0.0985022
P31146	Coronin-1A OS=Homo sapiens OX=9606 GN=CORO1A PE=1 SV=4	CORO1A	51	1.014	1.015	1.012	1.047	1.028	1.019	0.0249274	0.0987087
O75817	Ribonuclease P protein subunit p20 OS=Homo sapiens OX=9606 GN=POP7 PE=1 SV=2	POP7	15.6	0.94	0.897	0.964	1.09	0.976	0.991	0.126175	0.0990031
P18669	Phosphoglycerate mutase 1 OS=Homo sapiens OX=9606 GN=PGAM1 PE=1 SV=2	PGAM1	28.8	1.009	1.008	1.005	1.044	1.019	1.016	0.0269582	0.0990176
Q9UBB9	Tuftelin-interacting protein 11 OS=Homo sapiens OX=9606 GN=TFIP11 PE=1 SV=1	TFIP11	96.8	0.982	0.976	0.993	1.007	1.002	0.989	0.0227965	0.0990284
P00390	Glutathione reductase, mitochondrial OS=Homo sapiens OX=9606 GN=GSR PE=1 SV=2	GSR	56.2	0.999	0.978	0.978	1.207	1.027	1.061	0.15712	0.0993299
O60518	Ran-binding protein 6 OS=Homo sapiens OX=9606 GN=RANBP6 PE=1 SV=2	RANBP6	124.6		1.008	0.999		0.972	0.986	-0.0356599	0.0993921
Q99848	Probable rRNA-processing protein EBP2 OS=Homo sapiens OX=9606 GN=EBNA1BP2 PE=1 SV=2	EBNA1BP2	34.8	1.005	0.97	0.982	0.949	0.973	0.955	-0.039569	0.0995028
O95834	Echinoderm microtubule-associated protein-like 2 OS=Homo sapiens OX=9606 GN=EML2 PE=1 SV=1	EML2	70.6	1.005	1.016	1.011	1.039	1.014	1.03	0.0240651	0.0995235
Q6N021	Methylcytosine dioxygenase TET2 OS=Homo sapiens OX=9606 GN=TET2 PE=1 SV=3	TET2	223.7	0.997	0.99	0.992	0.936	0.983	0.896	-0.0816932	0.0995706
Q9BYT8	Neurolysin, mitochondrial OS=Homo sapiens OX=9606 GN=NLN PE=1 SV=1	NLN	80.6	1.002	0.999	1.02	0.984	0.999	0.987	-0.0245633	0.099755
Q8WXI9	Transcriptional repressor p66-beta OS=Homo sapiens OX=9606 GN=GATAD2B PE=1 SV=1	GATAD2B	65.2	1.009	0.995	0.998	0.986	0.975	0.995	-0.0222777	0.0998448
Q9NYL9	Tropomodulin-3 OS=Homo sapiens OX=9606 GN=TMOD3 PE=1 SV=1	TMOD3	39.6	1.003	1.025	1.025	0.976	1.002	1.002	-0.0349153	0.0999741
P05141	ADP/ATP translocase 2 OS=Homo sapiens OX=9606 GN=SLC25A5 PE=1 SV=7	SLC25A5	32.8	0.946	0.941	0.972	1.008	0.986	0.965	0.0495991	0.0999782
O14579	Coatomer subunit epsilon OS=Homo sapiens OX=9606 GN=COPE PE=1 SV=3	COPE	34.5	0.983	0.968	0.999	1.01	1.001	1	0.0295278	0.100001
P27361	Mitogen-activated protein kinase 3 OS=Homo sapiens OX=9606 GN=MAPK3 PE=1 SV=4	MAPK3	43.1	0.976	0.973	1.005	1.018	0.998	1.014	0.036648	0.100292
P49643	DNA primase large subunit OS=Homo sapiens OX=9606 GN=PRIM2 PE=1 SV=2	PRIM2	58.8	1.012	0.988	0.993	0.952	0.952	0.992	-0.0475307	0.100397
Q96RQ3	Methylcrotonoyl-CoA carboxylase subunit alpha, mitochondrial OS=Homo sapiens OX=9606 GN=MCCC1 PE=1 SV=3	MCCC1	80.4	1.023	1.02	0.992	0.986	0.998	0.976	-0.0360993	0.100408
Q16537	Serine/threonine-protein phosphatase 2A 56 kDa regulatory subunit epsilon isoform OS=Homo sapiens OX=9606 GN=PPP2R5E PE=1 SV=1	PPP2R5E	54.7	0.959	0.946	1.007	0.996	1.027	1.023	0.0649056	0.100502
Q99873	Protein arginine N-methyltransferase 1 OS=Homo sapiens OX=9606 GN=PRMT1 PE=1 SV=3	PRMT1	42.4	0.982	0.982	0.986	0.998	0.99	0.986	0.0116897	0.100563
Q7Z7C8	Transcription initiation factor TFIID subunit 8 OS=Homo sapiens OX=9606 GN=TAF8 PE=1 SV=1	TAF8	34.2	0.974	1.015	1.001	0.938	0.94	0.986	-0.062114	0.10058
O95757	Heat shock 70 kDa protein 4L OS=Homo sapiens OX=9606 GN=HSPA4L PE=1 SV=3	HSPA4L	94.5	1.034	1.044	1.034	1.03	1.032	1.026	-0.0111693	0.100624
P62256	Ubiquitin-conjugating enzyme E2 H OS=Homo sapiens OX=9606 GN=UBE2H PE=1 SV=1	UBE2H	20.6	1.03	1.066	1.007	0.964	1.012	0.987	-0.0666051	0.100879
Q9BU02	Thiamine-triphosphatase OS=Homo sapiens OX=9606 GN=THTPA PE=1 SV=3	THTPA	25.6	1.015	0.976	0.99	1.012	1.02	1.027	0.0372637	0.100885
Q8N8U2	Chromodomain Y-like protein 2 OS=Homo sapiens OX=9606 GN=CDYL2 PE=1 SV=2	CDYL2	56.5	1.007	1.014	0.989	1.039	1.028	1.012	0.0326984	0.100893
Q6P2D0	Zinc finger protein 1 homolog OS=Homo sapiens OX=9606 GN=ZFP1 PE=1 SV=2	ZFP1	47.5	1.096		1.034	0.957		0.983	-0.134797	0.100909
P63165	Small ubiquitin-related modifier 1 OS=Homo sapiens OX=9606 GN=SUMO1 PE=1 SV=1	SUMO1	11.6	0.93	0.945	0.96	0.979	1.013	0.958	0.0573662	0.101131
Q5T6V5	Queuosine salvage protein OS=Homo sapiens OX=9606 GN=C9orf64 PE=1 SV=1	C9orf64	39	0.995	0.986	0.962	1.018	0.992	1.037	0.050102	0.101204
Q9H977	WD repeat-containing protein 54 OS=Homo sapiens OX=9606 GN=WDR54 PE=1 SV=1	WDR54	35.9		0.993	0.968		0.939	0.947	-0.0562599	0.101364
P29375	Lysine-specific demethylase 5A OS=Homo sapiens OX=9606 GN=KDM5A PE=1 SV=3	KDM5A	192	0.982	1.012	0.995	1.013	1.014	1.039	0.0366948	0.101788
Q567U6	Coiled-coil domain-containing protein 93 OS=Homo sapiens OX=9606 GN=CCDC93 PE=1 SV=2	CCDC93	73.2	1.002	1	0.997	1.004	1.014	1.004	0.0110221	0.101999
Q86U06	Probable RNA-binding protein 23 OS=Homo sapiens OX=9606 GN=RBM23 PE=1 SV=1	RBM23	48.7	0.94	0.98	0.95	1.053	0.983	0.991	0.0768379	0.102094
Q6P587	Acylpyruvase FAHD1, mitochondrial OS=Homo sapiens OX=9606 GN=FAHD1 PE=1 SV=2	FAHD1	24.8	0.993	1.009	0.997	0.932	0.969	0.988	-0.0539113	0.102162
Q86UA1	Pre-mRNA-processing factor 39 OS=Homo sapiens OX=9606 GN=PRPF39 PE=1 SV=3	PRPF39	78.4	1.032	1.01	1.026	1.004	1.014	0.992	-0.027535	0.102221
P51790	H(+)/Cl(-) exchange transporter 3 OS=Homo sapiens OX=9606 GN=CLCN3 PE=1 SV=2	CLCN3	90.9	0.982	0.996	0.986	1.07	1.006	1.015	0.0605282	0.102316
Q53HL2	Borealin OS=Homo sapiens OX=9606 GN=CDCA8 PE=1 SV=2	CDCA8	31.3	0.943	0.972	1	1.038	0.988	1.038	0.0719204	0.102346
Q8NB16	Mixed lineage kinase domain-like protein OS=Homo sapiens OX=9606 GN=MLKL PE=1 SV=1	MLKL	54.4	0.993	1.02	1.046	0.949	0.984	0.995	-0.0631446	0.102418
Q9BXL7	Caspase recruitment domain-containing protein 11 OS=Homo sapiens OX=9606 GN=CARD11 PE=1 SV=3	CARD11	133.2	0.983	0.983	0.971	0.986	0.992	0.987	0.0136888	0.102519
Q96PU5	E3 ubiquitin-protein ligase NEDD4-like OS=Homo sapiens OX=9606 GN=NEDD4L PE=1 SV=2	NEDD4L	111.9	1.011	1.001	1.009	0.998	0.998	1.003	-0.0105447	0.102742
Q8IX12	Cell division cycle and apoptosis regulator protein 1 OS=Homo sapiens OX=9606 GN=CCAR1 PE=1 SV=2	CCAR1	132.7	0.992	1.006	1.004	0.992	0.993	0.984	-0.0159469	0.102838
P78395	Melanoma antigen preferentially expressed in tumors OS=Homo sapiens OX=9606 GN=PRAME PE=1 SV=1	PRAME	57.9	0.977	1.01	0.998	1.104	1.003	1.078	0.0935624	0.10285
Q9UH62	Armadillo repeat-containing X-linked protein 3 OS=Homo sapiens OX=9606 GN=ARMCX3 PE=1 SV=1	ARMCX3	42.5	1.021	1.026	1.017	1.053	1.035	1.027	0.0238159	0.102947
Q8IWB7	WD repeat and FYVE domain-containing protein 1 OS=Homo sapiens OX=9606 GN=WDFY1 PE=1 SV=1	WDFY1	46.3	1.009	1.027	1.022	1.029	1.035	1.03	0.0168848	0.103025
Q00325	Phosphate carrier protein, mitochondrial OS=Homo sapiens OX=9606 GN=SLC25A3 PE=1 SV=2	SLC25A3	40.1	1.002	0.998	1.007	1	0.99	0.986	-0.0149503	0.103184
P15170	Eukaryotic peptide chain release factor GTP-binding subunit ERF3A OS=Homo sapiens OX=9606 GN=GSPT1 PE=1 SV=1	GSPT1	55.7	1.015	1.03	1.016	1.004	1.014	0.991	-0.0247189	0.103315
O75369	Filamin-B OS=Homo sapiens OX=9606 GN=FLNB PE=1 SV=2	FLNB	278	0.982	0.983	0.982	0.984	0.989	0.996	0.01073	0.103322
Q5VZK9	F-actin-uncapping protein LRRC16A OS=Homo sapiens OX=9606 GN=CARMIL1 PE=1 SV=1	CARMIL1	151.5	1.02	1.002	1.042	1.007	0.979	0.989	-0.0425266	0.103524
Q14493	Histone RNA hairpin-binding protein OS=Homo sapiens OX=9606 GN=SLBP PE=1 SV=1	SLBP	31.3	0.95	1.047	1.001	0.886	0.895	0.972	-0.122996	0.103564
P17010	Zinc finger X-chromosomal protein OS=Homo sapiens OX=9606 GN=ZFX PE=2 SV=2	ZFX	90.5	0.975	1.03	1.059	0.94	0.993	0.942	-0.0918543	0.103625
P09669	Cytochrome c oxidase subunit 6C OS=Homo sapiens OX=9606 GN=COX6C PE=1 SV=2	COX6C	8.8	1.085	1.108	1.13	0.98	1.081	1.052	-0.0941807	0.104273
Q96MN5	Transcription elongation factor A N-terminal and central domain-containing protein 2 OS=Homo sapiens OX=9606 GN=TCEANC2 PE=1 SV=1	TCEANC2	24.1	0.989	0.935	0.977	1.013	1	0.997	0.0532132	0.104275
Q9NX47	E3 ubiquitin-protein ligase MARCHF5 OS=Homo sapiens OX=9606 GN=MARCHF5 PE=1 SV=1	MARCHF5	31.2	0.976	0.992	0.984	0.996	0.994	1.018	0.0271118	0.104621
Q96BP2	Coiled-coil-helix-coiled-coil-helix domain-containing protein 1 OS=Homo sapiens OX=9606 GN=CHCHD1 PE=1 SV=1	CHCHD1	13.5	1.004	1.01	0.987	0.994	0.964	0.972	-0.0345427	0.104655
P36955	Pigment epithelium-derived factor OS=Homo sapiens OX=9606 GN=SERPINF1 PE=1 SV=4	SERPINF1	46.3	1.006	1.008	1.05	1.078	1.059	1.04	0.0522488	0.104912
Q9NWZ3	Interleukin-1 receptor-associated kinase 4 OS=Homo sapiens OX=9606 GN=IRAK4 PE=1 SV=1	IRAK4	51.5	0.982	0.995	0.961	0.987	1.031	1.032	0.0539748	0.104977
Q9Y4K1	Beta/gamma crystallin domain-containing protein 1 OS=Homo sapiens OX=9606 GN=CRYBG1 PE=1 SV=3	CRYBG1	188.6	0.978	1.043	1.034	0.996	0.914	0.948	-0.0961665	0.105114
Q9Y6A4	Cilia- and flagella-associated protein 20 OS=Homo sapiens OX=9606 GN=CFAP20 PE=1 SV=1	CFAP20	22.8	0.984	0.969	0.987	0.994	0.994	1.025	0.0353845	0.105136
Q969Y2	tRNA modification GTPase GTPBP3, mitochondrial OS=Homo sapiens OX=9606 GN=GTPBP3 PE=1 SV=2	GTPBP3	52	1.024	1.047	1.084	1.026	1.004	0.958	-0.0784599	0.105501
Q9Y618	Nuclear receptor corepressor 2 OS=Homo sapiens OX=9606 GN=NCOR2 PE=1 SV=3	NCOR2	273.5	1.011	0.992	0.989	0.99	0.96	0.938	-0.0510394	0.105626
O75143	Autophagy-related protein 13 OS=Homo sapiens OX=9606 GN=ATG13 PE=1 SV=1	ATG13	56.5	1.041	0.979	0.977	1.065	1.083	1.022	0.0809638	0.105758
Q9H4Z3	mRNA (2'-O-methyladenosine-N(6)-)-methyltransferase OS=Homo sapiens OX=9606 GN=PCIF1 PE=1 SV=1	PCIF1	80.6	0.991	1.023	1.054	0.977	0.996	0.936	-0.0767752	0.10579
Q15056	Eukaryotic translation initiation factor 4H OS=Homo sapiens OX=9606 GN=EIF4H PE=1 SV=5	EIF4H	27.4	1.019	1.002	1.006	1.004	0.968	0.982	-0.0352188	0.105876
P51178	1-phosphatidylinositol 4,5-bisphosphate phosphodiesterase delta-1 OS=Homo sapiens OX=9606 GN=PLCD1 PE=1 SV=2	PLCD1	85.6	0.882	1.024	0.96	1.084	1.066	1.012	0.141799	0.10591
Q9BR61	Acyl-CoA-binding domain-containing protein 6 OS=Homo sapiens OX=9606 GN=ACBD6 PE=1 SV=1	ACBD6	31.1	1.029	1.041	1.052	0.943	1.036	0.93	-0.101947	0.10593
Q03154	Aminoacylase-1 OS=Homo sapiens OX=9606 GN=ACY1 PE=1 SV=1	ACY1	45.9	0.997	1.013	1.003	1.028	1.027	1.008	0.0237447	0.10593
Q86YS7	C2 domain-containing protein 5 OS=Homo sapiens OX=9606 GN=C2CD5 PE=1 SV=1	C2CD5	110.4	0.995	0.958	0.976	1.018	1.045	0.988	0.058874	0.106024
Q14653	Interferon regulatory factor 3 OS=Homo sapiens OX=9606 GN=IRF3 PE=1 SV=1	IRF3	47.2	1.002	1.007	0.987	1.011	1.011	1.033	0.0281348	0.106162
P61962	DDB1- and CUL4-associated factor 7 OS=Homo sapiens OX=9606 GN=DCAF7 PE=1 SV=1	DCAF7	38.9	0.969	0.995	1.013	1.043	1.014	1.018	0.0467272	0.106178
Q9HB58	Sp110 nuclear body protein OS=Homo sapiens OX=9606 GN=SP110 PE=1 SV=5	SP110	78.3	1.022	1.001	1	0.997	0.95	0.979	-0.0470512	0.106252
O43521	Bcl-2-like protein 11 OS=Homo sapiens OX=9606 GN=BCL2L11 PE=1 SV=1	BCL2L11	22.2	1.016	0.99	0.989	1.011	1.019	1.028	0.0300324	0.106272
Q14165	Malectin OS=Homo sapiens OX=9606 GN=MLEC PE=1 SV=1	MLEC	32.2	0.985	0.962	0.965	0.982	1.004	0.987	0.0299091	0.106523
P56937	3-keto-steroid reductase/17-beta-hydroxysteroid dehydrogenase 7 OS=Homo sapiens OX=9606 GN=HSD17B7 PE=1 SV=1	HSD17B7	38.2	1.014	1.011	1.094	1.003	0.974	0.957	-0.0882147	0.106559
P60903	Protein S100-A10 OS=Homo sapiens OX=9606 GN=S100A10 PE=1 SV=2	S100A10	11.2	1.008	1.027	1.039	1.047	1.037	1.06	0.0324841	0.10664
Q8N5I9	NOP protein chaperone 1 OS=Homo sapiens OX=9606 GN=NOPCHAP1 PE=1 SV=2	NOPCHAP1	20.1	0.955	1.02	0.978	0.925	0.928	0.962	-0.0690464	0.106929
Q9C037	E3 ubiquitin-protein ligase TRIM4 OS=Homo sapiens OX=9606 GN=TRIM4 PE=1 SV=2	TRIM4	57.4	0.992	0.986		0.98	0.981		-0.0124529	0.107086
P19404	NADH dehydrogenase [ubiquinone] flavoprotein 2, mitochondrial OS=Homo sapiens OX=9606 GN=NDUFV2 PE=1 SV=2	NDUFV2	27.4	0.997	0.978	0.996	0.973	0.976	0.981	-0.0200479	0.107101
P20749	B-cell lymphoma 3 protein OS=Homo sapiens OX=9606 GN=BCL3 PE=1 SV=2	BCL3	47.6	1.042	1.03	1.007	0.998	0.939	1	-0.0681186	0.107185
Q9GZZ1	N-alpha-acetyltransferase 50 OS=Homo sapiens OX=9606 GN=NAA50 PE=1 SV=1	NAA50	19.4	0.994	1.006	1.008	0.999	0.983	0.977	-0.0236949	0.107337
O00443	Phosphatidylinositol 4-phosphate 3-kinase C2 domain-containing subunit alpha OS=Homo sapiens OX=9606 GN=PIK3C2A PE=1 SV=2	PIK3C2A	190.6	0.999	1.005	0.998	0.985	0.992	0.998	-0.0130343	0.107419
P62312	U6 snRNA-associated Sm-like protein LSm6 OS=Homo sapiens OX=9606 GN=LSM6 PE=1 SV=1	LSM6	9.1	0.968	0.984	0.99	1.026	1.01	0.987	0.0391837	0.107637
O15357	Phosphatidylinositol 3,4,5-trisphosphate 5-phosphatase 2 OS=Homo sapiens OX=9606 GN=INPPL1 PE=1 SV=2	INPPL1	138.5	0.998	0.993	0.998	0.98	0.992	0.991	-0.0126043	0.108258
Q5TDH0	Protein DDI1 homolog 2 OS=Homo sapiens OX=9606 GN=DDI2 PE=1 SV=1	DDI2	44.5	1.01	0.996	1.013	0.993	0.998	0.977	-0.0245797	0.108265
P62873	Guanine nucleotide-binding protein G(I)/G(S)/G(T) subunit beta-1 OS=Homo sapiens OX=9606 GN=GNB1 PE=1 SV=3	GNB1	37.4	1.01	0.98	0.994	1.011	1.01	1.021	0.0277726	0.108312
O14733	Dual specificity mitogen-activated protein kinase kinase 7 OS=Homo sapiens OX=9606 GN=MAP2K7 PE=1 SV=2	MAP2K7	47.5	1.039	1.058	1.042	0.939	1.031	0.996	-0.0817864	0.108415
P11279	Lysosome-associated membrane glycoprotein 1 OS=Homo sapiens OX=9606 GN=LAMP1 PE=1 SV=3	LAMP1	44.9	1.024	1.007	1.01	1.025	1.027	1.053	0.0300475	0.108625
Q2VPK5	Cytoplasmic tRNA 2-thiolation protein 2 OS=Homo sapiens OX=9606 GN=CTU2 PE=1 SV=1	CTU2	56.1	1.013	1.023	1.035	1.041	1.032	1.042	0.0205237	0.10867
P59768	Guanine nucleotide-binding protein G(I)/G(S)/G(O) subunit gamma-2 OS=Homo sapiens OX=9606 GN=GNG2 PE=1 SV=2	GNG2	7.8	1.081	1.124	1.069	1.028	1.074	0.991	-0.0820475	0.108671
Q6ZNJ1	Neurobeachin-like protein 2 OS=Homo sapiens OX=9606 GN=NBEAL2 PE=1 SV=2	NBEAL2	302.3	0.955	0.962	0.977	0.988	1.011	1.096	0.0968745	0.108679
Q9H0D6	5'-3' exoribonuclease 2 OS=Homo sapiens OX=9606 GN=XRN2 PE=1 SV=1	XRN2	108.5	1.007	0.991	0.997	0.981	0.994	0.98	-0.0193979	0.108683
O00429	Dynamin-1-like protein OS=Homo sapiens OX=9606 GN=DNM1L PE=1 SV=2	DNM1L	81.8	0.997	1.006	0.997	0.988	0.99	0.997	-0.0120728	0.108686
Q8WYJ6	Septin-1 OS=Homo sapiens OX=9606 GN=SEPTIN1 PE=1 SV=3	SEPTIN1	42.4	1.007	0.981	0.999	1.022	1.005	1.017	0.0272711	0.108746
Q9UK33	Zinc finger protein 580 OS=Homo sapiens OX=9606 GN=ZNF580 PE=1 SV=1	ZNF580	18.7	0.948	0.958	0.905	0.956	1.034	0.992	0.0851968	0.108917
Q9UJY4	ADP-ribosylation factor-binding protein GGA2 OS=Homo sapiens OX=9606 GN=GGA2 PE=1 SV=3	GGA2	67.1	0.986	1.013	0.983	1.014	1.01	1.019	0.0292141	0.10899
P17050	Alpha-N-acetylgalactosaminidase OS=Homo sapiens OX=9606 GN=NAGA PE=1 SV=2	NAGA	46.5	1.011	1.022	1.044	0.972	0.96	1.019	-0.0603205	0.10917
Q9HBM6	Transcription initiation factor TFIID subunit 9B OS=Homo sapiens OX=9606 GN=TAF9B PE=1 SV=1	TAF9B	27.6	1.074	1.128	0.992	1.017	0.891	0.954	-0.158341	0.109244
Q8TB36	Ganglioside-induced differentiation-associated protein 1 OS=Homo sapiens OX=9606 GN=GDAP1 PE=1 SV=3	GDAP1	41.3	1.039	1.016	1.026	1.004	0.991	1.02	-0.0312407	0.109296
Q9UKG9	Peroxisomal carnitine O-octanoyltransferase OS=Homo sapiens OX=9606 GN=CROT PE=1 SV=2	CROT	70.1	0.996	0.92	0.978	0.995	1.114	1.039	0.121371	0.109344
Q9Y2B9	cAMP-dependent protein kinase inhibitor gamma OS=Homo sapiens OX=9606 GN=PKIG PE=1 SV=1	PKIG	7.9	0.972	0.974	0.953	0.993	1.038	0.981	0.0551664	0.109465
Q9ULM6	CCR4-NOT transcription complex subunit 6 OS=Homo sapiens OX=9606 GN=CNOT6 PE=1 SV=2	CNOT6	63.3	1.031	1.046	0.978	0.881	0.923	1	-0.123686	0.109541
Q93008	Probable ubiquitin carboxyl-terminal hydrolase FAF-X OS=Homo sapiens OX=9606 GN=USP9X PE=1 SV=4	USP9X	290.3	0.998	0.999	0.995	0.998	1.01	1.008	0.0115263	0.109594
P09913	Interferon-induced protein with tetratricopeptide repeats 2 OS=Homo sapiens OX=9606 GN=IFIT2 PE=1 SV=1	IFIT2	54.6	1.032	1.046	1.021	0.975	0.966	1.029	-0.0613398	0.109647
Q14669	E3 ubiquitin-protein ligase TRIP12 OS=Homo sapiens OX=9606 GN=TRIP12 PE=1 SV=1	TRIP12	220.3	1.008	1.008	0.993	0.994	0.984	0.994	-0.01785	0.109652
Q13492	Phosphatidylinositol-binding clathrin assembly protein OS=Homo sapiens OX=9606 GN=PICALM PE=1 SV=2	PICALM	70.7	0.999	1.01	1.034	1	0.964	0.988	-0.0438016	0.109705
Q7KZN9	Cytochrome c oxidase assembly protein COX15 homolog OS=Homo sapiens OX=9606 GN=COX15 PE=1 SV=1	COX15	46	0.96	0.946	0.944	0.984	1.028	0.961	0.0609575	0.109727
O60566	Mitotic checkpoint serine/threonine-protein kinase BUB1 beta OS=Homo sapiens OX=9606 GN=BUB1B PE=1 SV=3	BUB1B	119.5	1.019	0.988	1.008	0.984	0.992	0.978	-0.0294882	0.109748
Q9UNF1	Melanoma-associated antigen D2 OS=Homo sapiens OX=9606 GN=MAGED2 PE=1 SV=2	MAGED2	64.9	1.077	1.016	0.991	0.955	0.973	0.99	-0.0798229	0.109844
O95793	Double-stranded RNA-binding protein Staufen homolog 1 OS=Homo sapiens OX=9606 GN=STAU1 PE=1 SV=2	STAU1	63.1	1.023	1.01	1.001	0.984	0.963	1.004	-0.0400172	0.109864
Q9UKX7	Nuclear pore complex protein Nup50 OS=Homo sapiens OX=9606 GN=NUP50 PE=1 SV=2	NUP50	50.1	0.968	0.98	0.999	0.97	0.954	0.961	-0.0306757	0.110077
P56378	ATP synthase subunit ATP5MJ, mitochondrial OS=Homo sapiens OX=9606 GN=ATP5MJ PE=1 SV=1	ATP5MJ	6.7	0.981	0.99	1.031	1.035	1.03	1.032	0.0449474	0.110214
P61289	Proteasome activator complex subunit 3 OS=Homo sapiens OX=9606 GN=PSME3 PE=1 SV=1	PSME3	29.5	0.994	0.99	0.986	0.986	0.974	0.958	-0.025483	0.110269
Q96S55	ATPase WRNIP1 OS=Homo sapiens OX=9606 GN=WRNIP1 PE=1 SV=2	WRNIP1	72.1	1.035	1.024	1.053	1.014	1.027	0.998	-0.0342454	0.11039
O75391	Sperm-associated antigen 7 OS=Homo sapiens OX=9606 GN=SPAG7 PE=1 SV=2	SPAG7	26	1.01	1.017	0.985	0.984	0.984	0.947	-0.0472259	0.110441
Q8TDP1	Ribonuclease H2 subunit C OS=Homo sapiens OX=9606 GN=RNASEH2C PE=1 SV=1	RNASEH2C	17.8	0.992	0.984	0.985	0.982	0.98	0.968	-0.0151838	0.110553
Q6UX07	Dehydrogenase/reductase SDR family member 13 OS=Homo sapiens OX=9606 GN=DHRS13 PE=2 SV=1	DHRS13	40.8	0.962	0.996	0.959	0.983	1.022	1.048	0.0657422	0.110805
Q8WU76	Sec1 family domain-containing protein 2 OS=Homo sapiens OX=9606 GN=SCFD2 PE=1 SV=2	SCFD2	75.1	0.98	0.994	0.976	0.997	0.999	1.034	0.0386028	0.110866
Q96HC4	PDZ and LIM domain protein 5 OS=Homo sapiens OX=9606 GN=PDLIM5 PE=1 SV=5	PDLIM5	63.9	1.052	1.052	1.014	1	0.984	1.026	-0.0508574	0.110909
P51570	Galactokinase OS=Homo sapiens OX=9606 GN=GALK1 PE=1 SV=1	GALK1	42.2	1.008	1.016	1.002	0.996	1.004	0.987	-0.0187147	0.110933
P46926	Glucosamine-6-phosphate isomerase 1 OS=Homo sapiens OX=9606 GN=GNPDA1 PE=1 SV=1	GNPDA1	32.6	0.986	0.962	1.02	1.027	1.023	1.022	0.0496871	0.111138
Q9BSW2	EF-hand calcium-binding domain-containing protein 4B OS=Homo sapiens OX=9606 GN=CRACR2A PE=1 SV=2	CRACR2A	83.1	0.96	1.004	0.91	1.051	1.011	1.003	0.092827	0.111272
Q9BWL3	Protein C1orf43 OS=Homo sapiens OX=9606 GN=C1orf43 PE=2 SV=1	C1orf43	28.8		0.998	0.982		1.014	1.011	0.0324215	0.111436
Q15906	Vacuolar protein sorting-associated protein 72 homolog OS=Homo sapiens OX=9606 GN=VPS72 PE=1 SV=1	VPS72	40.6	0.911		0.934	0.956		0.98	0.0694581	0.111491
Q8N1G1	RNA exonuclease 1 homolog OS=Homo sapiens OX=9606 GN=REXO1 PE=1 SV=3	REXO1	131.4	0.991	0.967	0.991	1.014	1.078	1.004	0.0701796	0.111576
Q5VYK3	Proteasome adapter and scaffold protein ECM29 OS=Homo sapiens OX=9606 GN=ECPAS PE=1 SV=2	ECPAS	204.2	0.997	1.004	1.006	1.012	1.017	1.005	0.0128962	0.111598
Q96JM3	Chromosome alignment-maintaining phosphoprotein 1 OS=Homo sapiens OX=9606 GN=CHAMP1 PE=1 SV=2	CHAMP1	89	0.98	0.958	0.979	0.999	0.999	0.979	0.0293738	0.111662
A6NIH7	Protein unc-119 homolog B OS=Homo sapiens OX=9606 GN=UNC119B PE=1 SV=1	UNC119B	28.1	0.999	0.994	0.991	0.988	0.992	0.987	-0.00824261	0.111682
P40937	Replication factor C subunit 5 OS=Homo sapiens OX=9606 GN=RFC5 PE=1 SV=1	RFC5	38.5	0.994	0.979	0.996	0.983	0.964	0.975	-0.0230209	0.111694
Q8IY34	Solute carrier family 15 member 3 OS=Homo sapiens OX=9606 GN=SLC15A3 PE=1 SV=2	SLC15A3	63.5	0.904	1.028	0.914	1.136	0.994	1.061	0.165073	0.111755
P49917	DNA ligase 4 OS=Homo sapiens OX=9606 GN=LIG4 PE=1 SV=2	LIG4	103.9	0.979	0.992	1.002	0.95	0.979	0.975	-0.033878	0.111786
P08708	40S ribosomal protein S17 OS=Homo sapiens OX=9606 GN=RPS17 PE=1 SV=2	RPS17	15.5	1.021	1.007	1.02	0.999	0.986	1.011	-0.0248253	0.112109
Q96K17	Transcription factor BTF3 homolog 4 OS=Homo sapiens OX=9606 GN=BTF3L4 PE=1 SV=1	BTF3L4	17.3	0.999	0.931	0.925	0.984	1.007	1.027	0.0801021	0.112167
Q9UBB4	Ataxin-10 OS=Homo sapiens OX=9606 GN=ATXN10 PE=1 SV=1	ATXN10	53.5	0.982	0.99	0.987	1.007	0.994	0.991	0.0160005	0.112177
P35658	Nuclear pore complex protein Nup214 OS=Homo sapiens OX=9606 GN=NUP214 PE=1 SV=2	NUP214	213.5	1.01	0.996	1	0.95	0.992	0.982	-0.0399017	0.11234
P01871	Immunoglobulin heavy constant mu OS=Homo sapiens OX=9606 GN=IGHM PE=1 SV=4	IGHM	49.4	1.039	1.037	1.035	1.034	1.031	1.021	-0.0116403	0.112457
O00584	Ribonuclease T2 OS=Homo sapiens OX=9606 GN=RNASET2 PE=1 SV=2	RNASET2	29.5	1.028	0.972	1.006	1.077	1.024	1.042	0.0642973	0.112742
P36507	Dual specificity mitogen-activated protein kinase kinase 2 OS=Homo sapiens OX=9606 GN=MAP2K2 PE=1 SV=1	MAP2K2	44.4	1.009	0.952	1.042	1.047	1.07	1.054	0.0785334	0.112842
O00410	Importin-5 OS=Homo sapiens OX=9606 GN=IPO5 PE=1 SV=4	IPO5	123.6	0.988	0.987	0.994	0.994	1	1.015	0.019307	0.112924
O75251	NADH dehydrogenase [ubiquinone] iron-sulfur protein 7, mitochondrial OS=Homo sapiens OX=9606 GN=NDUFS7 PE=1 SV=3	NDUFS7	23.5	0.962	0.933	0.979	0.989	0.991	1.067	0.0843294	0.112935
Q9Y315	Deoxyribose-phosphate aldolase OS=Homo sapiens OX=9606 GN=DERA PE=1 SV=2	DERA	35.2	0.962	0.968	0.982	1.018	0.988	0.982	0.0371698	0.112956
Q6IAA8	Ragulator complex protein LAMTOR1 OS=Homo sapiens OX=9606 GN=LAMTOR1 PE=1 SV=2	LAMTOR1	17.7	1.042	0.984	1.026	0.976	0.99	0.978	-0.0519773	0.113087
Q9NSY1	BMP-2-inducible protein kinase OS=Homo sapiens OX=9606 GN=BMP2K PE=1 SV=2	BMP2K	129.1	0.998	0.959	0.978	0.994	1.004	1.025	0.0426205	0.113241
Q9NXG2	THUMP domain-containing protein 1 OS=Homo sapiens OX=9606 GN=THUMPD1 PE=1 SV=2	THUMPD1	39.3	0.985	0.985	0.988	0.981	0.984	0.974	-0.00929669	0.113354
Q8IV04	Carabin OS=Homo sapiens OX=9606 GN=TBC1D10C PE=1 SV=1	TBC1D10C	49.7	0.968	0.973	0.962	0.974	0.988	1.014	0.03583	0.113488
Q96JZ2	Hematopoietic SH2 domain-containing protein OS=Homo sapiens OX=9606 GN=HSH2D PE=1 SV=1	HSH2D	39	0.98	0.975	0.944	0.979	0.998	1.008	0.0421756	0.113689
Q96D70	R3H domain-containing protein 4 OS=Homo sapiens OX=9606 GN=R3HDM4 PE=1 SV=3	R3HDM4	30.3	0.997	1.037	1.069	0.846	0.95	0.998	-0.151332	0.113844
Q9NW13	RNA-binding protein 28 OS=Homo sapiens OX=9606 GN=RBM28 PE=1 SV=3	RBM28	85.7	0.996	0.992	1.023	0.991	0.969	0.981	-0.0339359	0.113856
P60842	Eukaryotic initiation factor 4A-I OS=Homo sapiens OX=9606 GN=EIF4A1 PE=1 SV=1	EIF4A1	46.1	1.016	1.021	1.026	1.018	1.01	1.002	-0.0156276	0.113875
P03897	NADH-ubiquinone oxidoreductase chain 3 OS=Homo sapiens OX=9606 GN=MT-ND3 PE=1 SV=1	MT-ND3	13.2	0.898	0.901	0.848	1.008	0.908	0.936	0.107616	0.114235
Q9NWS0	PIH1 domain-containing protein 1 OS=Homo sapiens OX=9606 GN=PIH1D1 PE=1 SV=1	PIH1D1	32.3	1.018	1.02	0.994	0.958	0.99	0.996	-0.0424921	0.114252
Q10472	Polypeptide N-acetylgalactosaminyltransferase 1 OS=Homo sapiens OX=9606 GN=GALNT1 PE=1 SV=1	GALNT1	64.2	0.994	1.01	0.998	1.015	1.006	1.025	0.020992	0.114385
Q9P0U1	Mitochondrial import receptor subunit TOM7 homolog OS=Homo sapiens OX=9606 GN=TOMM7 PE=1 SV=1	TOMM7	6.2	0.974	0.851	0.963	1.106	0.997	1.006	0.15722	0.114422
Q9Y2I8	WD repeat-containing protein 37 OS=Homo sapiens OX=9606 GN=WDR37 PE=1 SV=2	WDR37	54.6	0.97	0.976	0.981	0.983	0.981	0.994	0.0151993	0.114439
Q9H993	Damage-control phosphatase ARMT1 OS=Homo sapiens OX=9606 GN=ARMT1 PE=1 SV=1	ARMT1	51.1	0.973	1.021	0.98	1.068	1.003	1.051	0.0700659	0.114571
Q9Y4R8	Telomere length regulation protein TEL2 homolog OS=Homo sapiens OX=9606 GN=TELO2 PE=1 SV=2	TELO2	91.7	0.996	1	1.006	1.03	1.007	1.011	0.0219389	0.114692
P62380	TATA box-binding protein-like 1 OS=Homo sapiens OX=9606 GN=TBPL1 PE=1 SV=1	TBPL1	20.9	1.018	1.038		1.003	0.992		-0.0434515	0.114825
Q9H1E3	Nuclear ubiquitous casein and cyclin-dependent kinase substrate 1 OS=Homo sapiens OX=9606 GN=NUCKS1 PE=1 SV=1	NUCKS1	27.3	1.002	0.986	0.956	1.026	1.01	1.001	0.0448692	0.115111
Q15233	Non-POU domain-containing octamer-binding protein OS=Homo sapiens OX=9606 GN=NONO PE=1 SV=4	NONO	54.2	1.013	1.013	1.002	1.002	0.985	1.001	-0.0191851	0.115117
O75312	Zinc finger protein ZPR1 OS=Homo sapiens OX=9606 GN=ZPR1 PE=1 SV=1	ZPR1	50.9	1.027	0.998	1.005	0.996	0.988	0.992	-0.0259433	0.115362
P48736	Phosphatidylinositol 4,5-bisphosphate 3-kinase catalytic subunit gamma isoform OS=Homo sapiens OX=9606 GN=PIK3CG PE=1 SV=3	PIK3CG	126.4	0.963	1.003	1.055	0.958	0.964	0.923	-0.0865975	0.115389
Q9Y657	Spindlin-1 OS=Homo sapiens OX=9606 GN=SPIN1 PE=1 SV=3	SPIN1	29.6	0.971	0.962	0.979	1.05	0.977	1.014	0.0625355	0.1154
Q68DK7	Male-specific lethal 1 homolog OS=Homo sapiens OX=9606 GN=MSL1 PE=1 SV=3	MSL1	67.1	0.994	1.007	1.092	0.998	0.948	0.925	-0.107454	0.115451
Q92830	Histone acetyltransferase KAT2A OS=Homo sapiens OX=9606 GN=KAT2A PE=1 SV=3	KAT2A	93.9	0.99	0.994	1.014	0.986	0.987	0.974	-0.0247533	0.11557
Q9UJY5	ADP-ribosylation factor-binding protein GGA1 OS=Homo sapiens OX=9606 GN=GGA1 PE=1 SV=1	GGA1	70.3	1.014	0.982	0.981	0.945	0.975	0.971	-0.0422906	0.115891
Q7Z434	Mitochondrial antiviral-signaling protein OS=Homo sapiens OX=9606 GN=MAVS PE=1 SV=2	MAVS	56.5	1.029	1.013	1.006	0.966	1.013	0.97	-0.0476371	0.116065
Q8WTW3	Conserved oligomeric Golgi complex subunit 1 OS=Homo sapiens OX=9606 GN=COG1 PE=1 SV=1	COG1	108.9	0.953	0.971	0.996	1.018	0.996	0.994	0.0428362	0.11609
Q96ST2	Protein IWS1 homolog OS=Homo sapiens OX=9606 GN=IWS1 PE=1 SV=2	IWS1	91.9	1.04	0.98	1.018	0.971	0.99	0.94	-0.0665716	0.116093
O43592	Exportin-T OS=Homo sapiens OX=9606 GN=XPOT PE=1 SV=2	XPOT	109.9	0.983	1	1.007	1.027	1.007	1.012	0.0267705	0.116126
Q96DM3	Regulator of MON1-CCZ1 complex OS=Homo sapiens OX=9606 GN=RMC1 PE=1 SV=2	RMC1	74.9	1.01	1.008	0.996	1.022	1.026	1.008	0.0199651	0.116178
Q5F1R6	DnaJ homolog subfamily C member 21 OS=Homo sapiens OX=9606 GN=DNAJC21 PE=1 SV=2	DNAJC21	62	0.996	0.974	0.957	1.042	1.01	0.989	0.0551231	0.116273
Q96T37	RNA-binding protein 15 OS=Homo sapiens OX=9606 GN=RBM15 PE=1 SV=2	RBM15	107.1	0.998	0.994	0.985	0.99	0.962	0.97	-0.026903	0.116494
Q16842	CMP-N-acetylneuraminate-beta-galactosamide-alpha-2,3-sialyltransferase 2 OS=Homo sapiens OX=9606 GN=ST3GAL2 PE=1 SV=1	ST3GAL2	40.1	0.983	1.022		1.052	1.074		0.0845394	0.116634
Q99952	Tyrosine-protein phosphatase non-receptor type 18 OS=Homo sapiens OX=9606 GN=PTPN18 PE=1 SV=2	PTPN18	50.5	1.03	1.031	1.016	1.045	1.042	1.03	0.0186337	0.116729
Q8N0U8	Vitamin K epoxide reductase complex subunit 1-like protein 1 OS=Homo sapiens OX=9606 GN=VKORC1L1 PE=1 SV=2	VKORC1L1	19.8	0.982	0.987	0.978	1.053	0.996	1.004	0.0509805	0.116902
Q7Z4K8	Tripartite motif-containing protein 46 OS=Homo sapiens OX=9606 GN=TRIM46 PE=2 SV=2	TRIM46	83.4	1.004	1.043	1.023	0.933	1.016	0.894	-0.110825	0.116923
Q7L804	Rab11 family-interacting protein 2 OS=Homo sapiens OX=9606 GN=RAB11FIP2 PE=1 SV=1	RAB11FIP2	58.2	1.015		1.052	0.928		0.976	-0.118505	0.116938
Q13029	PR domain zinc finger protein 2 OS=Homo sapiens OX=9606 GN=PRDM2 PE=1 SV=3	PRDM2	188.8	1.042	1.024	1.031	1.022	0.998	0.956	-0.0574969	0.117163
O75146	Huntingtin-interacting protein 1-related protein OS=Homo sapiens OX=9606 GN=HIP1R PE=1 SV=2	HIP1R	119.3	0.951	0.956	0.961	0.976	0.96	0.965	0.0165053	0.117317
Q9Y3I0	RNA-splicing ligase RtcB homolog OS=Homo sapiens OX=9606 GN=RTCB PE=1 SV=1	RTCB	55.2	1.011	1.013	0.998	0.998	0.994	1	-0.0143935	0.117325
O75330	Hyaluronan mediated motility receptor OS=Homo sapiens OX=9606 GN=HMMR PE=1 SV=2	HMMR	84	1.01	0.992	1.009	0.985	0.997	0.988	-0.0197798	0.117352
Q8NF50	Dedicator of cytokinesis protein 8 OS=Homo sapiens OX=9606 GN=DOCK8 PE=1 SV=3	DOCK8	238.4	0.994	0.994	1.002	1.012	0.998	1.014	0.0163127	0.117486
Q9NWH9	SAFB-like transcription modulator OS=Homo sapiens OX=9606 GN=SLTM PE=1 SV=2	SLTM	117.1	0.99	0.974	0.99	1.01	1.001	0.99	0.0227735	0.11759
Q92546	RAB6A-GEF complex partner protein 2 OS=Homo sapiens OX=9606 GN=RGP1 PE=1 SV=1	RGP1	42.4	0.994	1.018	1.02	1.001	0.987	0.968	-0.0366235	0.117665
P61006	Ras-related protein Rab-8A OS=Homo sapiens OX=9606 GN=RAB8A PE=1 SV=1	RAB8A	23.7	0.968	0.936	0.99	0.986	1	1.032	0.0605279	0.117764
O95298	NADH dehydrogenase [ubiquinone] 1 subunit C2 OS=Homo sapiens OX=9606 GN=NDUFC2 PE=1 SV=1	NDUFC2	14.2	1.009	1	0.987	1.005	1.023	1.042	0.035201	0.117821
Q96CN7	Isochorismatase domain-containing protein 1 OS=Homo sapiens OX=9606 GN=ISOC1 PE=1 SV=3	ISOC1	32.2	0.994	1.006	0.986	0.98	0.988	0.98	-0.0184776	0.117855
Q3KR37	Protein Aster-B OS=Homo sapiens OX=9606 GN=GRAMD1B PE=1 SV=1	GRAMD1B	85.3		1.035	1.006		0.984	0.981	-0.0547469	0.117895
Q92615	La-related protein 4B OS=Homo sapiens OX=9606 GN=LARP4B PE=1 SV=3	LARP4B	80.5	0.997	0.99	1	0.993	0.984	0.986	-0.0116386	0.117912
O94855	Protein transport protein Sec24D OS=Homo sapiens OX=9606 GN=SEC24D PE=1 SV=2	SEC24D	112.9	1.009	0.992	0.988	1.007	1.067	1.026	0.0526053	0.117921
Q5T280	Putative methyltransferase C9orf114 OS=Homo sapiens OX=9606 GN=SPOUT1 PE=1 SV=3	SPOUT1	42	0.986	0.975	0.98	0.982	1.01	1.022	0.0353726	0.117922
O60870	DNA/RNA-binding protein KIN17 OS=Homo sapiens OX=9606 GN=KIN PE=1 SV=2	KIN	45.3	0.977	1.014	0.978	0.968	0.964	0.965	-0.0354174	0.117993
Q92621	Nuclear pore complex protein Nup205 OS=Homo sapiens OX=9606 GN=NUP205 PE=1 SV=3	NUP205	227.8	0.98	0.986	0.988	1.004	0.986	0.999	0.0169931	0.118109
Q10570	Cleavage and polyadenylation specificity factor subunit 1 OS=Homo sapiens OX=9606 GN=CPSF1 PE=1 SV=2	CPSF1	160.8	1.007	0.999	0.996	0.978	0.999	0.982	-0.0208143	0.118242
Q96GK7	Fumarylacetoacetate hydrolase domain-containing protein 2A OS=Homo sapiens OX=9606 GN=FAHD2A PE=1 SV=1	FAHD2A	34.6	1.002	0.982	0.991	1	1.054	1.02	0.0472275	0.118389
Q86VP1	Tax1-binding protein 1 OS=Homo sapiens OX=9606 GN=TAX1BP1 PE=1 SV=2	TAX1BP1	90.8	0.974	0.991	0.999	1.043	1.03	0.992	0.0483416	0.118465
Q7L1Q6	Basic leucine zipper and W2 domain-containing protein 1 OS=Homo sapiens OX=9606 GN=BZW1 PE=1 SV=1	BZW1	48	0.982	0.989	0.993	0.992	1	1.013	0.0198195	0.118466
P37198	Nuclear pore glycoprotein p62 OS=Homo sapiens OX=9606 GN=NUP62 PE=1 SV=3	NUP62	53.2	1.021	1.018	0.997	1.004	0.986	0.965	-0.0390137	0.118528
Q9NWT1	p21-activated protein kinase-interacting protein 1 OS=Homo sapiens OX=9606 GN=PAK1IP1 PE=1 SV=2	PAK1IP1	43.9	0.994	0.992	0.976	0.994	1.031	1.009	0.0346494	0.118635
Q96P11	28S rRNA (cytosine-C(5))-methyltransferase OS=Homo sapiens OX=9606 GN=NSUN5 PE=1 SV=2	NSUN5	46.7	0.983	1.004	1.034	0.961	0.985	0.978	-0.0470829	0.118724
Q3V6T2	Girdin OS=Homo sapiens OX=9606 GN=CCDC88A PE=1 SV=2	CCDC88A	215.9	1.001	1.021	0.992	0.993	0.984	0.983	-0.0260822	0.118733
Q14680	Maternal embryonic leucine zipper kinase OS=Homo sapiens OX=9606 GN=MELK PE=1 SV=3	MELK	74.6	1.011	0.978	0.971	1.002	1.044	1.017	0.0493482	0.118815
Q14241	Elongin-A OS=Homo sapiens OX=9606 GN=ELOA PE=1 SV=2	ELOA	89.9	0.997	1.006	1.001	0.969	0.999	0.982	-0.0261699	0.118873
Q9Y4E1	WASH complex subunit 2C OS=Homo sapiens OX=9606 GN=WASHC2C PE=1 SV=4	WASHC2C	144.8	1.006	0.992	1.005	0.957	0.997	0.975	-0.0359963	0.118936
Q15942	Zyxin OS=Homo sapiens OX=9606 GN=ZYX PE=1 SV=1	ZYX	61.2	0.998	0.976	0.973	0.956	0.965	0.972	-0.0266807	0.118983
Q9NPR2	Semaphorin-4B OS=Homo sapiens OX=9606 GN=SEMA4B PE=1 SV=4	SEMA4B	92.7	0.995		0.994	1.023		1.059	0.0659268	0.119048
Q8WUM0	Nuclear pore complex protein Nup133 OS=Homo sapiens OX=9606 GN=NUP133 PE=1 SV=2	NUP133	128.9	0.996	0.99	0.994	0.97	0.993	0.966	-0.0249041	0.119153
Q00169	Phosphatidylinositol transfer protein alpha isoform OS=Homo sapiens OX=9606 GN=PITPNA PE=1 SV=2	PITPNA	31.8	0.981	0.998	0.983	1.002	0.999	0.995	0.016466	0.119286
O95819	Mitogen-activated protein kinase kinase kinase kinase 4 OS=Homo sapiens OX=9606 GN=MAP4K4 PE=1 SV=2	MAP4K4	142	1.004	1.01	0.958	1.051	1.004	1.058	0.0668715	0.119384
Q96GX9	Methylthioribulose-1-phosphate dehydratase OS=Homo sapiens OX=9606 GN=APIP PE=1 SV=1	APIP	27.1	0.992	0.996	0.964	1.023	0.992	1.042	0.0504238	0.119509
Q9BX95	Sphingosine-1-phosphate phosphatase 1 OS=Homo sapiens OX=9606 GN=SGPP1 PE=1 SV=2	SGPP1	49.1	1.057	1.027	0.992	0.962	1.003	0.98	-0.0627879	0.119777
Q8N5M4	Tetratricopeptide repeat protein 9C OS=Homo sapiens OX=9606 GN=TTC9C PE=1 SV=1	TTC9C	20	1.07	1.097	1.053	0.991	1.058	1.032	-0.063662	0.119782
Q9BRU9	rRNA-processing protein UTP23 homolog OS=Homo sapiens OX=9606 GN=UTP23 PE=1 SV=2	UTP23	28.4	1.022	0.973	1.003	0.93	0.967	0.979	-0.0599367	0.119842
Q13487	snRNA-activating protein complex subunit 2 OS=Homo sapiens OX=9606 GN=SNAPC2 PE=1 SV=1	SNAPC2	35.5	1.038	0.999	1.001	0.956	1.005	0.951	-0.0611115	0.119856
Q99633	Pre-mRNA-splicing factor 18 OS=Homo sapiens OX=9606 GN=PRPF18 PE=1 SV=1	PRPF18	39.8	1.026	0.953	1.045	0.954	0.949	0.955	-0.0814522	0.119875
Q8N6T7	NAD-dependent protein deacetylase sirtuin-6 OS=Homo sapiens OX=9606 GN=SIRT6 PE=1 SV=2	SIRT6	39.1	1.016	1.059	0.98	0.982	0.972	0.964	-0.0661925	0.119921
L0R8F8	MIEF1 upstream open reading frame protein OS=Homo sapiens OX=9606 GN=MIEF1 PE=1 SV=1	MIEF1	8.4	1.015	0.955	0.959	1.016	1.008	1.022	0.0565077	0.119926
Q9BVC6	Transmembrane protein 109 OS=Homo sapiens OX=9606 GN=TMEM109 PE=1 SV=1	TMEM109	26.2	0.981	0.974	0.98	0.99	0.996	1.038	0.0430976	0.12001
Q9NVQ4	Fas apoptotic inhibitory molecule 1 OS=Homo sapiens OX=9606 GN=FAIM PE=1 SV=1	FAIM	20.2	0.966	1	1.001	1.09	1.031	1.006	0.0757743	0.120259
Q9H9P8	L-2-hydroxyglutarate dehydrogenase, mitochondrial OS=Homo sapiens OX=9606 GN=L2HGDH PE=1 SV=3	L2HGDH	50.3	0.995	0.984	1.008	1.012	1.03	1.005	0.0286923	0.120314
P10809	60 kDa heat shock protein, mitochondrial OS=Homo sapiens OX=9606 GN=HSPD1 PE=1 SV=2	HSPD1	61	1.042	1.024	1.024	0.99	1.017	1.018	-0.0306717	0.120428
Q8N9N8	Probable RNA-binding protein EIF1AD OS=Homo sapiens OX=9606 GN=EIF1AD PE=1 SV=1	EIF1AD	19	0.955	0.996	0.998	1.022	1.062	1	0.0645769	0.120572
Q9P003	Protein cornichon homolog 4 OS=Homo sapiens OX=9606 GN=CNIH4 PE=1 SV=1	CNIH4	16.1	1.022	0.944	1.049	0.901	0.97	0.923	-0.109826	0.120631
P15559	NAD(P)H dehydrogenase [quinone] 1 OS=Homo sapiens OX=9606 GN=NQO1 PE=1 SV=1	NQO1	30.8	1.002	1.035	0.998	0.994	0.987	0.983	-0.0341511	0.120664
Q9Y619	Mitochondrial ornithine transporter 1 OS=Homo sapiens OX=9606 GN=SLC25A15 PE=1 SV=1	SLC25A15	32.7	0.98	0.992	1.01	1.031	1.001	1.024	0.0353643	0.121574
Q12933	TNF receptor-associated factor 2 OS=Homo sapiens OX=9606 GN=TRAF2 PE=1 SV=2	TRAF2	55.8	0.958	1.016	0.984	1.006	1.026	1.052	0.0601807	0.121698
P07900	Heat shock protein HSP 90-alpha OS=Homo sapiens OX=9606 GN=HSP90AA1 PE=1 SV=5	HSP90AA1	84.6	1.02	1.027	1.028	1.015	1.019	1.022	-0.00894187	0.121729
O43181	NADH dehydrogenase [ubiquinone] iron-sulfur protein 4, mitochondrial OS=Homo sapiens OX=9606 GN=NDUFS4 PE=1 SV=1	NDUFS4	20.1	0.983	1.02	1.012	0.988	0.976	0.982	-0.0334006	0.122086
O00635	E3 ubiquitin-protein ligase TRIM38 OS=Homo sapiens OX=9606 GN=TRIM38 PE=1 SV=1	TRIM38	53.4	1.016	0.988	0.981	1.027	1.006	1.027	0.0358007	0.12217
P51795	H(+)/Cl(-) exchange transporter 5 OS=Homo sapiens OX=9606 GN=CLCN5 PE=1 SV=2	CLCN5	90.7	1.022	1.036	1.03	1.007	0.997	1.027	-0.0268789	0.122216
P51784	Ubiquitin carboxyl-terminal hydrolase 11 OS=Homo sapiens OX=9606 GN=USP11 PE=1 SV=3	USP11	109.7	0.985	1.008	1.004	0.976	0.988	0.986	-0.0228041	0.122217
Q9BRP4	Proteasomal ATPase-associated factor 1 OS=Homo sapiens OX=9606 GN=PAAF1 PE=1 SV=2	PAAF1	42.2	0.961	0.985	1	1.025	1.015	0.993	0.0419881	0.122247
P27635	60S ribosomal protein L10 OS=Homo sapiens OX=9606 GN=RPL10 PE=1 SV=4	RPL10	24.6	1.032	1.03	1.06	1.011	1.031	1.012	-0.0317705	0.122307
Q8NBL1	Protein O-glucosyltransferase 1 OS=Homo sapiens OX=9606 GN=POGLUT1 PE=1 SV=1	POGLUT1	46.2	0.996	0.98	1.002	1.012	1.039	1.002	0.0358838	0.122327
Q9NXS2	Glutaminyl-peptide cyclotransferase-like protein OS=Homo sapiens OX=9606 GN=QPCTL PE=1 SV=2	QPCTL	42.9	0.946	0.98	1.008	1.027	1.061	0.997	0.0724016	0.122405
P20020	Plasma membrane calcium-transporting ATPase 1 OS=Homo sapiens OX=9606 GN=ATP2B1 PE=1 SV=4	ATP2B1	134.6	1.035	1.028	1.02	1.022	1.018	1.015	-0.0131625	0.122502
P63151	Serine/threonine-protein phosphatase 2A 55 kDa regulatory subunit B alpha isoform OS=Homo sapiens OX=9606 GN=PPP2R2A PE=1 SV=1	PPP2R2A	51.7	1.018	1	1.046	0.992	1.003	0.96	-0.0522582	0.122566
Q8NB49	Phospholipid-transporting ATPase IG OS=Homo sapiens OX=9606 GN=ATP11C PE=1 SV=3	ATP11C	129.4	1.018	1.003	1.043	1.042	1.04	1.059	0.0358076	0.12261
Q49AG3	Zinc finger BED domain-containing protein 5 OS=Homo sapiens OX=9606 GN=ZBED5 PE=2 SV=2	ZBED5	78.9	1.032		1.01	0.915		0.97	-0.115418	0.122839
Q9H8H0	Nucleolar protein 11 OS=Homo sapiens OX=9606 GN=NOL11 PE=1 SV=1	NOL11	81.1	0.991	0.978	0.984	1.022	1.002	0.989	0.0290193	0.12294
O95714	E3 ubiquitin-protein ligase HERC2 OS=Homo sapiens OX=9606 GN=HERC2 PE=1 SV=2	HERC2	526.9	0.998	0.992	0.988	1	1.006	0.996	0.0115802	0.123297
Q9BRT6	Protein LLP homolog OS=Homo sapiens OX=9606 GN=LLPH PE=1 SV=1	LLPH	15.2	1.018	0.99	0.997	0.973	0.961	0.995	-0.0369568	0.123414
Q9BZE2	tRNA pseudouridine(38/39) synthase OS=Homo sapiens OX=9606 GN=PUS3 PE=1 SV=3	PUS3	55.6		0.971	1.002		0.939	0.896	-0.104611	0.123487
Q9BYG3	MKI67 FHA domain-interacting nucleolar phosphoprotein OS=Homo sapiens OX=9606 GN=NIFK PE=1 SV=1	NIFK	34.2	0.982	0.984	1.002	0.959	0.986	0.958	-0.0319465	0.123544
Q8IXQ5	Kelch-like protein 7 OS=Homo sapiens OX=9606 GN=KLHL7 PE=1 SV=2	KLHL7	65.9	0.998	0.958	0.959	0.99	1.035	1	0.0534393	0.123565
O15439	ATP-binding cassette sub-family C member 4 OS=Homo sapiens OX=9606 GN=ABCC4 PE=1 SV=3	ABCC4	149.4	1.003	1.039	1.01	0.998	0.976	1	-0.0373503	0.124054
P07948	Tyrosine-protein kinase Lyn OS=Homo sapiens OX=9606 GN=LYN PE=1 SV=3	LYN	58.5	1.032	1.04	1.046	1.035	1.023	1.007	-0.0247339	0.124119
Q8TCJ2	Dolichyl-diphosphooligosaccharide--protein glycosyltransferase subunit STT3B OS=Homo sapiens OX=9606 GN=STT3B PE=1 SV=1	STT3B	93.6	1.001	0.998	0.987	1.032	1.007	1.004	0.0272802	0.124173
Q8NDX5	Polyhomeotic-like protein 3 OS=Homo sapiens OX=9606 GN=PHC3 PE=1 SV=1	PHC3	106.1	0.997	0.974	0.984	0.988	1.022	1.02	0.0361597	0.124341
P00846	ATP synthase subunit a OS=Homo sapiens OX=9606 GN=MT-ATP6 PE=1 SV=1	MT-ATP6	24.8	0.948	0.975	0.968	0.995	1.021	0.971	0.0471286	0.124347
Q2TB18	Protein asteroid homolog 1 OS=Homo sapiens OX=9606 GN=ASTE1 PE=1 SV=1	ASTE1	77	1.02	1.084		0.971	0.974		-0.113365	0.124363
Q9BRZ2	E3 ubiquitin-protein ligase TRIM56 OS=Homo sapiens OX=9606 GN=TRIM56 PE=1 SV=3	TRIM56	81.4	1.042	0.996	1.008	0.921	1	0.968	-0.0763457	0.124372
O75503	Ceroid-lipofuscinosis neuronal protein 5 OS=Homo sapiens OX=9606 GN=CLN5 PE=1 SV=2	CLN5	41.5	0.973	1.004	0.994	1.04	1.034	0.995	0.04682	0.124486
Q92973	Transportin-1 OS=Homo sapiens OX=9606 GN=TNPO1 PE=1 SV=2	TNPO1	102.3	1.004	0.99	0.995	1.015	0.999	1.025	0.0239338	0.124621
P52815	39S ribosomal protein L12, mitochondrial OS=Homo sapiens OX=9606 GN=MRPL12 PE=1 SV=2	MRPL12	21.3	1.018	1.002	0.994	0.986	0.994	0.991	-0.0207308	0.124787
Q13596	Sorting nexin-1 OS=Homo sapiens OX=9606 GN=SNX1 PE=1 SV=3	SNX1	59	1.002	1.005	0.972	1.04	0.999	1.054	0.0541787	0.124862
Q9H4E7	Differentially expressed in FDCP 6 homolog OS=Homo sapiens OX=9606 GN=DEF6 PE=1 SV=1	DEF6	73.9	1.016	1.001	1.008	0.961	0.999	0.992	-0.0352424	0.124894
P62910	60S ribosomal protein L32 OS=Homo sapiens OX=9606 GN=RPL32 PE=1 SV=2	RPL32	15.9	1.008	0.98	1.027	1.05	1.025	1.031	0.0428998	0.124971
P63173	60S ribosomal protein L38 OS=Homo sapiens OX=9606 GN=RPL38 PE=1 SV=2	RPL38	8.2	0.986	1.025	1.003	1.019	1.029	1.047	0.03826	0.125155
Q01970	1-phosphatidylinositol 4,5-bisphosphate phosphodiesterase beta-3 OS=Homo sapiens OX=9606 GN=PLCB3 PE=1 SV=2	PLCB3	138.7	1.006	1.029	1.009	0.996	0.983	1.007	-0.0277542	0.125202
P82979	SAP domain-containing ribonucleoprotein OS=Homo sapiens OX=9606 GN=SARNP PE=1 SV=3	SARNP	23.7	1.018	1.034	0.988	0.986	0.98	0.993	-0.0389616	0.125333
P07910	Heterogeneous nuclear ribonucleoproteins C1/C2 OS=Homo sapiens OX=9606 GN=HNRNPC PE=1 SV=4	HNRNPC	33.7	0.99	0.996	1.011	0.989	0.984	0.987	-0.0179219	0.125492
P31943	Heterogeneous nuclear ribonucleoprotein H OS=Homo sapiens OX=9606 GN=HNRNPH1 PE=1 SV=4	HNRNPH1	49.2	0.982	1.005	0.984	0.973	0.982	0.962	-0.0264632	0.125907
Q9Y678	Coatomer subunit gamma-1 OS=Homo sapiens OX=9606 GN=COPG1 PE=1 SV=1	COPG1	97.7	1.006	1.015	1.012	1.02	1.013	1.023	0.010899	0.125976
Q8NHU6	Tudor domain-containing protein 7 OS=Homo sapiens OX=9606 GN=TDRD7 PE=1 SV=2	TDRD7	123.5	0.992	0.981	0.97	0.998	0.989	1.019	0.0305575	0.125988
A6NI72	Putative neutrophil cytosol factor 1B OS=Homo sapiens OX=9606 GN=NCF1B PE=5 SV=2	NCF1B	44.8	0.991	1.037	1.03	1.1	1.035	1.06	0.0632275	0.126019
Q04724	Transducin-like enhancer protein 1 OS=Homo sapiens OX=9606 GN=TLE1 PE=1 SV=2	TLE1	83.1	1.012	0.992	1.03	0.99	0.992	0.95	-0.049336	0.12634
Q9BW60	Elongation of very long chain fatty acids protein 1 OS=Homo sapiens OX=9606 GN=ELOVL1 PE=1 SV=1	ELOVL1	32.6	1	1.014	0.973	0.984	0.958	0.961	-0.0411527	0.126564
Q8WWH5	Probable tRNA pseudouridine synthase 1 OS=Homo sapiens OX=9606 GN=TRUB1 PE=1 SV=1	TRUB1	37.2	0.978	1.003	0.998	0.984	0.974	0.972	-0.0239275	0.126763
Q7Z2Z2	Elongation factor-like GTPase 1 OS=Homo sapiens OX=9606 GN=EFL1 PE=1 SV=2	EFL1	125.4	1.009	1.032	1.015	0.979	1.014	0.992	-0.0339136	0.127076
Q96T60	Bifunctional polynucleotide phosphatase/kinase OS=Homo sapiens OX=9606 GN=PNKP PE=1 SV=1	PNKP	57	1.005	0.994	0.996	1.008	1.022	1.003	0.0181895	0.127184
Q5VTL8	Pre-mRNA-splicing factor 38B OS=Homo sapiens OX=9606 GN=PRPF38B PE=1 SV=1	PRPF38B	64.4	0.989	1.022	1.018	1.022	1.036	1.038	0.0315639	0.127458
Q9H3S7	Tyrosine-protein phosphatase non-receptor type 23 OS=Homo sapiens OX=9606 GN=PTPN23 PE=1 SV=1	PTPN23	178.9	1.001	0.98	0.98	0.997	1.004	1.002	0.02032	0.12757
Q92918	Mitogen-activated protein kinase kinase kinase kinase 1 OS=Homo sapiens OX=9606 GN=MAP4K1 PE=1 SV=1	MAP4K1	91.2	1.006	1.014	1.003	1.007	0.977	0.983	-0.0269761	0.127584
Q53GS7	Nucleoporin GLE1 OS=Homo sapiens OX=9606 GN=GLE1 PE=1 SV=2	GLE1	79.8	1	1.003	0.99	0.988	0.993	0.987	-0.0121012	0.127625
Q9Y2L1	Exosome complex exonuclease RRP44 OS=Homo sapiens OX=9606 GN=DIS3 PE=1 SV=2	DIS3	108.9	0.986	0.992	0.99	1	0.99	1.004	0.0125831	0.127715
Q15526	Surfeit locus protein 1 OS=Homo sapiens OX=9606 GN=SURF1 PE=1 SV=1	SURF1	33.3	0.997	1.015	0.993	0.958	1	0.952	-0.0463458	0.127727
P30519	Heme oxygenase 2 OS=Homo sapiens OX=9606 GN=HMOX2 PE=1 SV=2	HMOX2	36	1.011	1.001	1.012	1.005	0.996	0.997	-0.0124578	0.127771
Q00535	Cyclin-dependent-like kinase 5 OS=Homo sapiens OX=9606 GN=CDK5 PE=1 SV=3	CDK5	33.3	0.992		1.004	1.05		1.022	0.0539123	0.127817
Q16512	Serine/threonine-protein kinase N1 OS=Homo sapiens OX=9606 GN=PKN1 PE=1 SV=2	PKN1	103.9	0.995	0.994	0.986	1.015	0.992	1.018	0.0240455	0.127835
Q9BUZ4	TNF receptor-associated factor 4 OS=Homo sapiens OX=9606 GN=TRAF4 PE=1 SV=1	TRAF4	53.5	0.988	0.973	0.965	1	1.002	0.98	0.0273505	0.127881
P51957	Serine/threonine-protein kinase Nek4 OS=Homo sapiens OX=9606 GN=NEK4 PE=1 SV=2	NEK4	94.5	1.118		1.017	0.954		0.898	-0.205152	0.12799
Q15691	Microtubule-associated protein RP/EB family member 1 OS=Homo sapiens OX=9606 GN=MAPRE1 PE=1 SV=3	MAPRE1	30	1.006	1.018	0.992	0.996	0.985	0.988	-0.0226593	0.128016
Q8NBI2	Lysosomal membrane ascorbate-dependent ferrireductase CYB561A3 OS=Homo sapiens OX=9606 GN=CYB561A3 PE=1 SV=1	CYB561A3	27.2	0.942	0.905	0.935	1.048	0.985	0.939	0.0953117	0.128341
Q86WR0	Coiled-coil domain-containing protein 25 OS=Homo sapiens OX=9606 GN=CCDC25 PE=1 SV=2	CCDC25	24.5	1.02	1.05	1.103	1.023	0.967	1.013	-0.079443	0.128465
O95070	Protein YIF1A OS=Homo sapiens OX=9606 GN=YIF1A PE=1 SV=2	YIF1A	32		0.983	0.942		1.011	1.025	0.0808791	0.128474
Q9H9C1	Spermatogenesis-defective protein 39 homolog OS=Homo sapiens OX=9606 GN=VIPAS39 PE=1 SV=1	VIPAS39	57	0.99	0.96	0.974	0.988	1.098	1.026	0.0898987	0.128502
Q9UHC6	Contactin-associated protein-like 2 OS=Homo sapiens OX=9606 GN=CNTNAP2 PE=1 SV=1	CNTNAP2	148.1	1.022	0.935	0.903	1.097	1.049	0.987	0.13153	0.128502
Q96PY5	Formin-like protein 2 OS=Homo sapiens OX=9606 GN=FMNL2 PE=1 SV=3	FMNL2	123.2	1	0.979	0.975	1.05	1.034	0.987	0.0560387	0.128749
Q96SB4	SRSF protein kinase 1 OS=Homo sapiens OX=9606 GN=SRPK1 PE=1 SV=2	SRPK1	74.3	0.97	0.938	0.975	1.007	0.97	0.999	0.0458037	0.128814
P30047	GTP cyclohydrolase 1 feedback regulatory protein OS=Homo sapiens OX=9606 GN=GCHFR PE=1 SV=3	GCHFR	9.7	1.014	1.076	1.105	1.038	0.977	0.995	-0.0860524	0.129071
Q5SQN1	Synaptosomal-associated protein 47 OS=Homo sapiens OX=9606 GN=SNAP47 PE=1 SV=3	SNAP47	52.5	1.076	0.975	1.007	0.965	0.975	0.941	-0.0860187	0.129083
Q9ULV4	Coronin-1C OS=Homo sapiens OX=9606 GN=CORO1C PE=1 SV=1	CORO1C	53.2	0.996	1.007	0.991	1.027	1.009	1.005	0.0224716	0.129474
P05423	DNA-directed RNA polymerase III subunit RPC4 OS=Homo sapiens OX=9606 GN=POLR3D PE=1 SV=2	POLR3D	44.4	0.985	1.029	1.066	0.984	0.993	0.952	-0.0725222	0.129503
P62249	40S ribosomal protein S16 OS=Homo sapiens OX=9606 GN=RPS16 PE=1 SV=2	RPS16	16.4	0.982	0.996	1.026	1.022	1.053	1.023	0.0444523	0.129519
Q1KMD3	Heterogeneous nuclear ribonucleoprotein U-like protein 2 OS=Homo sapiens OX=9606 GN=HNRNPUL2 PE=1 SV=1	HNRNPUL2	85.1	0.984	0.998	0.988	1.012	0.994	1.002	0.0183416	0.129825
Q8TD19	Serine/threonine-protein kinase Nek9 OS=Homo sapiens OX=9606 GN=NEK9 PE=1 SV=2	NEK9	107.1	0.987	0.988	0.99	1.026	1.016	0.988	0.0312857	0.13012
Q02543	60S ribosomal protein L18a OS=Homo sapiens OX=9606 GN=RPL18A PE=1 SV=2	RPL18A	20.7	1.006	0.992	1.016	1.02	1.013	1.027	0.0218522	0.130172
Q5VWQ0	Lysine-specific demethylase 9 OS=Homo sapiens OX=9606 GN=RSBN1 PE=1 SV=2	RSBN1	90	0.978	0.976	0.956	0.974	0.998	1.006	0.0333246	0.13029
P14678	Small nuclear ribonucleoprotein-associated proteins B and B' OS=Homo sapiens OX=9606 GN=SNRPB PE=1 SV=2	SNRPB	24.6	0.976	0.964	0.988	1.003	1.009	0.98	0.0311946	0.130623
Q96JN8	Neuralized-like protein 4 OS=Homo sapiens OX=9606 GN=NEURL4 PE=1 SV=2	NEURL4	166.8	0.985	0.982	1.002	0.944	0.979	0.974	-0.0354174	0.130802
Q93015	N-alpha-acetyltransferase 80 OS=Homo sapiens OX=9606 GN=NAA80 PE=1 SV=2	NAA80	31.4	0.986	0.905	0.938	1.029	0.958	1.047	0.100929	0.130837
Q03169	Tumor necrosis factor alpha-induced protein 2 OS=Homo sapiens OX=9606 GN=TNFAIP2 PE=1 SV=2	TNFAIP2	72.6	1.011	0.996	1.036	0.991	0.999	0.98	-0.0350314	0.130874
Q5T3I0	G patch domain-containing protein 4 OS=Homo sapiens OX=9606 GN=GPATCH4 PE=1 SV=2	GPATCH4	50.4	1.096	1.022	0.992	0.912	0.97	1	-0.109844	0.130914
Q86VV8	Rotatin OS=Homo sapiens OX=9606 GN=RTTN PE=1 SV=3	RTTN	248.5	0.979	0.926	0.996	1.02	1.002	1.005	0.0613384	0.130933
P10398	Serine/threonine-protein kinase A-Raf OS=Homo sapiens OX=9606 GN=ARAF PE=1 SV=2	ARAF	67.5	0.996	0.976	0.991	1.05	1.013	0.996	0.0460015	0.130987
Q9Y6G9	Cytoplasmic dynein 1 light intermediate chain 1 OS=Homo sapiens OX=9606 GN=DYNC1LI1 PE=1 SV=3	DYNC1LI1	56.5	1.022	1.015	1.01	0.992	1.006	1.011	-0.0181054	0.130997
Q8WW01	tRNA-splicing endonuclease subunit Sen15 OS=Homo sapiens OX=9606 GN=TSEN15 PE=1 SV=1	TSEN15	18.6	0.934	0.877	1.046	1.023	1.044	1.108	0.152256	0.131229
P26010	Integrin beta-7 OS=Homo sapiens OX=9606 GN=ITGB7 PE=1 SV=1	ITGB7	86.8		1.024	1.092		0.982	0.966	-0.119346	0.131431
Q96NM4	TOX high mobility group box family member 2 OS=Homo sapiens OX=9606 GN=TOX2 PE=1 SV=2	TOX2	51.6	1.072	1.055	1.078	1.002	1.055	1.046	-0.0466607	0.131442
Q9P2D3	HEAT repeat-containing protein 5B OS=Homo sapiens OX=9606 GN=HEATR5B PE=1 SV=2	HEATR5B	224.2	0.984	0.993	0.984	1.004	0.989	0.998	0.0145434	0.131557
O15265	Ataxin-7 OS=Homo sapiens OX=9606 GN=ATXN7 PE=1 SV=1	ATXN7	95.4	0.995	0.968	0.965	0.985	1.001	1.011	0.0336035	0.131665
P83916	Chromobox protein homolog 1 OS=Homo sapiens OX=9606 GN=CBX1 PE=1 SV=1	CBX1	21.4	0.99	0.986	0.912	0.978	1.069	1.065	0.107771	0.131788
O75608	Acyl-protein thioesterase 1 OS=Homo sapiens OX=9606 GN=LYPLA1 PE=1 SV=1	LYPLA1	24.7	0.962	0.962	1.005	1.009	1.014	0.994	0.0427065	0.13179
Q9ULD9	Zinc finger protein 608 OS=Homo sapiens OX=9606 GN=ZNF608 PE=1 SV=4	ZNF608	162.1	1.02	0.997	1.045	0.998	0.974	0.999	-0.0435257	0.13181
Q9GZP9	Derlin-2 OS=Homo sapiens OX=9606 GN=DERL2 PE=1 SV=1	DERL2	27.5	1.002	1.024	1.003	1.007	0.951	0.969	-0.0494188	0.132068
Q9P2R7	Succinate--CoA ligase [ADP-forming] subunit beta, mitochondrial OS=Homo sapiens OX=9606 GN=SUCLA2 PE=1 SV=3	SUCLA2	50.3	1.004	1.022	1.01	1.003	1.004	0.992	-0.0176903	0.132099
Q9UL33	Trafficking protein particle complex subunit 2-like protein OS=Homo sapiens OX=9606 GN=TRAPPC2L PE=1 SV=1	TRAPPC2L	16.1	1.016	1.025	1.016	0.981	1	1.016	-0.0285975	0.132157
Q86VZ5	Phosphatidylcholine:ceramide cholinephosphotransferase 1 OS=Homo sapiens OX=9606 GN=SGMS1 PE=1 SV=3	SGMS1	48.6		0.99	0.993		0.933	0.859	-0.146114	0.132165
Q9Y383	Putative RNA-binding protein Luc7-like 2 OS=Homo sapiens OX=9606 GN=LUC7L2 PE=1 SV=2	LUC7L2	46.5	0.981	0.968	0.98	0.966	0.972	0.963	-0.0138579	0.132204
P08238	Heat shock protein HSP 90-beta OS=Homo sapiens OX=9606 GN=HSP90AB1 PE=1 SV=4	HSP90AB1	83.2	1.015	1.034	1.023	0.99	1.018	1.008	-0.0265418	0.132375
Q86VR2	Reticulophagy regulator 3 OS=Homo sapiens OX=9606 GN=RETREG3 PE=1 SV=1	RETREG3	51.4	0.95	0.985	0.956	1.012	0.971	1	0.0451954	0.132428
Q9C0C2	182 kDa tankyrase-1-binding protein OS=Homo sapiens OX=9606 GN=TNKS1BP1 PE=1 SV=4	TNKS1BP1	181.7	1.016	1.007	1.04	0.983	1.01	0.999	-0.0338352	0.132502
Q9BZG1	Ras-related protein Rab-34 OS=Homo sapiens OX=9606 GN=RAB34 PE=1 SV=1	RAB34	29	1.009	1.008	0.955	1.015	1.025	1.062	0.0617646	0.132531
Q8TCS8	Polyribonucleotide nucleotidyltransferase 1, mitochondrial OS=Homo sapiens OX=9606 GN=PNPT1 PE=1 SV=2	PNPT1	85.9	1.011	1.012	1.004	1.006	1.003	0.996	-0.0105237	0.132661
Q5MIZ7	Serine/threonine-protein phosphatase 4 regulatory subunit 3B OS=Homo sapiens OX=9606 GN=PPP4R3B PE=1 SV=2	PPP4R3B	97.4	0.947	0.983	0.971	0.989	0.981	0.996	0.0319683	0.132809
Q96II8	DISP complex protein LRCH3 OS=Homo sapiens OX=9606 GN=LRCH3 PE=1 SV=2	LRCH3	86	0.965	0.995	1.029	0.934	0.948	0.979	-0.0631434	0.132861
Q8NFV4	Protein ABHD11 OS=Homo sapiens OX=9606 GN=ABHD11 PE=1 SV=1	ABHD11	34.7	1.082	1.012	1.038	0.926	0.977	1.027	-0.0961835	0.132886
Q96GC6	Neurotrophin receptor-interacting factor homolog OS=Homo sapiens OX=9606 GN=ZNF274 PE=1 SV=2	ZNF274	74.1	1.033	0.956	1.018	0.924	0.934	0.982	-0.0824339	0.133192
P22670	MHC class II regulatory factor RFX1 OS=Homo sapiens OX=9606 GN=RFX1 PE=1 SV=2	RFX1	104.7	0.997	0.997	0.998	0.927	0.997	0.952	-0.0570465	0.133214
Q9Y2P8	RNA 3'-terminal phosphate cyclase-like protein OS=Homo sapiens OX=9606 GN=RCL1 PE=1 SV=3	RCL1	40.8	1.005	1.008	1.043	0.99	0.991	1.003	-0.034397	0.133415
Q2M296	Methenyltetrahydrofolate synthase domain-containing protein OS=Homo sapiens OX=9606 GN=MTHFSD PE=1 SV=2	MTHFSD	42.1	0.878	1.014	0.957	1.148	1.024	1.008	0.158571	0.133669
Q9Y5X3	Sorting nexin-5 OS=Homo sapiens OX=9606 GN=SNX5 PE=1 SV=1	SNX5	46.8	1.013	1.023	1.002	1.009	0.986	0.991	-0.0249077	0.133937
P63167	Dynein light chain 1, cytoplasmic OS=Homo sapiens OX=9606 GN=DYNLL1 PE=1 SV=1	DYNLL1	10.4	1.001	1.069	0.999	1.071	1.05	1.107	0.0728719	0.133965
P15291	Beta-1,4-galactosyltransferase 1 OS=Homo sapiens OX=9606 GN=B4GALT1 PE=1 SV=5	B4GALT1	43.9	0.984	1.022	1.042	0.986	0.989	0.936	-0.0663481	0.134013
Q9NVI1	Fanconi anemia group I protein OS=Homo sapiens OX=9606 GN=FANCI PE=1 SV=4	FANCI	149.2	0.967	0.964	0.974	0.998	0.968	0.996	0.0280335	0.134133
Q9UGP4	LIM domain-containing protein 1 OS=Homo sapiens OX=9606 GN=LIMD1 PE=1 SV=1	LIMD1	72.1	1.021	1.016	1.043	0.987	1.02	1.002	-0.0336462	0.134144
Q99871	HAUS augmin-like complex subunit 7 OS=Homo sapiens OX=9606 GN=HAUS7 PE=1 SV=3	HAUS7	40.8	1.002	0.998	0.976	1.001	1.011	1.03	0.0316456	0.1342
Q8IY37	Probable ATP-dependent RNA helicase DHX37 OS=Homo sapiens OX=9606 GN=DHX37 PE=1 SV=1	DHX37	129.5	0.969	0.98	0.987	0.991	0.991	1.027	0.0354321	0.13422
P42574	Caspase-3 OS=Homo sapiens OX=9606 GN=CASP3 PE=1 SV=2	CASP3	31.6	0.952	0.935		0.977	1.019		0.0810173	0.134357
P13762	HLA class II histocompatibility antigen, DR beta 4 chain OS=Homo sapiens OX=9606 GN=HLA-DRB4 PE=1 SV=2	HLA-DRB4	29.9	1.092	1.088	1.092	1.118	1.092	1.14	0.0339883	0.134361
Q13620	Cullin-4B OS=Homo sapiens OX=9606 GN=CUL4B PE=1 SV=4	CUL4B	103.9	0.964	0.968	0.972	0.99	0.998	0.968	0.0256048	0.134519
Q969V6	Myocardin-related transcription factor A OS=Homo sapiens OX=9606 GN=MRTFA PE=1 SV=1	MRTFA	98.9	0.984	0.967		1.007	0.995		0.0372282	0.134661
P28074	Proteasome subunit beta type-5 OS=Homo sapiens OX=9606 GN=PSMB5 PE=1 SV=3	PSMB5	28.5	1.005	0.984	0.973	1.029	1.01	0.997	0.0356002	0.134681
P35268	60S ribosomal protein L22 OS=Homo sapiens OX=9606 GN=RPL22 PE=1 SV=2	RPL22	14.8	1.042	1.04	0.998	0.962	1.012	0.991	-0.0548982	0.134691
P21127	Cyclin-dependent kinase 11B OS=Homo sapiens OX=9606 GN=CDK11B PE=1 SV=4	CDK11B	92.6	0.985	1.011	0.99	0.926	0.943	0.994	-0.0606865	0.134738
Q13325	Interferon-induced protein with tetratricopeptide repeats 5 OS=Homo sapiens OX=9606 GN=IFIT5 PE=1 SV=1	IFIT5	55.8	1.054	1.023	1.029	0.978	1.026	1.007	-0.0448151	0.134781
P35611	Alpha-adducin OS=Homo sapiens OX=9606 GN=ADD1 PE=1 SV=2	ADD1	80.9	0.998	0.984	1	1.025	1.011	0.998	0.0249408	0.134888
P30876	DNA-directed RNA polymerase II subunit RPB2 OS=Homo sapiens OX=9606 GN=POLR2B PE=1 SV=1	POLR2B	133.8	0.995	0.988	1.003	0.99	0.975	0.986	-0.0170102	0.134945
P01106	Myc proto-oncogene protein OS=Homo sapiens OX=9606 GN=MYC PE=1 SV=1	MYC	48.8		1.148	1.055		0.853	0.972	-0.271573	0.135137
P35908	Keratin, type II cytoskeletal 2 epidermal OS=Homo sapiens OX=9606 GN=KRT2 PE=1 SV=2	KRT2	65.4	1.13	0.849	0.766	1.035	1.39	1.15	0.381137	0.135151
Q13126	S-methyl-5'-thioadenosine phosphorylase OS=Homo sapiens OX=9606 GN=MTAP PE=1 SV=2	MTAP	31.2	1.002	0.926	0.996	1.051	0.993	1.087	0.0986802	0.135214
Q9NW64	Pre-mRNA-splicing factor RBM22 OS=Homo sapiens OX=9606 GN=RBM22 PE=1 SV=1	RBM22	46.9	1.02	0.984	1.002	0.992	0.973	0.946	-0.0463302	0.135416
P28702	Retinoic acid receptor RXR-beta OS=Homo sapiens OX=9606 GN=RXRB PE=1 SV=2	RXRB	56.9	1.062	1.008	1.052	1.026	0.986	0.995	-0.0541457	0.135558
Q8WUI4	Histone deacetylase 7 OS=Homo sapiens OX=9606 GN=HDAC7 PE=1 SV=2	HDAC7	102.9	1.035	1.004	0.996	0.981	0.997	0.986	-0.0341511	0.135757
Q8TCD5	5'(3')-deoxyribonucleotidase, cytosolic type OS=Homo sapiens OX=9606 GN=NT5C PE=1 SV=2	NT5C	23.4	0.976	0.929	0.977	1.004	1.046	0.976	0.0703417	0.135796
Q9UJW0	Dynactin subunit 4 OS=Homo sapiens OX=9606 GN=DCTN4 PE=1 SV=1	DCTN4	52.3	1.012	1.016	1.001	0.982	0.976	1.009	-0.0298367	0.135848
Q6DD88	Atlastin-3 OS=Homo sapiens OX=9606 GN=ATL3 PE=1 SV=1	ATL3	60.5	0.997	0.981	0.968	1.004	1.008	0.99	0.0271665	0.136036
P38936	Cyclin-dependent kinase inhibitor 1 OS=Homo sapiens OX=9606 GN=CDKN1A PE=1 SV=3	CDKN1A	18.1	1.041	1.12		0.98	0.893		-0.206348	0.136147
Q8NFH3	Nucleoporin Nup43 OS=Homo sapiens OX=9606 GN=NUP43 PE=1 SV=1	NUP43	42.1	1.009	1.019	1.038	1.006	1.011	0.992	-0.0270736	0.136185
Q8WVB6	Chromosome transmission fidelity protein 18 homolog OS=Homo sapiens OX=9606 GN=CHTF18 PE=1 SV=1	CHTF18	107.3	0.944	0.967	0.934	1.05	0.963	0.985	0.0755717	0.136459
Q86UY8	5'-nucleotidase domain-containing protein 3 OS=Homo sapiens OX=9606 GN=NT5DC3 PE=1 SV=1	NT5DC3	63.4	0.99	0.949	1.004	1.023	0.997	1.036	0.054357	0.136531
P14854	Cytochrome c oxidase subunit 6B1 OS=Homo sapiens OX=9606 GN=COX6B1 PE=1 SV=2	COX6B1	10.2	1.006	0.966	1.001	1.02	1.019	1.008	0.03547	0.137025
P23368	NAD-dependent malic enzyme, mitochondrial OS=Homo sapiens OX=9606 GN=ME2 PE=1 SV=1	ME2	65.4	0.998	1.009	1.02	0.989	1	0.998	-0.0191914	0.137165
Q96L73	Histone-lysine N-methyltransferase, H3 lysine-36 specific OS=Homo sapiens OX=9606 GN=NSD1 PE=1 SV=1	NSD1	296.5	0.959	0.993	0.904	1.014	0.978	1.05	0.0910242	0.137538
A5YKK6	CCR4-NOT transcription complex subunit 1 OS=Homo sapiens OX=9606 GN=CNOT1 PE=1 SV=2	CNOT1	266.8	0.998	1.002	1.002	0.984	0.978	1.001	-0.0188654	0.137564
Q14160	Protein scribble homolog OS=Homo sapiens OX=9606 GN=SCRIB PE=1 SV=4	SCRIB	174.8	1.003	0.97	0.982	0.995	1.007	1.019	0.0318681	0.137577
Q9H1E5	Thioredoxin-related transmembrane protein 4 OS=Homo sapiens OX=9606 GN=TMX4 PE=1 SV=1	TMX4	38.9	1.016	0.991	0.985	0.963	0.99	0.97	-0.0336603	0.137661
Q9UMY4	Sorting nexin-12 OS=Homo sapiens OX=9606 GN=SNX12 PE=1 SV=4	SNX12	18.9	1.002	1.01	1.024	1.026	1.022	1.054	0.0310269	0.137675
Q96RR1	Twinkle protein, mitochondrial OS=Homo sapiens OX=9606 GN=TWNK PE=1 SV=1	TWNK	77.1	0.977	0.986	1.005	1.002	1.004	1.031	0.0331558	0.137721
Q9UBY8	Protein CLN8 OS=Homo sapiens OX=9606 GN=CLN8 PE=1 SV=3	CLN8	32.8	1.012	1	1.038	0.958	0.965	1.013	-0.0549573	0.1379
Q96P31	Fc receptor-like protein 3 OS=Homo sapiens OX=9606 GN=FCRL3 PE=1 SV=1	FCRL3	80.8	1.048	1.008	1.055	0.983	1.024	0.999	-0.0495334	0.137959
Q7L9L4	MOB kinase activator 1B OS=Homo sapiens OX=9606 GN=MOB1B PE=1 SV=3	MOB1B	25.1	0.966	0.998	0.944	1.028	0.99	0.998	0.0526092	0.138085
C9J798	Ras GTPase-activating protein 4B OS=Homo sapiens OX=9606 GN=RASA4B PE=3 SV=2	RASA4B	90.4	0.95	0.999		1.093	1.036		0.127442	0.138126
P12235	ADP/ATP translocase 1 OS=Homo sapiens OX=9606 GN=SLC25A4 PE=1 SV=4	SLC25A4	33	0.971	1.002	0.999	1.015	1.024	1.116	0.0862059	0.13815
Q9NZ53	Podocalyxin-like protein 2 OS=Homo sapiens OX=9606 GN=PODXL2 PE=1 SV=1	PODXL2	65	0.975	0.916		1.048	1.012		0.123495	0.138233
Q15542	Transcription initiation factor TFIID subunit 5 OS=Homo sapiens OX=9606 GN=TAF5 PE=1 SV=3	TAF5	86.8	1.009	0.984	1.046	0.974	0.988	0.975	-0.0492534	0.138366
Q9H7Z3	Nuclear exosome regulator NRDE2 OS=Homo sapiens OX=9606 GN=NRDE2 PE=1 SV=3	NRDE2	132.6	1.011	1.011	1	1.008	0.967	0.974	-0.0352778	0.138418
P58557	Endoribonuclease YbeY OS=Homo sapiens OX=9606 GN=YBEY PE=1 SV=2	YBEY	19.3	0.978	1.034	0.996	0.918	0.968	0.981	-0.0692627	0.138459
Q8TCU6	Phosphatidylinositol 3,4,5-trisphosphate-dependent Rac exchanger 1 protein OS=Homo sapiens OX=9606 GN=PREX1 PE=1 SV=3	PREX1	186.1	1.008	1	1.021	1.02	1.026	1.019	0.0170455	0.138725
Q99757	Thioredoxin, mitochondrial OS=Homo sapiens OX=9606 GN=TXN2 PE=1 SV=2	TXN2	18.4		0.99	0.992		0.908	0.956	-0.0885551	0.138993
Q96L91	E1A-binding protein p400 OS=Homo sapiens OX=9606 GN=EP400 PE=1 SV=4	EP400	343.3	0.994	1.008	0.976	0.948	0.977	0.978	-0.0367992	0.139008
Q7KZF4	Staphylococcal nuclease domain-containing protein 1 OS=Homo sapiens OX=9606 GN=SND1 PE=1 SV=1	SND1	101.9	1.032	1.027	1.022	1.014	1.026	1.01	-0.0145894	0.139061
Q96D31	Calcium release-activated calcium channel protein 1 OS=Homo sapiens OX=9606 GN=ORAI1 PE=1 SV=2	ORAI1	32.6	0.994	0.952	1.004	1.021	1.007	1.014	0.0443052	0.139087
Q14004	Cyclin-dependent kinase 13 OS=Homo sapiens OX=9606 GN=CDK13 PE=1 SV=2	CDK13	164.8	0.937	1.013	0.971	1.035	0.992	1.048	0.0741241	0.139127
O00268	Transcription initiation factor TFIID subunit 4 OS=Homo sapiens OX=9606 GN=TAF4 PE=1 SV=2	TAF4	110	0.984	1.032	0.987	0.982	0.94	0.971	-0.0538382	0.139161
Q15269	Periodic tryptophan protein 2 homolog OS=Homo sapiens OX=9606 GN=PWP2 PE=2 SV=2	PWP2	102.4	1.002	0.972	0.998	1.006	1.011	1.008	0.025501	0.139276
Q6PD62	RNA polymerase-associated protein CTR9 homolog OS=Homo sapiens OX=9606 GN=CTR9 PE=1 SV=1	CTR9	133.4	1.003	0.994	1.018	1	0.982	0.965	-0.0329109	0.139294
Q6P1X5	Transcription initiation factor TFIID subunit 2 OS=Homo sapiens OX=9606 GN=TAF2 PE=1 SV=3	TAF2	136.9	0.994	0.971	0.972	1.01	0.993	1.074	0.0671812	0.139406
Q96HI0	Sentrin-specific protease 5 OS=Homo sapiens OX=9606 GN=SENP5 PE=1 SV=3	SENP5	86.6	1.014	1.034		0.935	0.984		-0.093861	0.139422
Q7L8L6	FAST kinase domain-containing protein 5, mitochondrial OS=Homo sapiens OX=9606 GN=FASTKD5 PE=1 SV=1	FASTKD5	86.5	1.004	1.014	1.001	0.992	1.004	0.983	-0.0192426	0.139465
P49961	Ectonucleoside triphosphate diphosphohydrolase 1 OS=Homo sapiens OX=9606 GN=ENTPD1 PE=1 SV=1	ENTPD1	57.9	0.999	1	1	1.101	1.032	1.012	0.0685785	0.139508
P15813	Antigen-presenting glycoprotein CD1d OS=Homo sapiens OX=9606 GN=CD1D PE=1 SV=1	CD1D	37.7	0.908	0.91		1.084	0.977		0.180992	0.139586
Q8WWY3	U4/U6 small nuclear ribonucleoprotein Prp31 OS=Homo sapiens OX=9606 GN=PRPF31 PE=1 SV=2	PRPF31	55.4	1.035	0.996	0.989	0.983	0.982	0.976	-0.0382418	0.13963
P55084	Trifunctional enzyme subunit beta, mitochondrial OS=Homo sapiens OX=9606 GN=HADHB PE=1 SV=3	HADHB	51.3	1.013	1.011	1.002	1.001	0.993	1.005	-0.0129305	0.139756
Q9Y2W2	WW domain-binding protein 11 OS=Homo sapiens OX=9606 GN=WBP11 PE=1 SV=1	WBP11	70	0.982	1.019	1.019	0.96	0.987	0.988	-0.041188	0.140234
Q5SVS4	Kidney mitochondrial carrier protein 1 OS=Homo sapiens OX=9606 GN=SLC25A30 PE=1 SV=1	SLC25A30	32.5		0.96	0.962		0.974	0.993	0.0333886	0.14057
P32519	ETS-related transcription factor Elf-1 OS=Homo sapiens OX=9606 GN=ELF1 PE=1 SV=2	ELF1	67.5	1.045	1.033	0.984	0.993	0.988	0.973	-0.0518045	0.140594
P11908	Ribose-phosphate pyrophosphokinase 2 OS=Homo sapiens OX=9606 GN=PRPS2 PE=1 SV=2	PRPS2	34.7	1.002	0.985	0.975	1.01	0.996	1.042	0.0412913	0.140602
P31749	RAC-alpha serine/threonine-protein kinase OS=Homo sapiens OX=9606 GN=AKT1 PE=1 SV=2	AKT1	55.7	1.023	1.019	1.03	1.006	1.022	1.013	-0.0146324	0.140778
P15309	Prostatic acid phosphatase OS=Homo sapiens OX=9606 GN=ACP3 PE=1 SV=3	ACP3	44.5	0.982	0.982	0.971	0.972	0.954	0.971	-0.0188008	0.141268
P38432	Coilin OS=Homo sapiens OX=9606 GN=COIL PE=1 SV=1	COIL	62.6	1.006	0.96	0.999	0.97	0.962	0.942	-0.044972	0.141679
Q14247	Src substrate cortactin OS=Homo sapiens OX=9606 GN=CTTN PE=1 SV=2	CTTN	61.5	1.076	1.046	1.054	1.043	1.041	1.043	-0.0224317	0.141718
O43314	Inositol hexakisphosphate and diphosphoinositol-pentakisphosphate kinase 2 OS=Homo sapiens OX=9606 GN=PPIP5K2 PE=1 SV=3	PPIP5K2	140.3	0.991	0.991	1.008	1.014	1.004	1.007	0.0167897	0.141804
Q5HYI8	Rab-like protein 3 OS=Homo sapiens OX=9606 GN=RABL3 PE=1 SV=1	RABL3	26.4	1.037	1.046	0.994	1	1.002	0.969	-0.0505758	0.141886
Q8IXH6	Tumor protein p53-inducible nuclear protein 2 OS=Homo sapiens OX=9606 GN=TP53INP2 PE=1 SV=2	TP53INP2	24	1.014	0.939	0.816	1.065	0.979	1.13	0.196937	0.141898
P55854	Small ubiquitin-related modifier 3 OS=Homo sapiens OX=9606 GN=SUMO3 PE=1 SV=2	SUMO3	11.6	0.973	0.954	0.944	1.023	0.972	0.976	0.0493953	0.14193
P55160	Nck-associated protein 1-like OS=Homo sapiens OX=9606 GN=NCKAP1L PE=1 SV=3	NCKAP1L	128.1	0.984	1.005	1	1.02	1.002	1.012	0.0215582	0.141994
P41214	Eukaryotic translation initiation factor 2D OS=Homo sapiens OX=9606 GN=EIF2D PE=1 SV=3	EIF2D	64.7	1.015	0.981	1.002	0.985	0.976	0.981	-0.0272031	0.142026
Q5XKP0	MICOS complex subunit MIC13 OS=Homo sapiens OX=9606 GN=MICOS13 PE=1 SV=1	MICOS13	13.1	1.027	0.974	1.06	0.987	0.974	0.912	-0.0914451	0.142129
Q6P4R8	Nuclear factor related to kappa-B-binding protein OS=Homo sapiens OX=9606 GN=NFRKB PE=1 SV=2	NFRKB	138.9	0.99	1.001	1.03	1.002	0.958	0.958	-0.0500463	0.142144
Q86UE8	Serine/threonine-protein kinase tousled-like 2 OS=Homo sapiens OX=9606 GN=TLK2 PE=1 SV=2	TLK2	87.6	1.087	0.987	0.984	0.975	0.944	0.952	-0.0910351	0.142533
Q92930	Ras-related protein Rab-8B OS=Homo sapiens OX=9606 GN=RAB8B PE=1 SV=2	RAB8B	23.6	0.957	0.948	0.925	1.063	0.946	1.012	0.0942241	0.142623
Q6P1K2	Polyamine-modulated factor 1 OS=Homo sapiens OX=9606 GN=PMF1 PE=1 SV=2	PMF1	23.3	0.972	0.978	0.994	0.982	1.019	1.022	0.0382033	0.142742
Q96MG8	Protein-L-isoaspartate O-methyltransferase domain-containing protein 1 OS=Homo sapiens OX=9606 GN=PCMTD1 PE=1 SV=2	PCMTD1	40.7		1.072	1.036		1.008	1.015	-0.0593785	0.142819
Q9UPN9	E3 ubiquitin-protein ligase TRIM33 OS=Homo sapiens OX=9606 GN=TRIM33 PE=1 SV=3	TRIM33	122.5	0.985	0.979	0.966	0.98	0.997	0.996	0.0210188	0.142969
P13498	Cytochrome b-245 light chain OS=Homo sapiens OX=9606 GN=CYBA PE=1 SV=3	CYBA	21	1	0.976	0.967	0.95	0.957	0.972	-0.0317198	0.143345
Q8IWA5	Choline transporter-like protein 2 OS=Homo sapiens OX=9606 GN=SLC44A2 PE=1 SV=3	SLC44A2	80.1	0.97	1	0.948	0.985	1.017	1.062	0.0704364	0.143348
Q03135	Caveolin-1 OS=Homo sapiens OX=9606 GN=CAV1 PE=1 SV=4	CAV1	20.5	1.176	1.155	1.119	1.134	1.111	1.097	-0.0458846	0.143439
Q96Q42	Alsin OS=Homo sapiens OX=9606 GN=ALS2 PE=1 SV=2	ALS2	183.5	0.958	0.961	0.955	0.964	1.004	1.067	0.0786365	0.143719
Q9HAU8	Aminopeptidase RNPEPL1 OS=Homo sapiens OX=9606 GN=RNPEPL1 PE=1 SV=3	RNPEPL1	79.9	0.999	1.012	1.003	0.97	0.913	0.995	-0.0666128	0.143772
Q92608	Dedicator of cytokinesis protein 2 OS=Homo sapiens OX=9606 GN=DOCK2 PE=1 SV=2	DOCK2	211.8	0.997	1.013	1.014	1.021	1.047	1.016	0.0283446	0.143935
Q96F24	Nuclear receptor-binding factor 2 OS=Homo sapiens OX=9606 GN=NRBF2 PE=1 SV=1	NRBF2	32.4	0.97	1.003	1.032	0.96	0.985	0.936	-0.0607953	0.14403
P21333	Filamin-A OS=Homo sapiens OX=9606 GN=FLNA PE=1 SV=4	FLNA	280.6	0.963	0.967	0.952	0.971	0.965	0.98	0.0169204	0.144353
O60934	Nibrin OS=Homo sapiens OX=9606 GN=NBN PE=1 SV=1	NBN	84.9	1.006	1.019	0.989	0.977	0.991	0.992	-0.0260822	0.144391
Q96RU3	Formin-binding protein 1 OS=Homo sapiens OX=9606 GN=FNBP1 PE=1 SV=2	FNBP1	71.3	0.956	0.969	0.944	0.974	0.965	0.972	0.0209669	0.144487
Q9Y2Z9	Ubiquinone biosynthesis monooxygenase COQ6, mitochondrial OS=Homo sapiens OX=9606 GN=COQ6 PE=1 SV=2	COQ6	50.8	0.873	0.973	0.918	0.967	1.001	0.966	0.0861113	0.144563
P42898	Methylenetetrahydrofolate reductase OS=Homo sapiens OX=9606 GN=MTHFR PE=1 SV=3	MTHFR	74.5	0.974	0.981	0.993	0.984	1.009	1.011	0.0271483	0.1447
Q9Y2T2	AP-3 complex subunit mu-1 OS=Homo sapiens OX=9606 GN=AP3M1 PE=1 SV=1	AP3M1	46.9	1	1.015	0.992	1.007	1.033	1.066	0.046733	0.14474
Q96KP1	Exocyst complex component 2 OS=Homo sapiens OX=9606 GN=EXOC2 PE=1 SV=1	EXOC2	104	0.984	1.013	0.978	1	1.023	1.025	0.0349732	0.144758
Q12800	Alpha-globin transcription factor CP2 OS=Homo sapiens OX=9606 GN=TFCP2 PE=1 SV=2	TFCP2	57.2	0.979	0.985	0.958	0.986	1.014	0.988	0.032224	0.144794
Q9BV40	Vesicle-associated membrane protein 8 OS=Homo sapiens OX=9606 GN=VAMP8 PE=1 SV=1	VAMP8	11.4	1.038		1.005	0.982		0.945	-0.0843326	0.144988
Q9Y262	Eukaryotic translation initiation factor 3 subunit L OS=Homo sapiens OX=9606 GN=EIF3L PE=1 SV=1	EIF3L	66.7	0.994	1.004	1.01	1.014	1.017	1.007	0.0143173	0.145249
Q96K62	Zinc finger and BTB domain-containing protein 45 OS=Homo sapiens OX=9606 GN=ZBTB45 PE=1 SV=1	ZBTB45	54	0.996	1.066	0.995	0.946	0.986	0.982	-0.0691157	0.145351
Q9P2Q2	FERM domain-containing protein 4A OS=Homo sapiens OX=9606 GN=FRMD4A PE=1 SV=3	FRMD4A	115.4	1.001	1.005	1.061	0.979	1.001	0.975	-0.05367	0.145793
Q8TB03	Uncharacterized protein CXorf38 OS=Homo sapiens OX=9606 GN=CXorf38 PE=1 SV=1	CXorf38	36.6	0.958	0.958	0.96	0.982	0.958	0.996	0.0297883	0.145938
P15144	Aminopeptidase N OS=Homo sapiens OX=9606 GN=ANPEP PE=1 SV=4	ANPEP	109.5	0.972	1.008	0.979	0.994	1.018	1.026	0.0380122	0.146007
Q9NQS1	Cell death regulator Aven OS=Homo sapiens OX=9606 GN=AVEN PE=1 SV=1	AVEN	38.5	0.99	0.995	0.991	0.936	0.996	0.936	-0.0533295	0.146133
Q12873	Chromodomain-helicase-DNA-binding protein 3 OS=Homo sapiens OX=9606 GN=CHD3 PE=1 SV=3	CHD3	226.5	0.999	0.972	0.99	1.011	0.996	1.003	0.023679	0.146224
Q6ZMJ2	Scavenger receptor class A member 5 OS=Homo sapiens OX=9606 GN=SCARA5 PE=1 SV=1	SCARA5	54	0.936	0.939		0.995	0.96		0.060278	0.146591
Q9Y5K5	Ubiquitin carboxyl-terminal hydrolase isozyme L5 OS=Homo sapiens OX=9606 GN=UCHL5 PE=1 SV=3	UCHL5	37.6	1.022	1.012	1.002	0.99	1.006	1	-0.0191342	0.146877
Q9Y333	U6 snRNA-associated Sm-like protein LSm2 OS=Homo sapiens OX=9606 GN=LSM2 PE=1 SV=1	LSM2	10.8	1.006	0.971	0.941	1.048	1.009	0.994	0.0643023	0.147115
Q9NVN3	Synembryn-B OS=Homo sapiens OX=9606 GN=RIC8B PE=1 SV=2	RIC8B	58.8	1.041	0.992	1.042	0.907	1.01	0.971	-0.0905157	0.147191
Q9NRP2	COX assembly mitochondrial protein 2 homolog OS=Homo sapiens OX=9606 GN=CMC2 PE=1 SV=1	CMC2	9.5	1.021	1.007	1.004	0.947	1.013	0.96	-0.0543014	0.147307
P10620	Microsomal glutathione S-transferase 1 OS=Homo sapiens OX=9606 GN=MGST1 PE=1 SV=1	MGST1	17.6	0.927	0.96	0.99	1.209	0.975	1.062	0.174098	0.147637
Q5RKV6	Exosome complex component MTR3 OS=Homo sapiens OX=9606 GN=EXOSC6 PE=1 SV=1	EXOSC6	28.2	0.981	1.004	0.987	1.009	1.024	0.996	0.0274075	0.147676
O95295	SNARE-associated protein Snapin OS=Homo sapiens OX=9606 GN=SNAPIN PE=1 SV=1	SNAPIN	14.9	0.999	1.006	0.987	0.967	0.973	0.996	-0.0272582	0.14791
Q9ULX3	RNA-binding protein NOB1 OS=Homo sapiens OX=9606 GN=NOB1 PE=1 SV=1	NOB1	46.6	0.985	1.005	0.994	0.97	0.982	0.989	-0.0209408	0.148278
Q86VM9	Zinc finger CCCH domain-containing protein 18 OS=Homo sapiens OX=9606 GN=ZC3H18 PE=1 SV=2	ZC3H18	106.3	1.058	0.978	0.99	0.968	0.969	0.956	-0.0648457	0.148307
P50991	T-complex protein 1 subunit delta OS=Homo sapiens OX=9606 GN=CCT4 PE=1 SV=4	CCT4	57.9	1.015	1.014	0.999	0.993	1	1.003	-0.0153276	0.1485
Q04656	Copper-transporting ATPase 1 OS=Homo sapiens OX=9606 GN=ATP7A PE=1 SV=4	ATP7A	163.3	1.023	0.993	1.007	0.984	0.994	0.995	-0.0240615	0.148553
O14929	Histone acetyltransferase type B catalytic subunit OS=Homo sapiens OX=9606 GN=HAT1 PE=1 SV=1	HAT1	49.5	0.977	1.008	0.985	0.996	1.022	1.018	0.0317089	0.148639
Q9UH65	Switch-associated protein 70 OS=Homo sapiens OX=9606 GN=SWAP70 PE=1 SV=1	SWAP70	69	0.978	0.994	1.009	1.026	1.009	1.005	0.0282749	0.149171
Q9UIV1	CCR4-NOT transcription complex subunit 7 OS=Homo sapiens OX=9606 GN=CNOT7 PE=1 SV=3	CNOT7	32.7	0.988	1.035	1.03	0.996	0.991	0.984	-0.039279	0.149336
Q5VZE5	N-alpha-acetyltransferase 35, NatC auxiliary subunit OS=Homo sapiens OX=9606 GN=NAA35 PE=1 SV=1	NAA35	83.6	1.022	0.98	0.998	1.019	1.048	1.017	0.0398403	0.14971
Q96M27	Protein PRRC1 OS=Homo sapiens OX=9606 GN=PRRC1 PE=1 SV=1	PRRC1	46.7	1.004	1.009	0.967	0.962	0.979	0.962	-0.0377678	0.149912
Q12769	Nuclear pore complex protein Nup160 OS=Homo sapiens OX=9606 GN=NUP160 PE=1 SV=3	NUP160	162	0.959	0.978	0.991	1.023	0.992	0.989	0.0369693	0.150197
Q5T0N5	Formin-binding protein 1-like OS=Homo sapiens OX=9606 GN=FNBP1L PE=1 SV=3	FNBP1L	70	0.896	0.978		1.044	1.028		0.144903	0.150205
P15586	N-acetylglucosamine-6-sulfatase OS=Homo sapiens OX=9606 GN=GNS PE=1 SV=3	GNS	62	1.013	1.019	1.035	0.995	1.014	1.011	-0.0222796	0.150437
Q6UW02	Cytochrome P450 20A1 OS=Homo sapiens OX=9606 GN=CYP20A1 PE=1 SV=1	CYP20A1	52.4	0.972	0.992	0.975	0.998	0.999	0.984	0.020471	0.15051
P49116	Nuclear receptor subfamily 2 group C member 2 OS=Homo sapiens OX=9606 GN=NR2C2 PE=1 SV=1	NR2C2	65.4	0.998	0.988	1.016	1	0.959	0.956	-0.0424281	0.150535
O43172	U4/U6 small nuclear ribonucleoprotein Prp4 OS=Homo sapiens OX=9606 GN=PRPF4 PE=1 SV=2	PRPF4	58.4	1.026	0.991	0.986	0.975	0.984	0.976	-0.033044	0.150838
Q9NPQ8	Synembryn-A OS=Homo sapiens OX=9606 GN=RIC8A PE=1 SV=3	RIC8A	59.7	0.97	0.932	0.95	0.953	1.022	1	0.0609157	0.151008
Q96BM9	ADP-ribosylation factor-like protein 8A OS=Homo sapiens OX=9606 GN=ARL8A PE=1 SV=1	ARL8A	21.4	1.049	1.044	1.024	0.998	1.023	1.03	-0.030876	0.151008
Q9P0P8	Mitochondrial transcription rescue factor 1 OS=Homo sapiens OX=9606 GN=MTRES1 PE=1 SV=1	MTRES1	27.9	1.113	1.026		0.935	0.983		-0.157334	0.151053
P22090	40S ribosomal protein S4, Y isoform 1 OS=Homo sapiens OX=9606 GN=RPS4Y1 PE=1 SV=2	RPS4Y1	29.4	0.978	0.994	0.992	0.974	0.95	0.982	-0.0285107	0.151155
P62993	Growth factor receptor-bound protein 2 OS=Homo sapiens OX=9606 GN=GRB2 PE=1 SV=1	GRB2	25.2	0.991	0.997	0.984	1.018	1.016	0.99	0.025024	0.151193
Q92994	Transcription factor IIIB 90 kDa subunit OS=Homo sapiens OX=9606 GN=BRF1 PE=1 SV=1	BRF1	73.8	1.018	0.991	1.078	0.956	0.946	1.012	-0.0832046	0.15135
Q9NTI5	Sister chromatid cohesion protein PDS5 homolog B OS=Homo sapiens OX=9606 GN=PDS5B PE=1 SV=1	PDS5B	164.6	1.001	0.993	0.987	1.006	1.009	0.996	0.0144463	0.151464
P15880	40S ribosomal protein S2 OS=Homo sapiens OX=9606 GN=RPS2 PE=1 SV=2	RPS2	31.3	0.99	1.008	1.001	1.003	1.018	1.015	0.0176903	0.15162
Q9H147	Deoxynucleotidyltransferase terminal-interacting protein 1 OS=Homo sapiens OX=9606 GN=DNTTIP1 PE=1 SV=2	DNTTIP1	37	1.007	1.004	1.017	1.004	0.998	1.003	-0.0110002	0.151886
Q9UNT1	Rab-like protein 2B OS=Homo sapiens OX=9606 GN=RABL2B PE=1 SV=1	RABL2B	26.1	0.984	0.802	0.588	0.958	1.017	1.817	0.675639	0.152651
Q6DKI1	60S ribosomal protein L7-like 1 OS=Homo sapiens OX=9606 GN=RPL7L1 PE=1 SV=2	RPL7L1	29.7	0.976	1.007	1	0.991	0.955	0.959	-0.0382258	0.15269
Q8N9V3	WD repeat, SAM and U-box domain-containing protein 1 OS=Homo sapiens OX=9606 GN=WDSUB1 PE=1 SV=3	WDSUB1	52.8	1.053	0.972	0.986	1.1	1.046	1.034	0.0787841	0.15269
Q02127	Dihydroorotate dehydrogenase (quinone), mitochondrial OS=Homo sapiens OX=9606 GN=DHODH PE=1 SV=3	DHODH	42.8	1.008	0.989	1.005	0.952	0.961	1.002	-0.0424281	0.152713
Q2M389	WASH complex subunit 4 OS=Homo sapiens OX=9606 GN=WASHC4 PE=1 SV=2	WASHC4	136.3	0.972	0.991	1.003	1.03	1.04	0.99	0.0450131	0.152934
Q15796	Mothers against decapentaplegic homolog 2 OS=Homo sapiens OX=9606 GN=SMAD2 PE=1 SV=1	SMAD2	52.3	1.04	1.029	1.044	1.003	1.036	0.97	-0.0490215	0.153043
Q8WV37	Zinc finger protein 480 OS=Homo sapiens OX=9606 GN=ZNF480 PE=1 SV=2	ZNF480	61.7	0.926		0.885	0.984		0.949	0.0940551	0.153166
P11216	Glycogen phosphorylase, brain form OS=Homo sapiens OX=9606 GN=PYGB PE=1 SV=5	PYGB	96.6	1.005	1.006	1.011	1.006	1.032	1.044	0.0283632	0.153287
Q9NNW7	Thioredoxin reductase 2, mitochondrial OS=Homo sapiens OX=9606 GN=TXNRD2 PE=1 SV=3	TXNRD2	56.5	1.076	1.1	0.948	1.156	1.082	1.206	0.140691	0.153332
Q9NUQ9	CYFIP-related Rac1 interactor B OS=Homo sapiens OX=9606 GN=CYRIB PE=1 SV=1	CYRIB	36.7	0.967	0.976	1.01	1.053	1.006	1.003	0.0522929	0.153384
Q9Y697	Cysteine desulfurase, mitochondrial OS=Homo sapiens OX=9606 GN=NFS1 PE=1 SV=3	NFS1	50.2	0.998	0.997	0.999	0.974	0.999	0.982	-0.0189161	0.153583
Q9NP79	Vacuolar protein sorting-associated protein VTA1 homolog OS=Homo sapiens OX=9606 GN=VTA1 PE=1 SV=1	VTA1	33.9	0.984	0.979	1.01	1.029	1.003	1.007	0.0316772	0.153585
Q9BRT2	Ubiquinol-cytochrome-c reductase complex assembly factor 2 OS=Homo sapiens OX=9606 GN=UQCC2 PE=1 SV=1	UQCC2	14.9	1.022	0.998	0.985	1.008	1.046	1.033	0.0388405	0.153626
Q9UJU6	Drebrin-like protein OS=Homo sapiens OX=9606 GN=DBNL PE=1 SV=1	DBNL	48.2	1.007	1.009	1.005	1.007	1.015	1.013	0.00667033	0.155087
Q9NZL9	Methionine adenosyltransferase 2 subunit beta OS=Homo sapiens OX=9606 GN=MAT2B PE=1 SV=1	MAT2B	37.5	0.994	1.009	0.989	0.991	0.985	0.968	-0.0233325	0.155236
P62258	14-3-3 protein epsilon OS=Homo sapiens OX=9606 GN=YWHAE PE=1 SV=1	YWHAE	29.2	1.002	1.005	1.01	1.018	1.016	1.006	0.0109566	0.155409
Q9H974	Queuine tRNA-ribosyltransferase accessory subunit 2 OS=Homo sapiens OX=9606 GN=QTRT2 PE=1 SV=1	QTRT2	46.7	0.998	1.017	1.007	0.99	0.968	1.003	-0.0294192	0.15553
Q12778	Forkhead box protein O1 OS=Homo sapiens OX=9606 GN=FOXO1 PE=1 SV=2	FOXO1	69.6	1.02	0.984	1.012	0.971	0.991	0.988	-0.0319215	0.155532
O43670	BUB3-interacting and GLEBS motif-containing protein ZNF207 OS=Homo sapiens OX=9606 GN=ZNF207 PE=1 SV=1	ZNF207	50.7	0.973	0.99	0.958	1.041	0.977	1.011	0.0523792	0.155622
Q8WUH6	Transmembrane protein 263 OS=Homo sapiens OX=9606 GN=TMEM263 PE=1 SV=1	TMEM263	11.7	0.98	0.934	0.93	1.094	1.001	0.964	0.105139	0.155722
P49327	Fatty acid synthase OS=Homo sapiens OX=9606 GN=FASN PE=1 SV=3	FASN	273.3	0.999	1.004	0.999	1.01	1.005	1.002	0.00719072	0.15588
Q6P4A7	Sideroflexin-4 OS=Homo sapiens OX=9606 GN=SFXN4 PE=1 SV=1	SFXN4	38	1.016	1.025	0.984	1.001	0.971	0.967	-0.0416098	0.155919
Q9BXM9	FSD1-like protein OS=Homo sapiens OX=9606 GN=FSD1L PE=1 SV=2	FSD1L	59.5	1	0.966	1.024	1.02	1.036	1.026	0.0437214	0.15607
Q7L775	EPM2A-interacting protein 1 OS=Homo sapiens OX=9606 GN=EPM2AIP1 PE=1 SV=1	EPM2AIP1	70.3	0.989	0.988	0.989	0.997	0.996	0.988	0.00727778	0.156323
O75528	Transcriptional adapter 3 OS=Homo sapiens OX=9606 GN=TADA3 PE=1 SV=1	TADA3	48.9		1.014	1.012		0.989	0.951	-0.0625775	0.156474
Q13042	Cell division cycle protein 16 homolog OS=Homo sapiens OX=9606 GN=CDC16 PE=1 SV=2	CDC16	71.6	0.984	0.98	0.995	1.008	0.989	0.999	0.0179279	0.15649
Q16718	NADH dehydrogenase [ubiquinone] 1 alpha subcomplex subunit 5 OS=Homo sapiens OX=9606 GN=NDUFA5 PE=1 SV=3	NDUFA5	13.5	0.976	0.949	0.984	0.986	1.027	0.986	0.0439582	0.15652
P42566	Epidermal growth factor receptor substrate 15 OS=Homo sapiens OX=9606 GN=EPS15 PE=1 SV=2	EPS15	98.6	1.004	1.017	1.002	1.003	0.994	0.998	-0.013425	0.156671
P22415	Upstream stimulatory factor 1 OS=Homo sapiens OX=9606 GN=USF1 PE=1 SV=1	USF1	33.5	0.984	0.966	1.006	1.006	1.008	1.003	0.0294684	0.15684
Q9BRX9	WD repeat domain-containing protein 83 OS=Homo sapiens OX=9606 GN=WDR83 PE=1 SV=1	WDR83	34.3	0.987	0.96	0.954	1.018	1.05	0.968	0.0656215	0.157012
P17152	Transmembrane protein 11, mitochondrial OS=Homo sapiens OX=9606 GN=TMEM11 PE=1 SV=1	TMEM11	21.5	0.936	1		1.063	1.033		0.11456	0.15704
Q8IYB5	Stromal membrane-associated protein 1 OS=Homo sapiens OX=9606 GN=SMAP1 PE=1 SV=2	SMAP1	50.4	0.983	0.982	0.982	0.995	0.992	1.04	0.0386416	0.157208
Q6PIY7	Poly(A) RNA polymerase GLD2 OS=Homo sapiens OX=9606 GN=TENT2 PE=1 SV=1	TENT2	56	0.992	0.967	0.981	0.979	1.029	1.022	0.0435016	0.157416
O60888	Protein CutA OS=Homo sapiens OX=9606 GN=CUTA PE=1 SV=2	CUTA	19.1	0.997	1.04	1.018	0.998	0.991	1	-0.0315095	0.15743
Q9NWS6	Protein FAM118A OS=Homo sapiens OX=9606 GN=FAM118A PE=1 SV=2	FAM118A	40.2	1.137	1.034	1.018	0.914	0.878	1.057	-0.162648	0.157571
Q9H6X4	Transmembrane protein 134 OS=Homo sapiens OX=9606 GN=TMEM134 PE=1 SV=1	TMEM134	21.6	0.987	0.998	1.014	0.939	1.003	0.94	-0.0574112	0.157625
Q92674	Centromere protein I OS=Homo sapiens OX=9606 GN=CENPI PE=1 SV=2	CENPI	86.7	0.997	1.006	1.018	0.932	0.989	0.992	-0.0525205	0.157626
Q9BTU6	Phosphatidylinositol 4-kinase type 2-alpha OS=Homo sapiens OX=9606 GN=PI4K2A PE=1 SV=1	PI4K2A	54	1.032	1.002	1.014	0.994	1.01	0.984	-0.0286828	0.157704
P63220	40S ribosomal protein S21 OS=Homo sapiens OX=9606 GN=RPS21 PE=1 SV=1	RPS21	9.1	1.022	1.091	1.08	0.996	1.046	1.016	-0.0623241	0.157855
P09110	3-ketoacyl-CoA thiolase, peroxisomal OS=Homo sapiens OX=9606 GN=ACAA1 PE=1 SV=2	ACAA1	44.3	0.951	0.923	0.99	0.986	0.985	0.996	0.0509734	0.157976
O75064	DENN domain-containing protein 4B OS=Homo sapiens OX=9606 GN=DENND4B PE=1 SV=4	DENND4B	163.7	0.964	0.979	1.001	1.005	1.006	0.993	0.0291071	0.158182
O95299	NADH dehydrogenase [ubiquinone] 1 alpha subcomplex subunit 10, mitochondrial OS=Homo sapiens OX=9606 GN=NDUFA10 PE=1 SV=1	NDUFA10	40.7	1.001	0.977	0.972	1.012	0.996	0.996	0.0261699	0.15842
P46379	Large proline-rich protein BAG6 OS=Homo sapiens OX=9606 GN=BAG6 PE=1 SV=2	BAG6	119.3	1.019	0.998	0.974	0.971	0.984	0.959	-0.037627	0.158876
Q96QD9	UAP56-interacting factor OS=Homo sapiens OX=9606 GN=FYTTD1 PE=1 SV=3	FYTTD1	35.8	1.015	1.002	1	0.992	0.994	1.002	-0.0139345	0.159004
Q9UNW9	RNA-binding protein Nova-2 OS=Homo sapiens OX=9606 GN=NOVA2 PE=1 SV=1	NOVA2	49	0.964	0.903		1.015	0.996		0.107191	0.15901
O95149	Snurportin-1 OS=Homo sapiens OX=9606 GN=SNUPN PE=1 SV=1	SNUPN	41.1		0.935	0.799		1.04	1.018	0.247139	0.159041
O95479	GDH/6PGL endoplasmic bifunctional protein OS=Homo sapiens OX=9606 GN=H6PD PE=1 SV=2	H6PD	88.8	0.998	0.987	0.99	1.004	1.015	0.993	0.0178321	0.159139
Q96FN9	D-aminoacyl-tRNA deacylase 2 OS=Homo sapiens OX=9606 GN=DTD2 PE=1 SV=1	DTD2	18.6	0.992	0.964	1.003	1.009	1.01	1.002	0.0299165	0.159143
Q9UHC7	E3 ubiquitin-protein ligase makorin-1 OS=Homo sapiens OX=9606 GN=MKRN1 PE=1 SV=3	MKRN1	53.3	0.968	1.014	0.944	1.059	0.983	1.046	0.077743	0.159159
Q9H9Y4	GPN-loop GTPase 2 OS=Homo sapiens OX=9606 GN=GPN2 PE=1 SV=2	GPN2	34.5	1.025	1.019		1.003	0.973		-0.0488122	0.159366
Q9H2H8	Peptidyl-prolyl cis-trans isomerase-like 3 OS=Homo sapiens OX=9606 GN=PPIL3 PE=1 SV=1	PPIL3	18.1	1.014	1.006	1.016	1.002	1.009	1.006	-0.00905709	0.15937
O75439	Mitochondrial-processing peptidase subunit beta OS=Homo sapiens OX=9606 GN=PMPCB PE=1 SV=2	PMPCB	54.3	1.023	1.016	1.027	1.019	1.013	0.999	-0.0165638	0.159413
O75808	Calpain-15 OS=Homo sapiens OX=9606 GN=CAPN15 PE=1 SV=1	CAPN15	117.2	0.983	0.946	1.034	1.065	1.072	1.002	0.0832464	0.159444
P35613	Basigin OS=Homo sapiens OX=9606 GN=BSG PE=1 SV=2	BSG	42.2	1.04	1.024	0.99	1.066	1.024	1.082	0.0546927	0.159884
Q15583	Homeobox protein TGIF1 OS=Homo sapiens OX=9606 GN=TGIF1 PE=1 SV=3	TGIF1	43	0.966		0.968	0.98		0.972	0.0133653	0.159947
Q68CQ4	U3 small nucleolar RNA-associated protein 25 homolog OS=Homo sapiens OX=9606 GN=UTP25 PE=1 SV=2	UTP25	87	1.01	1.001	0.977	0.988	0.961	0.974	-0.0317303	0.160027
Q9Y217	Myotubularin-related protein 6 OS=Homo sapiens OX=9606 GN=MTMR6 PE=1 SV=3	MTMR6	71.9	1.008	1.019	0.997	0.994	1	0.996	-0.0163127	0.160141
Q9H6S1	5-azacytidine-induced protein 2 OS=Homo sapiens OX=9606 GN=AZI2 PE=1 SV=1	AZI2	44.9	0.719		0.899	1.035		1.019	0.344225	0.160383
P01112	GTPase HRas OS=Homo sapiens OX=9606 GN=HRAS PE=1 SV=1	HRAS	21.3	0.976	1.003	1.016	1.066	1.001	1.044	0.0548224	0.160417
Q96CJ1	ELL-associated factor 2 OS=Homo sapiens OX=9606 GN=EAF2 PE=1 SV=1	EAF2	28.8		0.989	1.071		0.949	0.935	-0.128845	0.160442
Q9Y2W6	Tudor and KH domain-containing protein OS=Homo sapiens OX=9606 GN=TDRKH PE=1 SV=2	TDRKH	62	1.013	1.043	1.032	0.993	0.976	1.028	-0.0431537	0.160535
O15389	Sialic acid-binding Ig-like lectin 5 OS=Homo sapiens OX=9606 GN=SIGLEC5 PE=1 SV=1	SIGLEC5	60.7	1.079	0.98	0.99	1.067	1.076	1.068	0.0746865	0.160577
Q9NZL4	Hsp70-binding protein 1 OS=Homo sapiens OX=9606 GN=HSPBP1 PE=1 SV=2	HSPBP1	39.3	1.005	0.966	0.973	1.006	1.024	0.992	0.037726	0.160691
Q9NYU2	UDP-glucose:glycoprotein glucosyltransferase 1 OS=Homo sapiens OX=9606 GN=UGGT1 PE=1 SV=3	UGGT1	177.1	1.01	1.005	1	1.004	0.985	0.994	-0.015394	0.160746
O95807	Transmembrane protein 50A OS=Homo sapiens OX=9606 GN=TMEM50A PE=1 SV=1	TMEM50A	17.4	0.833	0.954	0.967	1.181	0.976	0.993	0.193823	0.160893
Q13601	KRR1 small subunit processome component homolog OS=Homo sapiens OX=9606 GN=KRR1 PE=1 SV=4	KRR1	43.6	0.998	0.969	1	0.999	1.016	1.01	0.0279302	0.160967
Q9P2D1	Chromodomain-helicase-DNA-binding protein 7 OS=Homo sapiens OX=9606 GN=CHD7 PE=1 SV=3	CHD7	335.7	1.008	1.01	1.012	0.996	1.006	0.967	-0.0293407	0.161098
Q5T5P2	Sickle tail protein homolog OS=Homo sapiens OX=9606 GN=KIAA1217 PE=1 SV=2	KIAA1217	214	1.01	1.026	0.999	1.001	0.996	0.997	-0.0196223	0.161162
P13995	Bifunctional methylenetetrahydrofolate dehydrogenase/cyclohydrolase, mitochondrial OS=Homo sapiens OX=9606 GN=MTHFD2 PE=1 SV=2	MTHFD2	37.9	1.03	1	1.008	1.009	0.978	0.984	-0.0321733	0.161323
Q9H9H4	Vacuolar protein sorting-associated protein 37B OS=Homo sapiens OX=9606 GN=VPS37B PE=1 SV=1	VPS37B	31.3	0.904	0.992	0.927	0.979	1.028	0.976	0.0795348	0.161579
Q9Y547	Intraflagellar transport protein 25 homolog OS=Homo sapiens OX=9606 GN=HSPB11 PE=1 SV=1	HSPB11	16.3	0.91	0.921	0.962	0.977	0.939	1.012	0.0681	0.161679
P13051	Uracil-DNA glycosylase OS=Homo sapiens OX=9606 GN=UNG PE=1 SV=2	UNG	34.6	0.986		1.012	0.763		0.903	-0.262168	0.161906
P23193	Transcription elongation factor A protein 1 OS=Homo sapiens OX=9606 GN=TCEA1 PE=1 SV=2	TCEA1	33.9	0.999	0.979	0.985	1	0.998	0.996	0.0150156	0.162032
Q86SZ2	Trafficking protein particle complex subunit 6B OS=Homo sapiens OX=9606 GN=TRAPPC6B PE=1 SV=1	TRAPPC6B	18	0.947	0.981	1.001	1.042	0.987	1.015	0.0555602	0.162467
P52429	Diacylglycerol kinase epsilon OS=Homo sapiens OX=9606 GN=DGKE PE=1 SV=1	DGKE	63.9	0.985	0.944	0.988	1.029	0.975	1.039	0.0610089	0.162671
Q969J3	BLOC-1-related complex subunit 5 OS=Homo sapiens OX=9606 GN=BORCS5 PE=1 SV=1	BORCS5	22.2	0.994	0.996	0.992	0.946	0.996	0.965	-0.0367492	0.162741
Q8IYS2	Uncharacterized protein KIAA2013 OS=Homo sapiens OX=9606 GN=KIAA2013 PE=1 SV=1	KIAA2013	69.1	0.981	0.984	1.003	0.938	0.993	0.926	-0.0549901	0.1628
Q4V328	GRIP1-associated protein 1 OS=Homo sapiens OX=9606 GN=GRIPAP1 PE=1 SV=2	GRIPAP1	95.9	1	1	0.992	1.003	1.001	1.002	0.00673483	0.163004
P78527	DNA-dependent protein kinase catalytic subunit OS=Homo sapiens OX=9606 GN=PRKDC PE=1 SV=3	PRKDC	468.8	0.997	0.998	1.005	1.009	1.003	1.004	0.00767393	0.163015
P52292	Importin subunit alpha-1 OS=Homo sapiens OX=9606 GN=KPNA2 PE=1 SV=1	KPNA2	57.8	1.005	0.993	1.009	0.994	0.994	0.968	-0.0246786	0.163142
Q9H7B4	Histone-lysine N-methyltransferase SMYD3 OS=Homo sapiens OX=9606 GN=SMYD3 PE=1 SV=4	SMYD3	49.1	0.979	0.992	0.985	1.046	1.002	0.993	0.0408995	0.163479
Q9H3C7	Gametogenetin-binding protein 2 OS=Homo sapiens OX=9606 GN=GGNBP2 PE=1 SV=1	GGNBP2	79	0.942	1.029	0.983	0.949	0.883	0.95	-0.0865474	0.163575
P29558	RNA-binding motif, single-stranded-interacting protein 1 OS=Homo sapiens OX=9606 GN=RBMS1 PE=1 SV=3	RBMS1	44.5	0.934	0.984	0.936	1.023	1.018	0.954	0.0695707	0.164177
Q13496	Myotubularin OS=Homo sapiens OX=9606 GN=MTM1 PE=1 SV=2	MTM1	69.9	0.978	0.985	1.006	1.024	0.992	1.02	0.0321947	0.164185
P12270	Nucleoprotein TPR OS=Homo sapiens OX=9606 GN=TPR PE=1 SV=3	TPR	267.1	0.993	0.986	0.985	0.986	0.982	0.981	-0.00731963	0.164199
Q9NWU2	Glucose-induced degradation protein 8 homolog OS=Homo sapiens OX=9606 GN=GID8 PE=1 SV=1	GID8	26.7	1.04	1.03	1.038	1.04	0.972	0.992	-0.0491017	0.164229
P53999	Activated RNA polymerase II transcriptional coactivator p15 OS=Homo sapiens OX=9606 GN=SUB1 PE=1 SV=3	SUB1	14.4	0.977	0.96	0.982	0.968	0.958	0.948	-0.0224141	0.164362
Q16763	Ubiquitin-conjugating enzyme E2 S OS=Homo sapiens OX=9606 GN=UBE2S PE=1 SV=2	UBE2S	23.8	1.072	0.964	0.949	0.889	0.936	0.947	-0.106804	0.164548
Q15057	Arf-GAP with coiled-coil, ANK repeat and PH domain-containing protein 2 OS=Homo sapiens OX=9606 GN=ACAP2 PE=1 SV=3	ACAP2	88	0.991	0.995	0.982	1.004	1.009	0.99	0.0169134	0.164769
P49770	Translation initiation factor eIF-2B subunit beta OS=Homo sapiens OX=9606 GN=EIF2B2 PE=1 SV=3	EIF2B2	39	0.976	0.984	1.021	1.012	1.022	1.019	0.0344312	0.164859
O43156	TELO2-interacting protein 1 homolog OS=Homo sapiens OX=9606 GN=TTI1 PE=1 SV=3	TTI1	122	0.976	0.964	0.984	0.993	0.977	0.997	0.0210616	0.164982
Q96BY7	Autophagy-related protein 2 homolog B OS=Homo sapiens OX=9606 GN=ATG2B PE=1 SV=5	ATG2B	232.6	1.009	1.003	0.984	1.026	1.022	1.002	0.0257716	0.165062
P61916	NPC intracellular cholesterol transporter 2 OS=Homo sapiens OX=9606 GN=NPC2 PE=1 SV=1	NPC2	16.6	1.063	1.054	1.023	1.059	1.07	1.081	0.0318087	0.165086
Q6NTE8	MRN complex-interacting protein OS=Homo sapiens OX=9606 GN=MRNIP PE=1 SV=2	MRNIP	37.7	0.985	0.984	0.992	0.985	1.01	1.015	0.023679	0.165127
Q15052	Rho guanine nucleotide exchange factor 6 OS=Homo sapiens OX=9606 GN=ARHGEF6 PE=1 SV=2	ARHGEF6	87.4	0.972	0.986	0.948	0.993	0.978	1.002	0.0328848	0.165146
P29350	Tyrosine-protein phosphatase non-receptor type 6 OS=Homo sapiens OX=9606 GN=PTPN6 PE=1 SV=1	PTPN6	67.5	1.022	1.033	1.031	1.018	1.018	1.027	-0.0107927	0.165215
P13798	Acylamino-acid-releasing enzyme OS=Homo sapiens OX=9606 GN=APEH PE=1 SV=4	APEH	81.2	0.982	0.999	0.999	1.028	0.996	1.011	0.0263842	0.165864
Q92845	Kinesin-associated protein 3 OS=Homo sapiens OX=9606 GN=KIFAP3 PE=1 SV=2	KIFAP3	91.1	0.963	1.022	1.048	1.001	0.925	0.928	-0.0877602	0.165906
P49368	T-complex protein 1 subunit gamma OS=Homo sapiens OX=9606 GN=CCT3 PE=1 SV=4	CCT3	60.5	1.014	1.018	1.002	1.002	1	1.006	-0.0124165	0.165989
Q9BUL5	PHD finger protein 23 OS=Homo sapiens OX=9606 GN=PHF23 PE=1 SV=1	PHF23	43.8	0.96	0.994	0.938	1.042	0.98	0.995	0.0610471	0.166022
Q8IZ83	Aldehyde dehydrogenase family 16 member A1 OS=Homo sapiens OX=9606 GN=ALDH16A1 PE=1 SV=2	ALDH16A1	85.1	0.978	0.974	0.984	0.987	0.98	0.992	0.0112577	0.166062
Q92925	SWI/SNF-related matrix-associated actin-dependent regulator of chromatin subfamily D member 2 OS=Homo sapiens OX=9606 GN=SMARCD2 PE=1 SV=3	SMARCD2	58.9	1.028	0.979	1.031	0.983	0.983	0.986	-0.0414291	0.166102
Q9UJK0	18S rRNA aminocarboxypropyltransferase OS=Homo sapiens OX=9606 GN=TSR3 PE=1 SV=1	TSR3	33.6	1.032	0.977	1.027	0.978	0.984	0.984	-0.0434144	0.166151
Q93074	Mediator of RNA polymerase II transcription subunit 12 OS=Homo sapiens OX=9606 GN=MED12 PE=1 SV=4	MED12	242.9	0.962	0.984	0.959	1.016	0.978	0.983	0.0353211	0.166244
O60488	Long-chain-fatty-acid--CoA ligase 4 OS=Homo sapiens OX=9606 GN=ACSL4 PE=1 SV=2	ACSL4	79.1	1.014	1.016	1.03	1.042	1.026	1.028	0.0168738	0.166346
P62081	40S ribosomal protein S7 OS=Homo sapiens OX=9606 GN=RPS7 PE=1 SV=1	RPS7	22.1	0.979	0.997	1.004	0.978	0.969	0.987	-0.0224435	0.166853
Q9BXS6	Nucleolar and spindle-associated protein 1 OS=Homo sapiens OX=9606 GN=NUSAP1 PE=1 SV=1	NUSAP1	49.4	1.012	0.948	1.026	0.908	0.896	0.99	-0.0958821	0.16713
O15126	Secretory carrier-associated membrane protein 1 OS=Homo sapiens OX=9606 GN=SCAMP1 PE=1 SV=2	SCAMP1	37.9	0.982	0.986	1	1.005	0.994	1.001	0.0154714	0.167202
P40938	Replication factor C subunit 3 OS=Homo sapiens OX=9606 GN=RFC3 PE=1 SV=2	RFC3	40.5	0.992	0.991	0.997	1.01	0.992	1.018	0.0192362	0.167255
Q9BTW9	Tubulin-specific chaperone D OS=Homo sapiens OX=9606 GN=TBCD PE=1 SV=2	TBCD	132.5	1.02	1.001	1.01	1.013	1.026	1.03	0.0179748	0.167381
Q9NU22	Midasin OS=Homo sapiens OX=9606 GN=MDN1 PE=1 SV=2	MDN1	632.4	1.001	0.988	0.995	0.998	1.002	1.008	0.011557	0.167468
Q9HCG7	Non-lysosomal glucosylceramidase OS=Homo sapiens OX=9606 GN=GBA2 PE=1 SV=2	GBA2	104.6	0.991	0.986	0.986	1.012	1.016	0.985	0.024142	0.167488
Q9UI12	V-type proton ATPase subunit H OS=Homo sapiens OX=9606 GN=ATP6V1H PE=1 SV=1	ATP6V1H	55.8	1	1.003	0.988	1.011	1.04	1.002	0.0295997	0.167623
Q6ZW49	PAX-interacting protein 1 OS=Homo sapiens OX=9606 GN=PAXIP1 PE=1 SV=2	PAXIP1	121.3	0.976	0.955	0.992	0.991	0.988	1.003	0.0288304	0.167682
Q96DP5	Methionyl-tRNA formyltransferase, mitochondrial OS=Homo sapiens OX=9606 GN=MTFMT PE=2 SV=2	MTFMT	43.8		0.956	0.903		1.07	0.99	0.148118	0.167754
O94804	Serine/threonine-protein kinase 10 OS=Homo sapiens OX=9606 GN=STK10 PE=1 SV=1	STK10	112.1	1.019	1.015	1.006	1.014	1.028	1.03	0.0151069	0.16792
Q96D53	Atypical kinase COQ8B, mitochondrial OS=Homo sapiens OX=9606 GN=COQ8B PE=1 SV=2	COQ8B	60	0.974	0.945	0.975	0.993	1.009	0.969	0.0378837	0.168081
Q9BQE4	Selenoprotein S OS=Homo sapiens OX=9606 GN=SELENOS PE=1 SV=3	SELENOS	21.2	0.985	1.002		1.011	1.03		0.0386843	0.168088
P52756	RNA-binding protein 5 OS=Homo sapiens OX=9606 GN=RBM5 PE=1 SV=2	RBM5	92.1	0.989	1.008	1	0.998	0.978	0.964	-0.0277029	0.168127
P61024	Cyclin-dependent kinases regulatory subunit 1 OS=Homo sapiens OX=9606 GN=CKS1B PE=1 SV=1	CKS1B	9.7	0.94	0.957	0.955	0.919	0.843	0.938	-0.0790146	0.168198
Q92966	snRNA-activating protein complex subunit 3 OS=Homo sapiens OX=9606 GN=SNAPC3 PE=1 SV=1	SNAPC3	46.7		1.086	1.028		0.941	0.999	-0.123919	0.168361
Q9Y613	FH1/FH2 domain-containing protein 1 OS=Homo sapiens OX=9606 GN=FHOD1 PE=1 SV=3	FHOD1	126.5	1	1.001	1.017	0.977	0.999	0.997	-0.0216733	0.1687
Q14689	Disco-interacting protein 2 homolog A OS=Homo sapiens OX=9606 GN=DIP2A PE=1 SV=2	DIP2A	170.3	0.988	0.997		1.006	1.027		0.0344712	0.168813
Q9UGU5	HMG domain-containing protein 4 OS=Homo sapiens OX=9606 GN=HMGXB4 PE=1 SV=2	HMGXB4	65.7	0.976	0.991	1.026	0.967	0.971	0.979	-0.0371069	0.168977
O15145	Actin-related protein 2/3 complex subunit 3 OS=Homo sapiens OX=9606 GN=ARPC3 PE=1 SV=3	ARPC3	20.5	0.928	0.988	0.986	1.023	1.011	0.984	0.0565453	0.169021
Q9UFN0	Protein NipSnap homolog 3A OS=Homo sapiens OX=9606 GN=NIPSNAP3A PE=1 SV=2	NIPSNAP3A	28.4	0.984	0.996	1.01	0.978	0.982	0.989	-0.0199197	0.169134
Q9NVJ2	ADP-ribosylation factor-like protein 8B OS=Homo sapiens OX=9606 GN=ARL8B PE=1 SV=1	ARL8B	21.5	1.029	1.058	1.06	1.009	1.048	1.004	-0.0399741	0.169283
Q96GS6	Alpha/beta hydrolase domain-containing protein 17A OS=Homo sapiens OX=9606 GN=ABHD17A PE=1 SV=1	ABHD17A	34	0.969		0.991	1.095		1.022	0.111168	0.169392
Q9BRR9	Rho GTPase-activating protein 9 OS=Homo sapiens OX=9606 GN=ARHGAP9 PE=1 SV=2	ARHGAP9	83.2	1.004	0.996	0.964	0.971	0.922	0.969	-0.0505218	0.169544
Q9UHL4	Dipeptidyl peptidase 2 OS=Homo sapiens OX=9606 GN=DPP7 PE=1 SV=3	DPP7	54.3	1.007	0.996	1.002	1.002	1.02	1.014	0.0148068	0.169617
Q969S3	Zinc finger protein 622 OS=Homo sapiens OX=9606 GN=ZNF622 PE=1 SV=1	ZNF622	54.2	1.027	1.016	1.022	1.021	1.009	1.01	-0.0118158	0.169906
O95456	Proteasome assembly chaperone 1 OS=Homo sapiens OX=9606 GN=PSMG1 PE=1 SV=1	PSMG1	32.8	0.982	0.988	0.979	0.982	1.006	1.026	0.0314536	0.170084
Q9UBV2	Protein sel-1 homolog 1 OS=Homo sapiens OX=9606 GN=SEL1L PE=1 SV=3	SEL1L	88.7	0.96	0.99	0.968	1.016	0.997	0.977	0.0351656	0.170187
P55263	Adenosine kinase OS=Homo sapiens OX=9606 GN=ADK PE=1 SV=2	ADK	40.5	0.992	0.991	1.02	1.049	1.011	1.018	0.0355888	0.170307
O43678	NADH dehydrogenase [ubiquinone] 1 alpha subcomplex subunit 2 OS=Homo sapiens OX=9606 GN=NDUFA2 PE=1 SV=3	NDUFA2	10.9	1.008	0.992	1.012	1.003	0.982	0.974	-0.0256121	0.170437
O95359	Transforming acidic coiled-coil-containing protein 2 OS=Homo sapiens OX=9606 GN=TACC2 PE=1 SV=3	TACC2	309.2	0.982	0.983	1.066	0.959	0.932	0.984	-0.0762319	0.170742
P09543	2',3'-cyclic-nucleotide 3'-phosphodiesterase OS=Homo sapiens OX=9606 GN=CNP PE=1 SV=2	CNP	47.5	1.019	1.024	1.033	1.031	1.045	1.031	0.0144667	0.170792
Q96EK9	Protein KTI12 homolog OS=Homo sapiens OX=9606 GN=KTI12 PE=1 SV=1	KTI12	38.6	0.989	0.966	0.987	0.967	0.967	0.919	-0.0443175	0.170852
Q8NBF2	NHL repeat-containing protein 2 OS=Homo sapiens OX=9606 GN=NHLRC2 PE=1 SV=1	NHLRC2	79.4	1.019	1.006	0.99	1.014	1.021	1.025	0.0213737	0.170997
Q5SW79	Centrosomal protein of 170 kDa OS=Homo sapiens OX=9606 GN=CEP170 PE=1 SV=1	CEP170	175.2	1.003	1.014	0.99	0.981	1	0.974	-0.0251667	0.171005
P40939	Trifunctional enzyme subunit alpha, mitochondrial OS=Homo sapiens OX=9606 GN=HADHA PE=1 SV=2	HADHA	82.9	1.015	1.006	1.014	0.997	1.006	1.009	-0.0109747	0.171055
Q9Y4K4	Mitogen-activated protein kinase kinase kinase kinase 5 OS=Homo sapiens OX=9606 GN=MAP4K5 PE=1 SV=2	MAP4K5	95	1.052	0.995	1.072	1.018	0.995	0.974	-0.0623863	0.171093
Q8IY22	C-Maf-inducing protein OS=Homo sapiens OX=9606 GN=CMIP PE=1 SV=3	CMIP	86.3	0.95	0.999	1.027	1.04	1.043	1.015	0.0579626	0.171158
P49589	Cysteine--tRNA ligase, cytoplasmic OS=Homo sapiens OX=9606 GN=CARS1 PE=1 SV=3	CARS1	85.4	1.023	1.034	1.045	1.05	1.038	1.069	0.0253556	0.171358
P48147	Prolyl endopeptidase OS=Homo sapiens OX=9606 GN=PREP PE=1 SV=2	PREP	80.6	0.992	1.002	1.003	1.026	0.997	1.024	0.0238704	0.171361
Q8NCG7	Diacylglycerol lipase-beta OS=Homo sapiens OX=9606 GN=DAGLB PE=1 SV=2	DAGLB	73.7	1.002	1.007	0.972	0.96	0.989	0.958	-0.0362653	0.171521
A0JLT2	Mediator of RNA polymerase II transcription subunit 19 OS=Homo sapiens OX=9606 GN=MED19 PE=1 SV=2	MED19	26.3	0.953	0.984	0.953	1.008	0.963	1.03	0.0543738	0.171933
P14625	Endoplasmin OS=Homo sapiens OX=9606 GN=HSP90B1 PE=1 SV=1	HSP90B1	92.4	1.026	1.03	1.03	1.03	1.015	1.016	-0.011735	0.172003
B7ZAQ6	Golgi pH regulator A OS=Homo sapiens OX=9606 GN=GPR89A PE=1 SV=2	GPR89A	52.9	1.047	1.004	1.002	1.001	0.995	0.973	-0.0402505	0.172151
P62820	Ras-related protein Rab-1A OS=Homo sapiens OX=9606 GN=RAB1A PE=1 SV=3	RAB1A	22.7	1.014	1.046	1.011	1.001	1.01	1.003	-0.0270291	0.172199
Q4G0N4	NAD kinase 2, mitochondrial OS=Homo sapiens OX=9606 GN=NADK2 PE=1 SV=2	NADK2	49.4	0.978	0.981	0.95	0.986	0.98	1.007	0.0313962	0.172271
Q15011	Homocysteine-responsive endoplasmic reticulum-resident ubiquitin-like domain member 1 protein OS=Homo sapiens OX=9606 GN=HERPUD1 PE=1 SV=1	HERPUD1	43.7	1.012	1.127	1.066	1.02	1.012	1.008	-0.076253	0.172305
O75414	Nucleoside diphosphate kinase 6 OS=Homo sapiens OX=9606 GN=NME6 PE=1 SV=3	NME6	21.1	0.958	0.976	0.994	1.062	0.976	1.024	0.0645587	0.172329
P46777	60S ribosomal protein L5 OS=Homo sapiens OX=9606 GN=RPL5 PE=1 SV=3	RPL5	34.3	0.997	1.011	1.01	1.021	1.012	1.012	0.0128494	0.172425
P62308	Small nuclear ribonucleoprotein G OS=Homo sapiens OX=9606 GN=SNRPG PE=1 SV=1	SNRPG	8.5	0.968	0.975	0.98	0.987	0.98	0.978	0.0108178	0.172642
Q13405	39S ribosomal protein L49, mitochondrial OS=Homo sapiens OX=9606 GN=MRPL49 PE=1 SV=1	MRPL49	19.2	0.977	0.996	0.991	0.972	0.982	0.939	-0.0349791	0.172853
Q16777	Histone H2A type 2-C OS=Homo sapiens OX=9606 GN=H2AC20 PE=1 SV=4	H2AC20	14	0.934	1.015	0.973	1.002	1.01	1.04	0.0627988	0.172899
O94966	Ubiquitin carboxyl-terminal hydrolase 19 OS=Homo sapiens OX=9606 GN=USP19 PE=1 SV=2	USP19	145.6	1.028	1.015	1.001	1.026	1.024	1.041	0.0221053	0.173217
Q9Y6E2	Basic leucine zipper and W2 domain-containing protein 2 OS=Homo sapiens OX=9606 GN=BZW2 PE=1 SV=1	BZW2	48.1	0.992	0.988	1.012	1.022	1.004	1.011	0.0215367	0.173481
Q15185	Prostaglandin E synthase 3 OS=Homo sapiens OX=9606 GN=PTGES3 PE=1 SV=1	PTGES3	18.7	0.985	1.027	1.018	1.053	1.022	1.033	0.0366687	0.173603
Q9BTE1	Dynactin subunit 5 OS=Homo sapiens OX=9606 GN=DCTN5 PE=1 SV=1	DCTN5	20.1	0.882	0.948	1.014	1.05	1.036	0.978	0.107495	0.173789
Q13206	Probable ATP-dependent RNA helicase DDX10 OS=Homo sapiens OX=9606 GN=DDX10 PE=1 SV=2	DDX10	100.8	1.017	0.982	1.015	0.982	0.992	0.981	-0.0285213	0.174092
Q9P107	GEM-interacting protein OS=Homo sapiens OX=9606 GN=GMIP PE=1 SV=2	GMIP	106.6	0.993	0.998	1.001	1	1.004	1.001	0.00625482	0.174295
Q8IVH2	Forkhead box protein P4 OS=Homo sapiens OX=9606 GN=FOXP4 PE=1 SV=1	FOXP4	73.4	1.072	0.857	0.853	1.119	1.047	1.003	0.187905	0.174302
Q96CW6	Probable RNA polymerase II nuclear localization protein SLC7A6OS OS=Homo sapiens OX=9606 GN=SLC7A6OS PE=1 SV=2	SLC7A6OS	35	1.015	1.07	1.037	1	1.015	1.022	-0.0398236	0.174326
Q6P1J9	Parafibromin OS=Homo sapiens OX=9606 GN=CDC73 PE=1 SV=1	CDC73	60.5	0.986	1.008	0.992	0.991	0.962	0.98	-0.0258371	0.174456
Q9GZT3	SRA stem-loop-interacting RNA-binding protein, mitochondrial OS=Homo sapiens OX=9606 GN=SLIRP PE=1 SV=1	SLIRP	12.3	1.01	1.033	1.024	0.978	1.007	1.016	-0.0313848	0.174531
Q7Z7A3	Cytoplasmic tRNA 2-thiolation protein 1 OS=Homo sapiens OX=9606 GN=CTU1 PE=1 SV=1	CTU1	36.4	0.986	1.01	0.992	1.025	0.996	1.035	0.0324644	0.174684
Q5VTR2	E3 ubiquitin-protein ligase BRE1A OS=Homo sapiens OX=9606 GN=RNF20 PE=1 SV=2	RNF20	113.6	1.023	0.996	0.993	0.976	1	0.973	-0.0304959	0.174809
Q14694	Ubiquitin carboxyl-terminal hydrolase 10 OS=Homo sapiens OX=9606 GN=USP10 PE=1 SV=2	USP10	87.1	1.02	1.026	0.994	0.986	1.004	0.995	-0.0263404	0.174926
Q9Y5U2	Protein TSSC4 OS=Homo sapiens OX=9606 GN=TSSC4 PE=1 SV=3	TSSC4	34.3	0.988	1.046	0.974	0.974	0.962	0.963	-0.0532492	0.175147
Q9Y608	Leucine-rich repeat flightless-interacting protein 2 OS=Homo sapiens OX=9606 GN=LRRFIP2 PE=1 SV=1	LRRFIP2	82.1	0.987	0.986	0.997	1.024	1.068	0.99	0.0534039	0.17536
O95983	Methyl-CpG-binding domain protein 3 OS=Homo sapiens OX=9606 GN=MBD3 PE=1 SV=1	MBD3	32.8	1.019	0.964	0.993	0.964	0.977	0.941	-0.0463042	0.175393
Q96P53	WD repeat and FYVE domain-containing protein 2 OS=Homo sapiens OX=9606 GN=WDFY2 PE=1 SV=2	WDFY2	45.1		0.952	1.003		1.025	1.067	0.0977142	0.175403
Q9NRY6	Phospholipid scramblase 3 OS=Homo sapiens OX=9606 GN=PLSCR3 PE=1 SV=2	PLSCR3	31.6	1.04	0.997	1.085	1.012	0.984	0.865	-0.125951	0.17554
Q8TF61	F-box only protein 41 OS=Homo sapiens OX=9606 GN=FBXO41 PE=2 SV=5	FBXO41	94.4	0.841		0.953	1.203		1.02	0.309328	0.175922
Q14161	ARF GTPase-activating protein GIT2 OS=Homo sapiens OX=9606 GN=GIT2 PE=1 SV=2	GIT2	84.5	0.986	0.988	0.974	1.005	0.986	0.992	0.0170275	0.175974
Q9Y297	F-box/WD repeat-containing protein 1A OS=Homo sapiens OX=9606 GN=BTRC PE=1 SV=1	BTRC	68.8	0.982	0.954	1.044	1.135	1.027	1.032	0.100052	0.175982
Q9H009	Nascent polypeptide-associated complex subunit alpha-2 OS=Homo sapiens OX=9606 GN=NACA2 PE=1 SV=1	NACA2	23.2	1.007	1.027	1.008	1.009	0.998	0.972	-0.030192	0.176073
Q96CV9	Optineurin OS=Homo sapiens OX=9606 GN=OPTN PE=1 SV=3	OPTN	65.9	1.011	1.002	1.006	0.982	1.009	0.982	-0.0221513	0.176195
Q5TFE4	5'-nucleotidase domain-containing protein 1 OS=Homo sapiens OX=9606 GN=NT5DC1 PE=1 SV=1	NT5DC1	51.8	0.963	0.981	0.987	1.025	0.987	0.989	0.0340504	0.17626
Q8WVJ2	NudC domain-containing protein 2 OS=Homo sapiens OX=9606 GN=NUDCD2 PE=1 SV=1	NUDCD2	17.7	1.004	1.015	1.004	1.034	1.018	1.01	0.0184933	0.176452
Q15785	Mitochondrial import receptor subunit TOM34 OS=Homo sapiens OX=9606 GN=TOMM34 PE=1 SV=2	TOMM34	34.5	0.984	1.019	1.002	0.988	0.989	0.968	-0.0290974	0.176666
Q8WZA9	Immunity-related GTPase family Q protein OS=Homo sapiens OX=9606 GN=IRGQ PE=1 SV=1	IRGQ	62.7	1	0.988	0.981	0.995	1.011	0.999	0.0173879	0.177036
Q9BYN8	28S ribosomal protein S26, mitochondrial OS=Homo sapiens OX=9606 GN=MRPS26 PE=1 SV=1	MRPS26	24.2	0.983	0.982	1.008	1.017	1.012	0.996	0.0250157	0.177047
Q9H3R5	Centromere protein H OS=Homo sapiens OX=9606 GN=CENPH PE=1 SV=1	CENPH	28.5	0.971	0.938	0.904	1.069	0.933	1.034	0.110062	0.177061
Q13613	Myotubularin-related protein 1 OS=Homo sapiens OX=9606 GN=MTMR1 PE=1 SV=4	MTMR1	74.6	1.001	0.962	0.993	1.042	1.016	0.991	0.0446899	0.177186
Q8NDA8	Maestro heat-like repeat-containing protein family member 1 OS=Homo sapiens OX=9606 GN=MROH1 PE=2 SV=3	MROH1	181.1	1.019	1.073		0.996	0.947		-0.106597	0.177306
P82663	28S ribosomal protein S25, mitochondrial OS=Homo sapiens OX=9606 GN=MRPS25 PE=1 SV=1	MRPS25	20.1	1.095	0.985	0.97	0.975	0.922	0.95	-0.0993667	0.177379
P30414	NK-tumor recognition protein OS=Homo sapiens OX=9606 GN=NKTR PE=1 SV=2	NKTR	165.6	0.978	0.97	0.988	1.015	0.978	1.002	0.028704	0.17742
Q99496	E3 ubiquitin-protein ligase RING2 OS=Homo sapiens OX=9606 GN=RNF2 PE=1 SV=1	RNF2	37.6	0.921	0.991	0.97	1.003	0.988	0.996	0.0516269	0.177609
O00148	ATP-dependent RNA helicase DDX39A OS=Homo sapiens OX=9606 GN=DDX39A PE=1 SV=2	DDX39A	49.1	1.013	1.034	1.018	1.018	1.007	0.994	-0.0218163	0.177708
P62633	Cellular nucleic acid-binding protein OS=Homo sapiens OX=9606 GN=CNBP PE=1 SV=1	CNBP	19.5	1.006	0.996	0.925	1.098	1.039	0.989	0.094895	0.177916
Q2TAY7	WD40 repeat-containing protein SMU1 OS=Homo sapiens OX=9606 GN=SMU1 PE=1 SV=2	SMU1	57.5	0.974	0.974	0.964	1.006	0.972	0.985	0.0250483	0.178027
Q9UBU8	Mortality factor 4-like protein 1 OS=Homo sapiens OX=9606 GN=MORF4L1 PE=1 SV=2	MORF4L1	41.4	1.01	0.989	0.972	0.976	0.957	0.976	-0.0304253	0.178178
O75925	E3 SUMO-protein ligase PIAS1 OS=Homo sapiens OX=9606 GN=PIAS1 PE=1 SV=2	PIAS1	71.8	0.989	0.991	1.03	0.939	1.006	0.938	-0.0621927	0.178296
P78371	T-complex protein 1 subunit beta OS=Homo sapiens OX=9606 GN=CCT2 PE=1 SV=4	CCT2	57.5	1.014	1.014	1.01	1.014	1.001	0.996	-0.0128792	0.178581
P21980	Protein-glutamine gamma-glutamyltransferase 2 OS=Homo sapiens OX=9606 GN=TGM2 PE=1 SV=2	TGM2	77.3	0.969	1.012	1.018	1.052	1.007	1.041	0.0477867	0.178771
Q96MW1	Coiled-coil domain-containing protein 43 OS=Homo sapiens OX=9606 GN=CCDC43 PE=1 SV=2	CCDC43	25.2	0.974	0.988	0.994	0.99	1	1.027	0.0294684	0.178873
Q9BW71	HIRA-interacting protein 3 OS=Homo sapiens OX=9606 GN=HIRIP3 PE=1 SV=3	HIRIP3	61.9	0.944	0.974	1.005	0.97	0.911	0.917	-0.0630539	0.178902
Q8TCD1	UPF0729 protein C18orf32 OS=Homo sapiens OX=9606 GN=C18orf32 PE=1 SV=1	C18orf32	8.7	0.975	0.985	0.993	1.006	1.01	0.984	0.0227811	0.179227
P42766	60S ribosomal protein L35 OS=Homo sapiens OX=9606 GN=RPL35 PE=1 SV=2	RPL35	14.5	1.147	1.037	1.07	0.989	1.046	1.039	-0.0820971	0.179233
Q9BSV6	tRNA-splicing endonuclease subunit Sen34 OS=Homo sapiens OX=9606 GN=TSEN34 PE=1 SV=1	TSEN34	33.6	0.983	1.016	0.987	0.99	0.946	0.97	-0.0391795	0.179668
Q9H019	Mitochondrial fission regulator 1-like OS=Homo sapiens OX=9606 GN=MTFR1L PE=1 SV=2	MTFR1L	31.9	0.975	0.983	0.989	1.003	1.01	0.981	0.0228272	0.179731
O14925	Mitochondrial import inner membrane translocase subunit Tim23 OS=Homo sapiens OX=9606 GN=TIMM23 PE=1 SV=1	TIMM23	21.9	1.027	1.019	0.974	0.913	0.965	0.997	-0.0709866	0.179738
Q9Y5W7	Sorting nexin-14 OS=Homo sapiens OX=9606 GN=SNX14 PE=1 SV=3	SNX14	110.1	0.966	0.976		1.073	1.005		0.0976525	0.179901
Q86UX7	Fermitin family homolog 3 OS=Homo sapiens OX=9606 GN=FERMT3 PE=1 SV=1	FERMT3	75.9	0.962	0.975	0.979	0.984	0.977	0.982	0.0132968	0.18036
P30419	Glycylpeptide N-tetradecanoyltransferase 1 OS=Homo sapiens OX=9606 GN=NMT1 PE=1 SV=2	NMT1	56.8	0.997	1.023	1.016	1	1.001	0.963	-0.0346263	0.180621
Q9H2F5	Enhancer of polycomb homolog 1 OS=Homo sapiens OX=9606 GN=EPC1 PE=1 SV=1	EPC1	93.4	0.936	0.989	1.006	0.934	0.962	0.895	-0.0706108	0.180768
Q07020	60S ribosomal protein L18 OS=Homo sapiens OX=9606 GN=RPL18 PE=1 SV=2	RPL18	21.6	1.007	0.979	0.99	0.97	0.943	0.988	-0.0368242	0.18088
O75844	CAAX prenyl protease 1 homolog OS=Homo sapiens OX=9606 GN=ZMPSTE24 PE=1 SV=2	ZMPSTE24	54.8	0.96	1.009	1.021	1.015	1.037	1.036	0.0465273	0.181111
P02545	Prelamin-A/C OS=Homo sapiens OX=9606 GN=LMNA PE=1 SV=1	LMNA	74.1	1.048	1.023	1.038	1.013	1.026	1.028	-0.0196225	0.181309
Q9Y3D9	28S ribosomal protein S23, mitochondrial OS=Homo sapiens OX=9606 GN=MRPS23 PE=1 SV=2	MRPS23	21.8	1	0.972	1.03	0.981	0.976	0.956	-0.0434183	0.181617
Q9BXK5	Bcl-2-like protein 13 OS=Homo sapiens OX=9606 GN=BCL2L13 PE=1 SV=1	BCL2L13	52.7	1.016	1.014	1.021	0.992	1.019	1	-0.0190395	0.181961
Q8NBW4	Sodium-coupled neutral amino acid transporter 9 OS=Homo sapiens OX=9606 GN=SLC38A9 PE=1 SV=2	SLC38A9	63.7	1.062	1.046	1.006	1.02	1.01	0.997	-0.0408803	0.182032
Q8NCE0	tRNA-splicing endonuclease subunit Sen2 OS=Homo sapiens OX=9606 GN=TSEN2 PE=1 SV=2	TSEN2	53.2	0.975		0.936	0.99		1.017	0.0707128	0.182174
Q9UEY8	Gamma-adducin OS=Homo sapiens OX=9606 GN=ADD3 PE=1 SV=1	ADD3	79.1	0.97	0.981	0.958	0.997	1.004	0.969	0.0299396	0.182337
A6NDG6	Glycerol-3-phosphate phosphatase OS=Homo sapiens OX=9606 GN=PGP PE=1 SV=1	PGP	34	0.99	1.002	1.008	0.97	1.002	0.972	-0.0271848	0.182682
P42285	Exosome RNA helicase MTR4 OS=Homo sapiens OX=9606 GN=MTREX PE=1 SV=3	MTREX	117.7	0.99	0.989	0.99	1.012	0.998	0.99	0.0149854	0.182838
Q8IXQ4	GPALPP motifs-containing protein 1 OS=Homo sapiens OX=9606 GN=GPALPP1 PE=1 SV=1	GPALPP1	38.1	0.99	0.994	0.995	0.982	0.974	0.994	-0.0141132	0.183011
Q92499	ATP-dependent RNA helicase DDX1 OS=Homo sapiens OX=9606 GN=DDX1 PE=1 SV=2	DDX1	82.4	1.012	1.007	1.021	1.014	0.991	0.996	-0.018628	0.183069
P55082	Microfibril-associated glycoprotein 3 OS=Homo sapiens OX=9606 GN=MFAP3 PE=1 SV=1	MFAP3	40.1		1.078	1.093		1.005	0.863	-0.216865	0.183078
O43361	Zinc finger protein 749 OS=Homo sapiens OX=9606 GN=ZNF749 PE=1 SV=2	ZNF749	90.3	1.054	1	0.956	1	0.897	0.905	-0.103307	0.183338
Q5T440	Putative transferase CAF17, mitochondrial OS=Homo sapiens OX=9606 GN=IBA57 PE=1 SV=1	IBA57	38.1	0.972	0.984	0.994	0.952	0.982	0.964	-0.0256574	0.183425
Q86XR8	Centrosomal protein of 57 kDa OS=Homo sapiens OX=9606 GN=CEP57 PE=1 SV=2	CEP57	57.1	0.958		1.026	0.923		0.928	-0.100107	0.183435
Q8WUW1	Protein BRICK1 OS=Homo sapiens OX=9606 GN=BRK1 PE=1 SV=1	BRK1	8.7	1.003	1.014	1.012	1.03	1.016	1.013	0.0142185	0.183519
O95232	Luc7-like protein 3 OS=Homo sapiens OX=9606 GN=LUC7L3 PE=1 SV=2	LUC7L3	51.4	0.98	0.978	0.984	0.976	0.98	0.972	-0.00688169	0.183555
Q9BY44	Eukaryotic translation initiation factor 2A OS=Homo sapiens OX=9606 GN=EIF2A PE=1 SV=3	EIF2A	64.9	0.982	1.002	1.014	0.978	0.98	0.991	-0.0237746	0.183607
Q8TB96	T-cell immunomodulatory protein OS=Homo sapiens OX=9606 GN=ITFG1 PE=1 SV=1	ITFG1	68.1	1.002	0.999	1.013	1.005	1.02	1.022	0.0157101	0.183664
Q969S0	UDP-xylose and UDP-N-acetylglucosamine transporter OS=Homo sapiens OX=9606 GN=SLC35B4 PE=1 SV=1	SLC35B4	37.4	0.954		0.849	1.027		1.001	0.169658	0.183906
P21580	Tumor necrosis factor alpha-induced protein 3 OS=Homo sapiens OX=9606 GN=TNFAIP3 PE=1 SV=1	TNFAIP3	89.6	1.04	1.046	1	1.027	0.966	0.981	-0.0533334	0.184819
Q6PIJ6	F-box only protein 38 OS=Homo sapiens OX=9606 GN=FBXO38 PE=1 SV=3	FBXO38	133.9	1.04	1.004	1.054	0.978	1.024	1	-0.0454132	0.184835
P57737	Coronin-7 OS=Homo sapiens OX=9606 GN=CORO7 PE=1 SV=2	CORO7	100.5	1.015	1.015	1.004	1.009	1.034	1.039	0.0226458	0.184943
Q9NTG7	NAD-dependent protein deacetylase sirtuin-3, mitochondrial OS=Homo sapiens OX=9606 GN=SIRT3 PE=1 SV=2	SIRT3	43.5	1.012	0.995	0.967	0.97	0.971	0.97	-0.0308898	0.184965
P18124	60S ribosomal protein L7 OS=Homo sapiens OX=9606 GN=RPL7 PE=1 SV=1	RPL7	29.2	0.977	0.979	1.02	1.009	1.012	1.027	0.0344884	0.185091
Q86US8	Telomerase-binding protein EST1A OS=Homo sapiens OX=9606 GN=SMG6 PE=1 SV=2	SMG6	160.4	1.002	1.021	1.075	0.894	0.958	1.03	-0.104267	0.185101
[truncated: 4,928 more rows]
