# Supplementary material for: BTK kinase activity is dispensable for the survival of diffuse large B-cell lymphoma
Source: J Biol Chem. 2022 Sep 29;298(11):102555. doi: 10.1016/j.jbc.2022.102555 (PMC9636578; doi:10.1016/j.jbc.2022.102555)
Supplement: Table S5 [file mmc5.xlsx]

## Sheet: Data
id	num	neg|score	neg|p-value	neg|fdr	neg|rank	neg|goodsgrna	neg|lfc	pos|score	pos|p-value	pos|fdr	pos|rank	pos|goodsgrna	pos|lfc
ATP2A2	4	0.00030749	0.0011413	0.31181	68	4	-5.5081	0.99969	0.99969	1	19077	0	-5.5081
PCBP2	4	0.0061914	0.021272	0.724483	557	4	-4.1626	0.98962	0.98958	1	18786	0	-4.1626
MAD2L2	3	0.0091144	0.024518	0.745747	739	3	-3.9384	0.99089	0.991	1	18809	0	-3.9384
CBWD1	3	0.11668	0.22712	0.988442	4787	2	-3.8756	0.69644	0.71615	1	14293	1	-3.8756
SRSF2	3	0.013279	0.035017	0.819158	976	3	-3.5075	0.98672	0.98686	1	18719	0	-3.5075
TFAM	3	0.15147	0.26871	0.994789	5829	2	-3.3652	0.097983	0.2044	0.992587	4179	1	-3.3652
RPS24	1	0.26048	0.26028	0.991193	8262	1	-3.1399	0.73952	0.73992	1	14670	0	-3.1399
DDX5	4	0.00051475	0.0018865	0.367903	97	4	-3.0336	0.98928	0.98927	1	18777	0	-3.0336
JMJD6	4	0.0012713	0.0045772	0.472866	183	4	-3.0132	0.99672	0.99675	1	18962	0	-3.0132
CNPY3	4	9.6296e-05	0.00038621	0.18453	39	4	-3.0104	0.9999	0.9999	1	19091	0	-3.0104
TLR9	4	0.00066108	0.0024102	0.380417	118	4	-2.9862	0.99934	0.99935	1	19055	0	-2.9862
DAD1	3	0.060411	0.14222	0.962296	3011	3	-2.9186	0.93959	0.9398	1	17733	0	-2.9186
HCK	4	0.00021964	0.00083018	0.288479	54	4	-2.8868	0.99967	0.99966	1	19076	0	-2.8868
UNC93B1	4	0.0033697	0.011883	0.634369	357	4	-2.859	0.99663	0.99666	1	18955	0	-2.859
RPL13	4	0.077672	0.1832	0.984059	3553	3	-2.7879	0.87713	0.87826	1	16471	1	-2.7879
CHD8	4	0.00044358	0.0016238	0.353488	84	4	-2.6282	0.99956	0.99956	1	19068	0	-2.6282
COPS6	4	0.094811	0.21302	0.988442	4096	3	-2.6267	0.32468	0.49797	1	9262	1	-2.6267
SETD8	4	0.030979	0.094512	0.928618	1934	3	-2.6154	0.93015	0.93027	1	17516	0	-2.6154
RPE	4	0.048898	0.13141	0.958696	2614	3	-2.6011	0.925	0.92514	1	17437	0	-2.6011
PGM3	3	0.026721	0.067721	0.895705	1712	3	-2.5757	0.97328	0.97342	1	18449	0	-2.5757
ICAM1	4	4.544e-18	2.5903e-07	0.00165	1	4	-2.5745	1	1	1	19112	0	-2.5745
HARS	4	0.092737	0.20947	0.988442	4031	3	-2.5253	0.85355	0.85873	1	16063	1	-2.5253
NDNL2	4	0.056882	0.14611	0.963372	2886	3	-2.5162	0.79403	0.8185	1	15249	1	-2.5162
RPL10	1	0.30237	0.30219	0.999105	8932	1	-2.4507	0.69763	0.6978	1	14303	0	-2.4507
DDX20	3	0.064131	0.14986	0.963372	3141	3	-2.416	0.93587	0.93607	1	17647	0	-2.416
DCAF7	4	0.006668	0.022808	0.732615	590	4	-2.3296	0.99333	0.99336	1	18860	0	-2.3296
BRD9	4	7.124e-05	0.00028415	0.150853	35	4	-2.2885	0.99993	0.99993	1	19093	0	-2.2885
STIM1	4	3.988e-05	0.0001536	0.108728	26	4	-2.2826	0.99898	0.99897	1	19043	0	-2.2826
COPS2	4	0.13846	0.28493	0.996623	5456	3	-2.2729	0.77944	0.8099	1	15090	1	-2.2729
MRPS26	4	0.0080807	0.02729	0.761214	681	4	-2.249	0.97471	0.97485	1	18477	0	-2.249
UTP15	4	0.013627	0.044645	0.858403	992	4	-2.244	0.98637	0.98633	1	18715	0	-2.244
GINS3	4	0.058423	0.14884	0.963372	2938	3	-2.2167	0.77798	0.80904	1	15068	1	-2.2167
DTYMK	4	0.17053	0.33539	1	6347	3	-2.2134	0.34042	0.51163	1	9486	1	-2.2134
DHX37	4	0.068175	0.16641	0.968751	3279	3	-2.1993	0.91504	0.91508	1	17236	0	-2.1993
NAPA	4	0.15079	0.30447	0.999146	5814	3	-2.1793	0.33756	0.50914	1	9443	1	-2.1793
TKT	4	2.5032e-05	0.00010024	0.085743	20	4	-2.1773	0.99897	0.99896	1	19042	0	-2.1773
ATRX	4	0.015478	0.050367	0.870925	1102	4	-2.1744	0.98452	0.98451	1	18679	0	-2.1744
ATP6V1G1	4	0.050654	0.13467	0.958918	2678	3	-2.1725	0.51597	0.66518	1	12321	1	-2.1725
TIMELESS	4	0.01952	0.062297	0.88322	1340	4	-2.1521	0.98048	0.98054	1	18590	0	-2.1521
NBPF10	3	0.0014042	0.0039551	0.455356	187	2	-2.1418	0.51643	0.60725	1	12331	1	-2.1418
RAC2	4	0.0085732	0.028864	0.770466	713	4	-2.133	0.98479	0.98479	1	18688	0	-2.133
PTPRCAP	4	0.0011575	0.0041856	0.463752	170	4	-2.1145	0.99432	0.99435	1	18891	0	-2.1145
RPS14	2	0.10494	0.17758	0.978263	4409	2	-2.1047	0.89506	0.89489	1	16827	0	-2.1047
PDS5A	4	0.026006	0.080626	0.91233	1681	4	-2.092	0.9724	0.97255	1	18431	0	-2.092
CHUK	4	0.00082623	0.0029899	0.407872	139	4	-2.0852	0.99864	0.9986	1	19036	0	-2.0852
SEH1L	3	0.19207	0.31682	1	6910	2	-2.0847	0.91507	0.91516	1	17238	0	-2.0847
DYNC1H1	4	0.0060424	0.020799	0.724483	543	4	-2.0801	0.99396	0.994	1	18879	0	-2.0801
CCNC	4	0.17599	0.34375	1	6489	3	-2.0648	0.43411	0.5929	1	10971	1	-2.0648
RPL24	4	0.12607	0.26486	0.991774	5093	3	-2.0567	0.94494	0.94498	1	17829	0	-2.0567
DOT1L	4	0.0002595	0.00096798	0.298387	61	4	-2.035	0.99974	0.99974	1	19080	0	-2.035
SYK	4	0.011001	0.036562	0.829896	839	3	-2.0239	0.70828	0.77355	1	14401	1	-2.0239
C16orf72	4	0.030525	0.093266	0.928618	1913	4	-2.0178	0.96947	0.96953	1	18357	0	-2.0178
URM1	4	0.084514	0.19522	0.98763	3773	3	-2.017	0.88791	0.88808	1	16665	1	-2.017
TRAPPC11	4	0.11395	0.245	0.988442	4691	2	-2.0109	0.8356	0.84553	1	15813	1	-2.0109
FBXW7	4	0.011679	0.038671	0.831944	886	4	-2.01	0.98832	0.98832	1	18752	0	-2.01
RPAP1	4	0.026652	0.082461	0.913966	1711	4	-2.0039	0.97335	0.97351	1	18450	0	-2.0039
ARF6	4	0.00036152	0.001326	0.329111	76	3	-1.9921	0.90158	0.90157	1	16960	0	-1.9921
SETDB1	4	0.054069	0.14101	0.962296	2782	3	-1.9913	0.9002	0.90014	1	16926	0	-1.9913
RANBP1	4	2.839e-05	0.00011216	0.085743	23	4	-1.9829	0.99997	0.99997	1	19099	0	-1.9829
GFPT1	4	0.11634	0.24887	0.988442	4771	3	-1.9786	0.89252	0.89247	1	16769	1	-1.9786
COPS3	4	0.017264	0.055759	0.879271	1204	4	-1.9705	0.98274	0.98276	1	18640	0	-1.9705
RPS7	4	0.095039	0.21339	0.988442	4104	3	-1.9681	0.95938	0.95941	1	18143	0	-1.9681
MRPS35	4	0.10888	0.23647	0.988442	4524	3	-1.964	0.3782	0.54421	1	10106	1	-1.964
RPL10A	4	0.10145	0.22404	0.988442	4297	3	-1.9553	0.079535	0.1865	0.992587	3577	1	-1.9553
UBE2E1	4	3.6445e-07	1.8132e-06	0.005776	5	3	-1.9543	0.95969	0.95972	1	18151	0	-1.9543
EIF2B5	4	0.013866	0.045388	0.860146	1004	4	-1.9517	0.98613	0.98612	1	18711	0	-1.9517
MED23	4	0.012503	0.041226	0.835636	940	4	-1.9486	0.98508	0.98506	1	18695	0	-1.9486
NELFB	4	0.059168	0.15017	0.963452	2972	3	-1.9457	0.01059	0.035325	0.809501	830	1	-1.9457
CMTM7	4	0.0087247	0.029374	0.779724	717	3	-1.9369	0.90566	0.90567	1	17041	0	-1.9369
RQCD1	4	0.14084	0.28873	0.996623	5515	3	-1.9271	0.85998	0.86377	1	16171	1	-1.9271
RPS15A	3	0.057734	0.13654	0.960311	2913	3	-1.9227	0.94227	0.94243	1	17785	0	-1.9227
UMPS	4	0.068545	0.16706	0.968985	3291	3	-1.9157	0.085274	0.19648	0.992587	3758	1	-1.9157
BATF	4	0.012468	0.041122	0.835636	935	4	-1.9122	0.98753	0.98751	1	18735	0	-1.9122
HNRNPK	4	0.14189	0.29041	0.996623	5553	3	-1.8881	0.90547	0.90547	1	17040	0	-1.8881
USP38	4	0.0015122	0.0053984	0.515866	198	3	-1.8764	0.87626	0.8775	1	16446	1	-1.8764
MTF1	4	0.095888	0.2148	0.988442	4132	3	-1.8749	0.75574	0.79697	1	14837	1	-1.8749
VARS	3	0.032948	0.082004	0.912791	2025	3	-1.8733	0.96705	0.96727	1	18311	0	-1.8733
SMC3	4	0.13019	0.27154	0.99521	5197	3	-1.8561	0.93142	0.93155	1	17540	0	-1.8561
DDX46	4	0.19086	0.36623	1	6879	3	-1.8493	0.89525	0.8952	1	16835	1	-1.8493
RPL26	4	0.21492	0.40198	1	7512	3	-1.8336	0.0018719	0.0066624	0.528264	234	1	-1.8336
ARCN1	4	0.029819	0.091296	0.924039	1881	4	-1.8328	0.97018	0.97024	1	18372	0	-1.8328
MED13L	4	3.0635e-08	2.5903e-07	0.00165	3	4	-1.8311	1	1	1	19109	0	-1.8311
STIP1	4	0.00051988	0.0019062	0.367987	98	4	-1.8217	0.99848	0.99845	1	19032	0	-1.8217
TTI2	4	0.035948	0.10722	0.939995	2171	3	-1.8178	0.049015	0.13154	0.971763	2574	1	-1.8178
PIK3AP1	3	0.062731	0.147	0.963372	3087	3	-1.817	0.93009	0.93021	1	17515	0	-1.817
LOC101060321	4	0.053961	0.14081	0.962296	2775	3	-1.8089	0.74461	0.7911	1	14723	1	-1.8089
FAM98A	4	0.014354	0.046917	0.861176	1033	4	-1.807	0.98565	0.98562	1	18707	0	-1.807
RTEL1	4	0.013483	0.044192	0.853993	987	3	-1.7908	0.8957	0.89564	1	16842	1	-1.7908
AP1M1	4	2.404e-10	2.5903e-07	0.00165	2	4	-1.7804	1	1	1	19111	0	-1.7804
ORAI1	4	4.6092e-05	0.00017717	0.112871	29	4	-1.7791	0.99698	0.997	1	18976	0	-1.7791
RPL37A	3	0.24079	0.37297	1	7939	2	-1.7737	0.25095	0.38458	1	8120	1	-1.7737
OVCA2	4	0.0025508	0.009075	0.589283	290	4	-1.7717	0.99745	0.99744	1	18991	0	-1.7717
RPRD1B	4	0.027966	0.086132	0.922118	1778	4	-1.7682	0.97203	0.97217	1	18422	0	-1.7682
CHTF18	4	0.012208	0.04032	0.835636	915	4	-1.7562	0.98779	0.98778	1	18742	0	-1.7562
CAPRIN1	4	0.00019871	0.00075091	0.281402	50	4	-1.7558	0.9998	0.9998	1	19084	0	-1.7558
CGB1	4	0.03031	0.092661	0.926706	1906	4	-1.7414	0.96969	0.96975	1	18362	0	-1.7414
ATP6V1A	4	0.032965	0.099934	0.938318	2027	3	-1.7413	0.56339	0.70756	1	13123	1	-1.7413
TAF1	4	0.031225	0.095181	0.928618	1953	4	-1.7393	0.96878	0.96884	1	18346	0	-1.7393
CSDE1	4	0.024436	0.076283	0.908935	1593	3	-1.7358	0.33872	0.51016	1	9461	1	-1.7358
KHDRBS1	4	0.0059174	0.020353	0.724483	532	3	-1.7254	0.34358	0.5143	1	9532	1	-1.7254
MCTS1	4	3.4382e-06	1.2174e-05	0.023267	9	4	-1.702	0.98971	0.98968	1	18788	0	-1.702
RSPH6A	4	0.0041968	0.014668	0.677493	403	3	-1.7014	0.023352	0.073214	0.900384	1544	1	-1.7014
SPTY2D1	4	1.6251e-06	5.4395e-06	0.012995	7	3	-1.7007	0.84092	0.84925	1	15886	1	-1.7007
ARGLU1	4	0.003674	0.01292	0.658167	373	4	-1.6972	0.99633	0.99634	1	18950	0	-1.6972
PRKDC	4	0.00013721	0.00054525	0.242344	42	4	-1.6706	0.99986	0.99987	1	19088	0	-1.6706
MINOS1	4	0.26101	0.44365	1	8272	2	-1.6681	0.85867	0.86272	1	16150	1	-1.6681
SLC35B2	4	0.00023127	0.00087266	0.295268	55	4	-1.6596	0.98142	0.98143	1	18616	0	-1.6596
FOXK1	4	0.020186	0.064229	0.887452	1380	3	-1.6561	0.91384	0.91383	1	17215	0	-1.6561
PAICS	3	0.2358	0.36723	1	7867	2	-1.6455	0.49121	0.59419	1	11893	1	-1.6455
TAF9	4	7.4114e-05	0.00029658	0.152704	36	4	-1.6394	0.99668	0.99672	1	18959	0	-1.6394
TCEB3	4	0.00085547	0.0031008	0.414422	142	3	-1.6343	0.96057	0.96059	1	18177	0	-1.6343
ATP6V1D	4	0.029694	0.090922	0.924039	1873	4	-1.6324	0.97031	0.97037	1	18378	0	-1.6324
PSMA6	4	0.13623	0.2813	0.995661	5388	3	-1.6309	0.65034	0.74871	1	13917	1	-1.6309
PPP1R11	4	0.041732	0.11818	0.951849	2366	3	-1.6298	0.51013	0.65997	1	12210	1	-1.6298
VPRBP	4	0.023704	0.074226	0.908935	1548	4	-1.624	0.9763	0.97649	1	18506	0	-1.624
ADIPOR1	4	2.0645e-06	6.9937e-06	0.014851	8	4	-1.6169	1	1	1	19107	0	-1.6169
RAC1	4	0.0064449	0.022085	0.728056	575	4	-1.6142	0.9883	0.9883	1	18751	0	-1.6142
SHANK1	4	0.0041026	0.014355	0.677493	396	4	-1.6108	0.9959	0.99588	1	18936	0	-1.6108
PSMD7	3	0.16588	0.28583	0.996623	6217	2	-1.6107	0.082713	0.18591	0.992587	3668	1	-1.6107
GPATCH8	4	0.0022333	0.008	0.581976	257	4	-1.6106	0.99777	0.99777	1	19008	0	-1.6106
RAE1	3	0.28318	0.42134	1	8640	2	-1.6071	0.060759	0.14295	0.980932	2958	1	-1.6071
SUV420H2	4	0.050806	0.13496	0.958918	2686	3	-1.5994	0.89521	0.89516	1	16833	1	-1.5994
C14orf80	4	0.17053	0.33539	1	6348	3	-1.5943	0.675	0.75891	1	14109	1	-1.5943
RPL19	3	0.067498	0.15682	0.965688	3259	3	-1.5861	0.9325	0.93265	1	17564	0	-1.5861
COX6B1	4	0.19287	0.36923	1	6932	3	-1.5758	0.59291	0.72687	1	13460	1	-1.5758
SNRPD3	2	0.42278	0.45961	1	10831	1	-1.5747	0.71362	0.71332	1	14439	0	-1.5747
SMU1	4	0.17053	0.33539	1	6349	3	-1.5706	0.72682	0.78231	1	14544	1	-1.5706
MAK16	4	0.15694	0.31429	1	5969	3	-1.567	0.80399	0.82458	1	15395	1	-1.567
ZNF282	3	0.036427	0.089877	0.923758	2186	3	-1.5624	0.96357	0.96381	1	18240	0	-1.5624
IRF2BP2	4	0.00073844	0.0026921	0.391727	129	4	-1.5539	0.99926	0.99927	1	19051	0	-1.5539
ATP6V1C1	4	0.11133	0.24062	0.988442	4608	3	-1.5519	0.36674	0.53438	1	9916	1	-1.5519
TBC1D3K	3	0.20271	0.3292	1	7193	2	-1.5495	0.75614	0.76211	1	14841	1	-1.5495
MRPS2	4	0.017181	0.055508	0.879271	1202	4	-1.5473	0.98282	0.98284	1	18641	0	-1.5473
MTHFD2	4	0.024755	0.077144	0.909544	1613	3	-1.5461	0.9166	0.91665	1	17276	0	-1.5461
UROS	4	0.21446	0.4013	1	7501	2	-1.5415	0.63905	0.74417	1	13836	1	-1.5415
DAZAP1	4	0.0035451	0.012483	0.644782	369	4	-1.5392	0.99596	0.99595	1	18940	0	-1.5392
NUP93	4	0.1684	0.33209	1	6284	3	-1.5367	0.92102	0.92113	1	17374	0	-1.5367
USP17L18	4	0.010165	0.033941	0.810591	797	4	-1.5342	0.96743	0.96746	1	18317	0	-1.5342
NCAPH2	4	0.048373	0.13048	0.958696	2591	3	-1.5174	0.9512	0.95125	1	17962	0	-1.5174
CDCA3	4	0.0027097	0.0096013	0.589283	310	3	-1.5152	0.88958	0.88966	1	16702	1	-1.5152
PSMA2	3	0.027505	0.069519	0.899072	1759	3	-1.5097	0.95168	0.95197	1	17968	0	-1.5097
EIF4A1	3	0.066454	0.15466	0.965397	3218	3	-1.5005	0.93355	0.93373	1	17589	0	-1.5005
CBL	4	0.027753	0.085562	0.92075	1770	4	-1.4931	0.96876	0.96882	1	18345	0	-1.4931
PHC2	4	0.012273	0.040522	0.835636	920	4	-1.4861	0.98472	0.98471	1	18687	0	-1.4861
GTF2H1	4	0.036552	0.10839	0.939995	2191	3	-1.4855	0.74746	0.79257	1	14747	1	-1.4855
MED8	4	0.032583	0.098853	0.934711	2014	4	-1.4785	0.96742	0.96745	1	18316	0	-1.4785
SALL4	4	1.4946e-05	5.7245e-05	0.068379	15	4	-1.4771	0.99999	0.99998	1	19103	0	-1.4771
TELO2	4	0.14123	0.28937	0.996623	5530	3	-1.4752	0.92509	0.92524	1	17440	0	-1.4752
TINF2	4	0.090703	0.20594	0.988442	3969	3	-1.4741	0.13837	0.28474	0.999521	5421	1	-1.4741
SP3	4	0.0079605	0.0269	0.756605	672	4	-1.4707	0.98083	0.98086	1	18598	0	-1.4707
PFDN2	3	0.20477	0.33162	1	7245	2	-1.4701	0.78347	0.78547	1	15132	1	-1.4701
BTBD1	4	0.013835	0.045293	0.860146	1002	3	-1.4672	0.5972	0.72842	1	13501	1	-1.4672
GRIN2D	4	0.004827	0.016773	0.692846	459	4	-1.4667	0.99517	0.99518	1	18908	0	-1.4667
MRPL22	4	0.076721	0.18152	0.983326	3524	3	-1.4654	0.9013	0.90128	1	16954	0	-1.4654
CHSY1	4	2.22e-05	9.0918e-05	0.085743	18	4	-1.4648	0.99998	0.99998	1	19102	0	-1.4648
SOD2	4	0.10758	0.23427	0.988442	4478	3	-1.4594	0.73307	0.78528	1	14602	1	-1.4594
RAD1	4	0.15845	0.31671	1	6014	3	-1.4569	0.95088	0.95093	1	17954	0	-1.4569
TICRR	4	0.027725	0.085477	0.92036	1769	4	-1.4549	0.97227	0.97241	1	18429	0	-1.4549
STT3A	4	5.8043e-05	0.00023183	0.138459	31	4	-1.4543	0.98312	0.98312	1	18650	0	-1.4543
GPS1	4	0.1235	0.26067	0.991193	5011	3	-1.4538	0.89218	0.89215	1	16759	1	-1.4538
CDC37	4	0.14039	0.28801	0.996623	5500	3	-1.4506	0.035786	0.10681	0.943685	2153	1	-1.4506
MRPS17	4	0.21354	0.39995	1	7474	2	-1.4494	0.20095	0.38122	1	7186	2	-1.4494
PSMD12	3	0.10891	0.21785	0.988442	4527	2	-1.4486	0.87583	0.87597	1	16437	0	-1.4486
SSU72	3	0.27202	0.40864	1	8463	2	-1.4476	0.20369	0.33028	1	7255	1	-1.4476
HARS2	4	0.15694	0.31429	1	5970	3	-1.4469	0.78873	0.81535	1	15193	1	-1.4469
CENPM	3	0.060909	0.14324	0.962296	3031	3	-1.4444	0.93909	0.93932	1	17722	0	-1.4444
NUP37	4	0.0003027	0.0011213	0.31181	67	4	-1.4423	0.99387	0.99391	1	18876	0	-1.4423
B3GAT3	4	0.00020285	0.00077008	0.283035	51	4	-1.4406	0.99658	0.99662	1	18954	0	-1.4406
PCDHA4	4	0.00029219	0.001084	0.31181	64	4	-1.4369	0.99772	0.99773	1	19003	0	-1.4369
MED30	3	0.11769	0.22838	0.988442	4833	2	-1.432	0.85731	0.85731	1	16123	0	-1.432
ZNF710	4	0.0070025	0.023892	0.743552	608	3	-1.4312	0.47752	0.63101	1	11669	1	-1.4312
DDX21	3	0.27895	0.41656	1	8570	2	-1.4312	0.70786	0.72445	1	14397	1	-1.4312
LMLN	4	0.0011784	0.0042581	0.463752	173	3	-1.4267	0.76018	0.79926	1	14878	1	-1.4267
CTAGE9	4	0.039344	0.11364	0.949083	2277	3	-1.423	0.88176	0.88236	1	16551	1	-1.423
CENPW	4	0.050468	0.13431	0.958918	2668	3	-1.4227	0.070528	0.17049	0.987009	3285	1	-1.4227
PPP4C	3	0.28117	0.41909	1	8601	2	-1.4213	0.38335	0.53302	1	10179	1	-1.4213
ZNF407	4	0.029833	0.091329	0.924039	1882	3	-1.4141	0.95182	0.95187	1	17971	0	-1.4141
STIM2	4	2.0166e-05	8.1593e-05	0.085743	17	3	-1.4139	0.10762	0.23429	0.996887	4482	1	-1.4139
ARMC5	4	0.0012305	0.0044363	0.47104	178	4	-1.4122	0.99419	0.99423	1	18887	0	-1.4122
DNAJA2	4	0.0076843	0.026022	0.756605	651	4	-1.4105	0.99232	0.99234	1	18838	0	-1.4105
RBFA	4	0.072965	0.17493	0.975281	3424	3	-1.4105	0.93632	0.93638	1	17660	0	-1.4105
DDA1	4	0.019469	0.062159	0.88322	1337	3	-1.4077	0.85858	0.86264	1	16149	1	-1.4077
TACC3	4	0.021498	0.067978	0.895705	1445	4	-1.4054	0.9785	0.97865	1	18543	0	-1.4054
TIMM13	4	0.10787	0.23477	0.988442	4488	3	-1.4008	0.93452	0.93462	1	17612	0	-1.4008
PPAN	4	0.079344	0.18623	0.985803	3605	3	-1.4005	0.099454	0.22067	0.99286	4241	1	-1.4005
IRAK1	4	0.028553	0.087738	0.922821	1807	3	-1.3978	0.11159	0.241	0.996887	4594	1	-1.3978
CRK	4	0.0021573	0.0077151	0.581976	252	3	-1.3951	0.93354	0.93365	1	17588	0	-1.3951
PLEKHM2	4	0.019141	0.06118	0.88322	1318	3	-1.3917	0.28286	0.46211	1	8634	1	-1.3917
SCAP	4	0.17859	0.34766	1	6550	3	-1.388	0.80655	0.82617	1	15426	1	-1.388
ATP5J	4	0.010323	0.034456	0.812437	808	4	-1.3781	0.98968	0.98964	1	18787	0	-1.3781
LARP1	4	0.0037016	0.013014	0.658167	376	4	-1.3774	0.9963	0.99632	1	18949	0	-1.3774
UGDH	4	0.001721	0.0061329	0.543351	211	3	-1.3769	0.92386	0.92402	1	17425	0	-1.3769
CHAF1A	4	0.27718	0.45742	1	8537	2	-1.3764	0.90028	0.90024	1	16931	0	-1.3764
DUXA	4	0.10348	0.22741	0.988442	4359	3	-1.3745	0.5498	0.69534	1	12890	1	-1.3745
JPH4	4	0.0002988	0.0011042	0.31181	66	4	-1.3744	0.99223	0.99225	1	18836	0	-1.3744
NOB1	4	0.070225	0.17006	0.969926	3346	3	-1.3733	0.41472	0.57602	1	10663	1	-1.3733
MED24	4	0.11072	0.23959	0.988442	4583	3	-1.3701	0.072674	0.17435	0.989793	3352	1	-1.3701
PPIG	4	0.0040068	0.014028	0.677493	391	3	-1.3677	0.94148	0.94155	1	17771	0	-1.3677
CDC45	4	0.019711	0.062849	0.88322	1354	4	-1.3647	0.98029	0.98037	1	18584	0	-1.3647
IPO13	4	0.056463	0.14538	0.963372	2873	2	-1.3625	0.051502	0.13618	0.974351	2651	1	-1.3625
RPL6	3	0.20906	0.33654	1	7365	2	-1.3619	0.75614	0.76211	1	14842	1	-1.3619
GLTSCR1	4	1.6411e-05	6.5533e-05	0.073675	16	4	-1.3616	0.99963	0.99963	1	19072	0	-1.3616
CLNS1A	4	0.083515	0.19352	0.98763	3736	3	-1.3542	0.86505	0.86795	1	16253	1	-1.3542
GOLGA6L10	4	0.13216	0.27468	0.995661	5259	3	-1.3527	0.50236	0.65314	1	12079	1	-1.3527
YARS	4	0.024371	0.07611	0.908935	1590	4	-1.3505	0.97563	0.97581	1	18493	0	-1.3505
USP14	4	7.723e-05	0.00031161	0.152704	38	4	-1.3502	0.99992	0.99992	1	19092	0	-1.3502
ARHGAP17	4	0.0042546	0.01486	0.677493	408	4	-1.3494	0.98407	0.98405	1	18672	0	-1.3494
KCNN4	4	0.00042532	0.0015529	0.353488	82	3	-1.3484	0.95519	0.95522	1	18049	0	-1.3484
B4GALT7	4	0.0056998	0.019639	0.724483	512	3	-1.3444	0.91775	0.91778	1	17303	0	-1.3444
SNRPA	4	0.06517	0.16107	0.967098	3173	3	-1.3391	0.11799	0.25158	0.996887	4806	1	-1.3391
TERF2	4	0.029188	0.089526	0.923758	1843	4	-1.3359	0.97081	0.9709	1	18388	0	-1.3359
ALG6	4	0.01691	0.054686	0.878918	1181	3	-1.33	0.58117	0.72261	1	13391	1	-1.33
ALG8	4	0.091201	0.20685	0.988442	3982	3	-1.3298	0.95946	0.95948	1	18146	0	-1.3298
EIF6	4	0.15254	0.30724	1	5853	3	-1.3295	0.095056	0.21335	0.992587	4084	1	-1.3295
MED16	4	0.00095907	0.0034707	0.430725	153	4	-1.3273	0.99904	0.99904	1	19045	0	-1.3273
TPI1	3	0.22823	0.35848	1	7752	2	-1.3262	0.63786	0.67689	1	13825	1	-1.3262
ZNF532	4	9.8882e-07	3.8854e-06	0.010608	6	4	-1.3249	1	1	1	19108	0	-1.3249
ALG2	2	0.13217	0.21879	0.988442	5260	2	-1.3239	0.86783	0.86769	1	16293	0	-1.3239
WWOX	4	0.0026691	0.0094583	0.589283	304	3	-1.323	0.90173	0.90171	1	16963	0	-1.323
LPCAT1	4	4.4012e-05	0.00017018	0.112871	27	4	-1.3203	0.99996	0.99995	1	19096	0	-1.3203
SDE2	4	0.19861	0.37775	1	7079	3	-1.3196	0.93346	0.93357	1	17584	0	-1.3196
TAF6L	4	0.10231	0.22544	0.988442	4329	3	-1.3186	0.86395	0.86704	1	16232	1	-1.3186
COPS7B	4	0.0047676	0.016569	0.692846	455	3	-1.3154	0.72727	0.78251	1	14547	1	-1.3154
DLEC1	4	0.05357	0.14008	0.962296	2761	3	-1.3143	0.28742	0.46596	1	8695	1	-1.3143
ATP5E	4	0.18012	0.34997	1	6590	3	-1.3142	0.82978	0.84149	1	15733	1	-1.3142
ITGAL	4	0.00017196	0.00066544	0.271143	44	4	-1.314	0.9975	0.99749	1	18992	0	-1.314
L2HGDH	4	0.0060887	0.020945	0.724483	548	4	-1.3138	0.99296	0.99298	1	18852	0	-1.3138
MRPL27	4	0.07413	0.17695	0.977467	3456	3	-1.3096	0.7792	0.80976	1	15087	1	-1.3096
MIA3	4	0.0080213	0.02709	0.758049	679	3	-1.3089	0.29113	0.46919	1	8746	1	-1.3089
FIBIN	4	0.0022977	0.0082212	0.581976	268	3	-1.3082	0.80419	0.82471	1	15397	1	-1.3082
GDE1	3	0.12835	0.24112	0.988442	5147	2	-1.3066	0.6283	0.67084	1	13748	1	-1.3066
POLE2	4	0.16251	0.32298	1	6135	3	-1.3043	0.76832	0.80371	1	14958	1	-1.3043
EIF2B1	4	0.070884	0.1712	0.970571	3367	2	-1.3041	0.028216	0.086812	0.917067	1800	2	-1.3041
UBE2T	4	0.014374	0.04698	0.861176	1035	4	-1.3033	0.98563	0.98561	1	18706	0	-1.3033
RPA3	3	0.28543	0.42382	1	8680	2	-1.2972	0.88419	0.88428	1	16599	0	-1.2972
USP3	4	0.0225	0.070813	0.899072	1495	3	-1.2965	0.65171	0.74926	1	13929	1	-1.2965
CASP1	4	5.0186e-05	0.00019815	0.122165	30	4	-1.2947	0.99995	0.99995	1	19095	0	-1.2947
TTC7A	4	0.010469	0.034943	0.818427	814	4	-1.2911	0.98953	0.9895	1	18785	0	-1.2911
HEATR5B	4	2.8171e-05	0.00011216	0.085743	22	4	-1.2884	0.99997	0.99997	1	19098	0	-1.2884
PSMA7	3	0.31242	0.45446	1	9111	2	-1.2881	0.20624	0.33318	1	7318	1	-1.2881
XPO1	1	0.37216	0.37216	1	10028	1	-1.2881	0.62784	0.62771	1	13738	0	-1.2881
UCHL5	4	0.014643	0.047799	0.861176	1057	4	-1.2878	0.98536	0.98534	1	18699	0	-1.2878
GOLGA8M	4	0.021796	0.068828	0.89612	1462	3	-1.2874	0.27874	0.45853	1	8556	1	-1.2874
FAM214B	4	0.054796	0.14235	0.962296	2807	3	-1.2873	0.8801	0.88088	1	16521	1	-1.2873
TUBB	2	0.39133	0.43642	1	10331	1	-1.2838	0.67666	0.67646	1	14122	1	-1.2838
C2CD4D	4	0.046959	0.12786	0.958696	2537	3	-1.283	0.59441	0.7274	1	13470	1	-1.283
FKBP4	4	0.0032855	0.011611	0.633594	347	4	-1.2791	0.98431	0.9843	1	18676	0	-1.2791
NUP155	4	0.083266	0.19307	0.98763	3730	3	-1.2788	0.94832	0.94837	1	17897	0	-1.2788
COL4A3BP	4	6.7957e-06	2.668e-05	0.039223	12	4	-1.2787	0.99999	0.99999	1	19105	0	-1.2787
POLR3B	4	0.32212	0.49594	1	9258	2	-1.2779	0.01451	0.0474	0.856258	1048	1	-1.2779
UNC45A	4	0.0099589	0.033305	0.805237	785	4	-1.2773	0.98483	0.98483	1	18690	0	-1.2773
PHF12	4	0.040602	0.11606	0.949083	2324	3	-1.275	0.51539	0.66467	1	12311	1	-1.275
SMG1	4	0.054927	0.14259	0.962296	2816	3	-1.2686	0.93909	0.93918	1	17723	0	-1.2686
TMEM230	4	0.010176	0.033977	0.810591	799	3	-1.2673	0.021381	0.067642	0.889477	1442	1	-1.2673
SPRY2	4	0.025321	0.07875	0.91087	1642	3	-1.2661	0.75155	0.79475	1	14795	1	-1.2661
ROR2	4	0.0071009	0.024213	0.743552	617	3	-1.2648	0.56588	0.70978	1	13167	1	-1.2648
THOP1	4	0.00055731	0.0020414	0.378281	102	4	-1.2644	0.99944	0.99945	1	19063	0	-1.2644
AKT2	4	0.013043	0.042872	0.847419	964	3	-1.2644	0.93313	0.93323	1	17581	0	-1.2644
POLRMT	3	0.042744	0.10407	0.939995	2396	3	-1.2629	0.95726	0.95754	1	18094	0	-1.2629
ZNF506	4	0.046988	0.12791	0.958696	2540	3	-1.2621	0.49595	0.64741	1	11973	1	-1.2621
ACLY	4	0.050321	0.13404	0.958918	2661	3	-1.2619	0.93826	0.93831	1	17700	0	-1.2619
SARS2	4	0.12607	0.26486	0.991774	5091	3	-1.2613	0.75596	0.79708	1	14839	1	-1.2613
CCDC24	4	0.015938	0.05182	0.872945	1128	3	-1.2611	0.65668	0.75126	1	13971	1	-1.2611
PGD	3	0.27447	0.41146	1	8493	2	-1.2611	0.90256	0.90265	1	16979	0	-1.2611
MON2	4	1.3423e-05	5.3618e-05	0.068317	14	4	-1.2607	0.97268	0.97284	1	18436	0	-1.2607
URI1	4	0.08856	0.20225	0.988442	3903	3	-1.2599	0.25364	0.43699	1	8161	1	-1.2599
MAPKAP1	4	0.0095043	0.031874	0.796862	761	4	-1.2582	0.9905	0.99049	1	18803	0	-1.2582
SLC30A1	4	0.013351	0.043797	0.853993	977	4	-1.2571	0.98665	0.98658	1	18718	0	-1.2571
ASF1B	4	0.0075184	0.025537	0.75201	643	4	-1.255	0.98852	0.98852	1	18757	0	-1.255
COX15	4	0.31464	0.48961	1	9139	2	-1.2547	0.23277	0.41916	1	7845	1	-1.2547
STAT2	4	0.0016106	0.0057527	0.533716	204	4	-1.2545	0.99839	0.99837	1	19029	0	-1.2545
PPP1R8	4	0.11169	0.24123	0.988442	4615	3	-1.2542	0.34777	0.51792	1	9606	1	-1.2542
AGPS	4	0.00057768	0.0021248	0.378281	106	4	-1.252	0.99942	0.99943	1	19060	0	-1.252
RFC4	4	0.095888	0.2148	0.988442	4131	3	-1.2514	0.95995	0.95999	1	18157	0	-1.2514
FFAR4	4	0.00090832	0.0032816	0.423769	147	3	-1.2476	0.72256	0.78028	1	14506	1	-1.2476
CDT1	4	0.036498	0.10829	0.939995	2190	3	-1.2415	0.44667	0.60376	1	11169	1	-1.2415
SHMT2	4	0.0033125	0.011694	0.633594	350	4	-1.241	0.99669	0.99672	1	18960	0	-1.241
RBM14	4	0.0095635	0.032063	0.796862	766	3	-1.2372	0.59813	0.72875	1	13507	1	-1.2372
PTGES3	4	0.00093343	0.0033774	0.426557	150	4	-1.2354	0.99338	0.99342	1	18864	0	-1.2354
KXD1	2	0.14486	0.2377	0.988442	5649	2	-1.2353	0.85514	0.85494	1	16087	0	-1.2353
ITPKC	4	0.00035012	0.0012809	0.326403	74	4	-1.2351	0.96966	0.96971	1	18361	0	-1.2351
SARS	3	0.31764	0.4602	1	9189	2	-1.2322	0.39593	0.5467	1	10360	1	-1.2322
TIPIN	3	0.31764	0.4602	1	9190	2	-1.2322	0.87953	0.87963	1	16507	0	-1.2322
NLE1	3	0.31764	0.4602	1	9191	2	-1.2322	0.31181	0.45372	1	9069	1	-1.2322
EDF1	4	0.047439	0.12875	0.958696	2553	3	-1.2209	0.86406	0.86713	1	16234	1	-1.2209
MVP	4	0.00063283	0.0023123	0.378461	114	4	-1.2202	0.99937	0.99938	1	19058	0	-1.2202
CLASRP	4	0.064501	0.15986	0.967098	3151	3	-1.2182	0.4461	0.60325	1	11163	1	-1.2182
LRPPRC	4	0.11592	0.2482	0.988442	4755	2	-1.2155	0.10223	0.22527	0.993385	4325	1	-1.2155
NUP214	4	0.12574	0.26434	0.991774	5080	3	-1.2152	0.62668	0.73938	1	13722	1	-1.2152
EXOSC3	4	0.19069	0.36598	1	6873	2	-1.2136	0.45839	0.6141	1	11348	1	-1.2136
CXXC1	4	0.001045	0.0037831	0.450188	159	3	-1.2134	0.78478	0.81304	1	15147	1	-1.2134
ZNF469	4	0.0001112	0.00043749	0.199081	41	4	-1.2127	0.99989	0.99989	1	19089	0	-1.2127
EIF4E2	4	0.034312	0.10361	0.939995	2094	4	-1.2108	0.96569	0.96573	1	18283	0	-1.2108
PRR12	4	0.0027645	0.0097914	0.593104	313	4	-1.2104	0.99724	0.99723	1	18981	0	-1.2104
ORC5	3	0.011531	0.030666	0.788821	874	2	-1.2097	0.63723	0.67649	1	13818	1	-1.2097
ALG12	4	0.01162	0.038495	0.831944	882	4	-1.2097	0.97947	0.9796	1	18570	0	-1.2097
KIAA0907	4	6.7743e-05	0.00027379	0.149505	34	3	-1.2095	0.74809	0.79291	1	14756	1	-1.2095
TLN1	4	0.0023557	0.0084212	0.581976	274	4	-1.2089	0.9969	0.99693	1	18973	0	-1.2089
TMED10	4	0.18878	0.36307	1	6815	3	-1.2076	0.75116	0.79453	1	14793	1	-1.2076
HNRNPA2B1	3	0.30163	0.44226	1	8920	2	-1.2062	0.84261	0.84267	1	15913	0	-1.2062
AGAP9	4	0.086188	0.19813	0.988218	3826	3	-1.2028	0.93198	0.93209	1	17553	0	-1.2028
ETAA1	4	0.0019532	0.0069561	0.563051	233	4	-1.1992	0.98937	0.98936	1	18780	0	-1.1992
ANKRD54	4	0.025996	0.080603	0.91233	1680	4	-1.1989	0.974	0.97414	1	18462	0	-1.1989
FOXD1	4	0.026258	0.081363	0.912791	1693	3	-1.1986	0.91628	0.91632	1	17270	0	-1.1986
NFRKB	3	0.00074836	0.0021471	0.378281	131	3	-1.1975	0.99925	0.99926	1	19050	0	-1.1975
NUP50	4	0.065879	0.16235	0.967098	3198	3	-1.1972	0.92444	0.92458	1	17432	0	-1.1972
RCE1	4	0.0066362	0.022699	0.732615	584	4	-1.1962	0.98878	0.98877	1	18764	0	-1.1962
STRBP	4	0.0033359	0.011773	0.633594	354	4	-1.1925	0.99666	0.9967	1	18957	0	-1.1925
COPS8	4	0.026792	0.082863	0.913966	1719	3	-1.1919	0.79656	0.82001	1	15285	1	-1.1919
DIS3L	4	0.006324	0.021687	0.725516	567	4	-1.1909	0.99368	0.99371	1	18870	0	-1.1909
UBE2G2	4	0.0069076	0.02357	0.743072	601	4	-1.1882	0.99309	0.99311	1	18858	0	-1.1882
CHST10	4	0.0075592	0.025655	0.752354	645	4	-1.1865	0.98782	0.98782	1	18743	0	-1.1865
RBM33	4	0.027426	0.084618	0.917575	1753	4	-1.186	0.97257	0.97273	1	18433	0	-1.186
MYH7	4	0.0036121	0.012705	0.651753	371	3	-1.1831	0.47124	0.62541	1	11571	1	-1.1831
ENDOG	4	0.0036898	0.012974	0.658167	375	4	-1.1823	0.97085	0.97093	1	18390	0	-1.1823
NMUR2	4	0.025318	0.078739	0.91087	1641	3	-1.1818	0.3538	0.52317	1	9718	1	-1.1818
SPICE1	4	0.014911	0.048655	0.86357	1073	3	-1.1808	0.24965	0.43358	1	8098	1	-1.1808
LRRC18	4	0.014838	0.048407	0.862874	1068	3	-1.1786	0.94883	0.94888	1	17906	0	-1.1786
NR2C2	4	0.00236	0.0084346	0.581976	275	4	-1.1736	0.99764	0.99764	1	18997	0	-1.1736
INO80E	4	0.00078623	0.0028547	0.39586	136	4	-1.1726	0.98742	0.98739	1	18730	0	-1.1726
EVA1C	4	0.0032579	0.011518	0.633594	346	3	-1.1724	0.79557	0.81943	1	15275	1	-1.1724
TFAP4	4	6.3678e-05	0.00025618	0.148365	32	4	-1.1689	0.99773	0.99774	1	19005	0	-1.1689
HDAC3	4	0.019227	0.061428	0.88322	1322	4	-1.162	0.98077	0.98081	1	18596	0	-1.162
ELSPBP1	4	0.008361	0.028174	0.766203	699	3	-1.1605	0.054693	0.14208	0.979315	2760	1	-1.1605
TMCO1	4	0.00092371	0.0033451	0.426205	149	3	-1.1581	0.95636	0.95638	1	18072	0	-1.1581
MRPL33	4	0.16057	0.31995	1	6076	3	-1.1576	0.162	0.32217	1	6119	1	-1.1576
TRPC4	4	0.00061618	0.0022548	0.378461	110	3	-1.1574	0.046013	0.12606	0.964214	2484	1	-1.1574
MSL1	4	0.033553	0.10155	0.939995	2055	4	-1.1563	0.96645	0.96649	1	18300	0	-1.1563
IGFLR1	4	0.0033345	0.011772	0.633594	353	3	-1.1562	0.91053	0.9105	1	17145	0	-1.1562
SDHA	4	0.21197	0.39762	1	7445	3	-1.1548	0.9355	0.93559	1	17637	0	-1.1548
ABHD12	4	0.00029353	0.0010887	0.31181	65	4	-1.1502	0.99971	0.99971	1	19078	0	-1.1502
CENPA	4	0.11125	0.24049	0.988442	4604	3	-1.1488	0.30634	0.4822	1	8981	1	-1.1488
LAPTM5	4	1.4745e-07	7.7708e-07	0.00297	4	4	-1.1475	1	1	1	19110	0	-1.1475
C7	4	0.00044293	0.0016187	0.353488	83	4	-1.1473	0.99956	0.99956	1	19069	0	-1.1473
FSTL5	4	0.00056114	0.002059	0.378281	103	4	-1.1468	0.99944	0.99945	1	19062	0	-1.1468
EBF1	4	0.20835	0.39231	1	7342	2	-1.1466	0.46185	0.61715	1	11411	2	-1.1466
DPH1	4	0.030936	0.094386	0.928618	1932	4	-1.1461	0.96906	0.9691	1	18351	0	-1.1461
DHRSX	4	0.0062993	0.021607	0.724483	566	3	-1.1458	0.94982	0.94986	1	17930	0	-1.1458
C9orf41	4	0.026732	0.082703	0.913966	1713	4	-1.1445	0.97327	0.97342	1	18448	0	-1.1445
MRO	4	0.0081509	0.027511	0.762813	685	3	-1.1434	0.192	0.36792	1	6956	1	-1.1434
ACP6	4	0.023003	0.072224	0.903669	1519	3	-1.1409	0.049167	0.13184	0.971763	2578	1	-1.1409
OSTC	4	0.025073	0.078035	0.91087	1628	4	-1.1399	0.97493	0.97508	1	18481	0	-1.1399
SUGP1	4	0.088118	0.2015	0.988442	3883	3	-1.1396	0.12092	0.25641	0.997357	4891	1	-1.1396
TBC1D3F	4	0.15743	0.31505	1	5982	3	-1.1391	0.93255	0.93265	1	17566	0	-1.1391
RTF1	4	0.38108	0.54685	1	10173	2	-1.1383	0.824	0.83751	1	15648	1	-1.1383
EEF1G	4	0.021121	0.066918	0.890624	1432	4	-1.1357	0.97888	0.97902	1	18552	0	-1.1357
GBF1	4	0.033097	0.10028	0.938847	2035	3	-1.1348	0.93122	0.93139	1	17536	0	-1.1348
GPN2	3	0.28603	0.42452	1	8688	2	-1.1346	0.59148	0.64862	1	13450	1	-1.1346
TMEM199	4	0.088272	0.20175	0.988442	3890	3	-1.1345	0.46526	0.62007	1	11466	1	-1.1345
SGMS1	4	0.014192	0.046404	0.861176	1021	4	-1.1328	0.9807	0.98075	1	18595	0	-1.1328
PYROXD1	4	0.0061902	0.021269	0.724483	556	4	-1.1327	0.99381	0.99384	1	18875	0	-1.1327
NDUFB5	4	0.084384	0.19499	0.98763	3764	3	-1.1297	0.21367	0.40014	1	7522	1	-1.1297
NUDT4	4	0.013686	0.044824	0.859688	994	3	-1.1271	0.92295	0.92311	1	17407	0	-1.1271
TXN	4	0.31534	0.49023	1	9153	2	-1.1261	0.85995	0.86374	1	16170	1	-1.1261
KRT1	4	0.023695	0.074199	0.908935	1547	3	-1.1252	0.52461	0.67299	1	12465	1	-1.1252
CNEP1R1	4	0.029184	0.089518	0.923758	1842	3	-1.1252	0.94275	0.94284	1	17793	0	-1.1252
JMJD4	4	0.0048418	0.016814	0.692846	461	3	-1.1247	0.95868	0.9587	1	18128	0	-1.1247
OSCAR	4	0.066105	0.16273	0.967098	3206	3	-1.1241	0.57935	0.72193	1	13382	1	-1.1241
SNRPB2	4	0.016994	0.054939	0.878918	1190	4	-1.1218	0.98301	0.98302	1	18645	0	-1.1218
HMGB2	4	0.0019635	0.0069893	0.563051	234	4	-1.1201	0.99804	0.99803	1	19017	0	-1.1201
HLCS	4	0.0082699	0.027892	0.764812	694	3	-1.1159	0.88312	0.88362	1	16575	1	-1.1159
PGBD2	4	0.019619	0.062562	0.88322	1348	3	-1.1128	0.67463	0.75876	1	14107	1	-1.1128
COL5A3	4	0.00050499	0.0018507	0.367903	92	3	-1.1116	0.24441	0.42903	1	8016	1	-1.1116
KLC3	4	0.014549	0.047522	0.861176	1050	4	-1.108	0.97011	0.97017	1	18370	0	-1.108
CS	4	0.19911	0.37847	1	7090	3	-1.1069	0.91708	0.91713	1	17283	0	-1.1069
ORC1	4	0.048785	0.13122	0.958696	2608	3	-1.1064	0.77215	0.80581	1	15005	1	-1.1064
ZFP36L1	4	0.0029389	0.010415	0.614335	323	4	-1.1039	0.99706	0.99708	1	18978	0	-1.1039
PAX9	4	4.4781e-05	0.00017277	0.112871	28	4	-1.1038	0.98801	0.98802	1	18747	0	-1.1038
PCYT1A	4	0.10394	0.22816	0.988442	4377	3	-1.101	0.96096	0.96096	1	18186	0	-1.101
MTHFD1L	4	0.00044406	0.0016259	0.353488	85	4	-1.0994	0.99956	0.99956	1	19067	0	-1.0994
VKORC1L1	4	0.012287	0.040571	0.835636	922	3	-1.0987	0.86518	0.86807	1	16257	1	-1.0987
RPS25	4	0.21771	0.40603	1	7587	3	-1.0972	0.9524	0.95244	1	17980	0	-1.0972
NUPL1	4	0.04033	0.11551	0.949083	2313	3	-1.0967	0.84016	0.84871	1	15875	1	-1.0967
FCF1	4	0.4022	0.56527	1	10510	2	-1.0965	0.033782	0.10216	0.935016	2075	1	-1.0965
SKA3	4	0.035245	0.10592	0.939995	2139	3	-1.0943	0.50626	0.65655	1	12140	1	-1.0943
ELK1	4	0.067476	0.16518	0.967098	3257	3	-1.0938	0.29321	0.47093	1	8773	1	-1.0938
PPME1	4	2.3312e-05	9.4544e-05	0.085743	19	4	-1.0919	0.99998	0.99998	1	19101	0	-1.0919
PREB	4	0.1112	0.2404	0.988442	4600	3	-1.0902	0.95472	0.95474	1	18038	0	-1.0902
BUD31	4	0.15126	0.3052	0.999909	5823	3	-1.0868	0.96161	0.96161	1	18197	0	-1.0868
FRRS1	4	0.0050776	0.017593	0.7047	475	3	-1.0856	0.61144	0.73369	1	13611	1	-1.0856
ANAPC11	4	0.33727	0.50907	1	9479	2	-1.0845	0.93154	0.93167	1	17543	0	-1.0845
CDK5	4	0.0057758	0.019876	0.724483	520	3	-1.0809	0.88434	0.88471	1	16603	1	-1.0809
PFDN6	4	0.14663	0.29789	0.997325	5689	3	-1.0805	0.52856	0.67643	1	12535	1	-1.0805
PRSS55	4	0.00099634	0.0035981	0.438008	156	3	-1.0795	0.56709	0.71086	1	13189	1	-1.0795
PRPF38B	4	0.20832	0.39227	1	7340	3	-1.079	0.68552	0.76347	1	14199	1	-1.079
HACD2	4	0.024575	0.076652	0.908935	1602	4	-1.078	0.97543	0.9756	1	18490	0	-1.078
ITPR2	4	0.0057748	0.019871	0.724483	519	4	-1.0777	0.99423	0.99426	1	18890	0	-1.0777
RXRB	4	2.6685e-05	0.00010646	0.085743	21	4	-1.0774	0.99997	0.99997	1	19100	0	-1.0774
DPH2	4	0.16003	0.31911	1	6063	2	-1.0768	0.94315	0.94326	1	17797	0	-1.0768
RPL34	3	0.2788	0.4164	1	8565	2	-1.0749	0.21659	0.34513	1	7600	1	-1.0749
SUGT1	4	0.14232	0.29109	0.996623	5570	2	-1.0748	0.25922	0.44184	1	8261	2	-1.0748
FBRS	4	0.042195	0.11904	0.953497	2380	3	-1.0732	0.96428	0.96434	1	18255	0	-1.0732
GGNBP2	4	0.02463	0.07682	0.908935	1606	4	-1.0728	0.97537	0.97555	1	18486	0	-1.0728
SUPT5H	4	0.094696	0.21282	0.988442	4092	3	-1.072	0.75247	0.79525	1	14806	1	-1.072
AP3M1	4	0.0044009	0.015329	0.677493	426	4	-1.0713	0.9855	0.98549	1	18703	0	-1.0713
ATP5B	4	0.17704	0.3453	1	6513	3	-1.0688	0.030229	0.092444	0.921807	1906	1	-1.0688
MVK	3	0.27043	0.40688	1	8431	2	-1.068	0.85631	0.85633	1	16107	0	-1.068
TOMM22	4	0.13606	0.28104	0.995661	5384	3	-1.0678	0.94784	0.94789	1	17887	0	-1.0678
TRIM49	4	0.031171	0.095041	0.928618	1949	3	-1.0676	0.7768	0.80838	1	15050	1	-1.0676
RAB23	4	0.011209	0.037211	0.83187	850	3	-1.0659	0.66405	0.75428	1	14035	1	-1.0659
CALR	4	0.0032885	0.011621	0.633594	348	4	-1.0654	0.99671	0.99674	1	18961	0	-1.0654
TYK2	4	0.016348	0.053036	0.878918	1150	4	-1.0653	0.98365	0.98364	1	18662	0	-1.0653
NDC1	4	3.4326e-05	0.0001334	0.098058	25	4	-1.0651	0.99997	0.99996	1	19097	0	-1.0651
CPSF7	4	0.0064443	0.022082	0.728056	574	4	-1.0638	0.99356	0.99359	1	18868	0	-1.0638
GJB7	4	0.0034784	0.012265	0.642194	364	3	-1.0634	0.95972	0.95975	1	18152	0	-1.0634
PLEKHJ1	4	0.01498	0.04887	0.865612	1076	3	-1.0632	0.9583	0.95832	1	18116	0	-1.0632
F8A2	4	0.026853	0.083018	0.913966	1724	3	-1.0628	0.20229	0.38322	1	7215	1	-1.0628
C21orf58	4	0.0057436	0.019782	0.724483	516	3	-1.0622	0.77789	0.809	1	15065	1	-1.0622
BCL6	4	5.902e-06	2.2535e-05	0.038366	10	3	-1.0619	0.83725	0.84668	1	15835	1	-1.0619
CLUH	4	0.00081762	0.0029547	0.406261	138	4	-1.0618	0.99369	0.99372	1	18871	0	-1.0618
PARP8	4	0.0045218	0.015739	0.677493	442	3	-1.0611	0.62782	0.73982	1	13737	1	-1.0611
DUS3L	4	0.0034682	0.012225	0.642194	362	4	-1.0588	0.99653	0.99657	1	18953	0	-1.0588
NT5C1B-RDH14	4	0.012917	0.042491	0.845041	959	4	-1.0554	0.98708	0.98704	1	18724	0	-1.0554
DNAJC13	4	0.00016322	0.00063953	0.271143	43	4	-1.055	0.99984	0.99984	1	19087	0	-1.055
CHERP	4	0.14744	0.29919	0.997325	5720	3	-1.0541	0.83665	0.84628	1	15828	1	-1.0541
MRPS30	4	0.062072	0.15543	0.965688	3067	3	-1.053	0.68441	0.76299	1	14187	1	-1.053
PLXDC1	4	0.021672	0.06847	0.895705	1454	3	-1.0527	0.80133	0.82293	1	15352	1	-1.0527
RPS6KA4	3	0.05661	0.13421	0.958918	2875	2	-1.0526	0.70592	0.72304	1	14384	1	-1.0526
PUS3	4	0.0025611	0.0091102	0.589283	294	4	-1.0516	0.99596	0.99595	1	18941	0	-1.0516
ZNF618	4	0.022649	0.071227	0.899902	1506	3	-1.0515	0.37056	0.53766	1	9982	1	-1.0515
STAG2	4	0.0088444	0.029759	0.782335	724	4	-1.0493	0.99116	0.99117	1	18814	0	-1.0493
SERTAD1	4	0.0087519	0.029466	0.781073	718	3	-1.0487	0.086655	0.19888	0.992587	3799	1	-1.0487
MAPK1	4	0.012877	0.042362	0.844243	957	4	-1.0479	0.98712	0.98708	1	18725	0	-1.0479
DNAJC2	4	0.19	0.36493	1	6852	3	-1.0471	0.78702	0.81435	1	15171	1	-1.0471
GRIK1	4	0.0058311	0.020057	0.724483	526	4	-1.046	0.99213	0.99215	1	18832	0	-1.046
IPMK	4	0.0041927	0.014652	0.677493	402	3	-1.0447	0.93396	0.93404	1	17599	0	-1.0447
RPL41	4	0.085991	0.1978	0.988218	3819	3	-1.0431	0.94983	0.94988	1	17931	0	-1.0431
IKZF3	4	0.00025831	0.00096435	0.298387	60	4	-1.0427	0.99974	0.99975	1	19081	0	-1.0427
MAGED4	4	0.034142	0.10315	0.939995	2085	3	-1.0427	0.82658	0.83925	1	15680	1	-1.0427
GCA	4	0.0023773	0.0084958	0.581976	278	3	-1.0425	0.44961	0.60634	1	11214	1	-1.0425
LOC100507462	2	0.1222	0.20386	0.988442	4970	2	-1.0414	0.8778	0.87773	1	16482	0	-1.0414
RSL24D1	4	0.36092	0.52947	1	9859	2	-1.0409	0.15843	0.31666	1	6011	1	-1.0409
CFAP20	4	0.3654	0.53338	1	9927	2	-1.0407	0.55249	0.69768	1	12937	1	-1.0407
SLC35D2	4	0.011331	0.037605	0.83187	860	3	-1.0385	0.90647	0.90646	1	17057	0	-1.0385
PRR7	4	0.042795	0.12018	0.954976	2397	3	-1.0371	0.76036	0.79936	1	14882	1	-1.0371
FSD2	4	0.00063268	0.0023118	0.378461	113	4	-1.0368	0.99732	0.99731	1	18985	0	-1.0368
DEFB128	4	0.0047408	0.016471	0.691862	453	3	-1.0364	0.40638	0.56871	1	10540	1	-1.0364
PRSS2	4	0.0292	0.089554	0.923758	1846	3	-1.0363	0.48529	0.63794	1	11794	1	-1.0363
UTY	4	0.00072597	0.0026459	0.391727	126	3	-1.0357	0.90796	0.90795	1	17091	0	-1.0357
KIF23	3	0.067256	0.15633	0.965688	3249	3	-1.0353	0.93274	0.9329	1	17573	0	-1.0353
OR4X2	4	0.026232	0.081291	0.912791	1691	3	-1.0335	0.94322	0.94332	1	17798	0	-1.0335
SPRYD3	4	0.019064	0.060963	0.88322	1314	3	-1.0325	0.82469	0.83796	1	15658	1	-1.0325
CARF	4	0.00038733	0.0014208	0.348121	77	3	-1.0315	0.95612	0.95615	1	18067	0	-1.0315
AHCYL2	4	0.0026279	0.0093381	0.589283	300	3	-1.0309	0.1613	0.32109	1	6102	1	-1.0309
UBAP1	4	0.050092	0.13362	0.958918	2655	3	-1.0305	0.93667	0.93674	1	17668	0	-1.0305
KLHL29	4	0.0049873	0.017295	0.698836	471	3	-1.0296	0.85769	0.86197	1	16136	1	-1.0296
EPN1	4	0.084053	0.19442	0.98763	3753	3	-1.0259	0.60422	0.731	1	13554	1	-1.0259
CCDC134	4	0.0084944	0.028608	0.769035	707	4	-1.0253	0.98944	0.98941	1	18784	0	-1.0253
TRIM6	4	0.00027291	0.0010151	0.307952	62	4	-1.0242	0.99973	0.99973	1	19079	0	-1.0242
STK11	4	0.071576	0.17244	0.972191	3389	3	-1.0226	0.77442	0.80705	1	15025	1	-1.0226
APOL6	4	0.00034835	0.0012747	0.326403	73	4	-1.0225	0.99965	0.99965	1	19074	0	-1.0225
ASAH2B	4	0.0031105	0.010989	0.625044	335	3	-1.0225	0.93494	0.93504	1	17622	0	-1.0225
PCGF5	4	0.00070888	0.0025895	0.391727	124	4	-1.022	0.99929	0.99931	1	19053	0	-1.022
PWWP2A	4	0.00010477	0.00041211	0.192103	40	4	-1.0215	0.9999	0.9999	1	19090	0	-1.0215
LUC7L3	4	0.11798	0.2516	0.988442	4843	3	-1.0198	0.43891	0.59705	1	11053	1	-1.0198
TYW1	4	6.5375e-05	0.00026447	0.14866	33	4	-1.0195	0.99993	0.99993	1	19094	0	-1.0195
TGIF2LX	4	0.00030771	0.001142	0.31181	69	3	-1.0191	0.80182	0.82322	1	15362	1	-1.0191
UBE2E3	4	0.0015024	0.005359	0.514827	196	3	-1.0184	0.954	0.95402	1	18014	0	-1.0184
EARS2	4	0.21967	0.40822	1	7621	2	-1.0183	0.66857	0.75617	1	14064	1	-1.0183
KPNB1	3	0.27349	0.41033	1	8485	2	-1.0169	0.53563	0.61742	1	12653	1	-1.0169
MRPL57	3	0.34106	0.48637	1	9533	2	-1.0167	0.85631	0.85633	1	16109	0	-1.0167
POLR2C	3	0.34106	0.48637	1	9535	2	-1.0167	0.71042	0.72634	1	14412	1	-1.0167
C3AR1	4	0.01211	0.040006	0.835636	912	3	-1.0159	0.92704	0.9272	1	17463	0	-1.0159
CRLS1	4	0.10194	0.22483	0.988442	4313	2	-1.015	0.9041	0.9041	1	17018	0	-1.015
PUM2	4	0.032094	0.097493	0.932112	1994	3	-1.0147	0.91922	0.91928	1	17331	0	-1.0147
TOB2	4	0.0070988	0.024205	0.743552	616	3	-1.0137	0.94716	0.94722	1	17866	0	-1.0137
MED14	4	0.2427	0.42786	1	7981	2	-1.0133	0.56778	0.71143	1	13194	2	-1.0133
POLD2	3	0.32603	0.46963	1	9313	2	-1.0118	0.8685	0.86858	1	16314	0	-1.0118
OR51V1	4	0.06033	0.15228	0.96534	3005	3	-1.0114	0.95324	0.9533	1	17997	0	-1.0114
GINS4	4	0.16553	0.3277	1	6209	3	-1.0113	0.21917	0.40752	1	7655	1	-1.0113
DAP	4	0.021575	0.068196	0.895705	1446	4	-1.0112	0.97842	0.97857	1	18541	0	-1.0112
PSMB3	4	0.15757	0.31529	1	5990	3	-1.0106	0.75038	0.79412	1	14781	1	-1.0106
STATH	4	0.025627	0.079592	0.91087	1662	3	-1.0101	0.92539	0.92553	1	17446	0	-1.0101
ERP44	4	0.0045215	0.015737	0.677493	441	4	-1.01	0.97375	0.97388	1	18458	0	-1.01
VN1R4	4	0.034698	0.10461	0.939995	2115	3	-1.0099	0.75025	0.79404	1	14779	1	-1.0099
CCDC102A	4	0.027977	0.086164	0.922118	1779	3	-1.0093	0.77167	0.80555	1	14995	1	-1.0093
GREM1	4	0.045884	0.12591	0.958696	2502	3	-1.0087	0.057977	0.14795	0.982421	2857	1	-1.0087
IFNAR2	4	0.010119	0.033802	0.810591	794	3	-1.007	0.91775	0.91777	1	17302	0	-1.007
EZH2	4	0.1169	0.24983	0.988442	4797	3	-1.0069	0.89473	0.89469	1	16822	1	-1.0069
C4orf3	4	0.0024786	0.0088377	0.586334	287	4	-1.0058	0.99752	0.99751	1	18994	0	-1.0058
ACOT7	4	0.0069922	0.023851	0.743552	607	3	-1.0058	0.93581	0.93589	1	17645	0	-1.0058
SYBU	4	0.017006	0.05498	0.878918	1192	4	-1.0056	0.98299	0.98301	1	18644	0	-1.0056
PTDSS2	4	0.0072099	0.024567	0.745747	622	4	-1.0054	0.99171	0.99173	1	18820	0	-1.0054
FECH	4	0.11234	0.24233	0.988442	4638	3	-1.0051	0.90861	0.9086	1	17107	0	-1.0051
SLC38A10	4	0.019555	0.062382	0.88322	1342	3	-1.0047	0.93525	0.93535	1	17630	0	-1.0047
RFK	4	0.13467	0.27878	0.995661	5339	2	-1.0045	0.042596	0.1197	0.957135	2371	1	-1.0045
B3GNT4	4	0.0041478	0.014507	0.677493	400	3	-1.0042	0.3026	0.47897	1	8925	1	-1.0042
TP53RK	4	0.14142	0.28966	0.996623	5536	3	-1.0033	0.96037	0.9604	1	18170	0	-1.0033
GPHA2	4	0.029242	0.089676	0.923758	1848	3	-1.0008	0.80978	0.82822	1	15469	1	-1.0008
ALKBH5	4	0.0019456	0.0069271	0.563051	231	4	-0.99958	0.97112	0.97123	1	18395	0	-0.99958
PIK3CD	4	0.34722	0.51764	1	9625	2	-0.9994	0.91372	0.91372	1	17211	0	-0.9994
ZNF326	4	0.0018099	0.0064308	0.551148	220	4	-0.99873	0.99624	0.99625	1	18946	0	-0.99873
KPNA3	4	0.0071639	0.024427	0.745747	620	4	-0.99571	0.99284	0.99286	1	18849	0	-0.99571
C19orf80	4	0.0034749	0.012252	0.642194	363	4	-0.9945	0.99334	0.99337	1	18861	0	-0.9945
FGFR1	4	0.0060219	0.020726	0.724483	542	3	-0.9944	0.68647	0.76389	1	14206	1	-0.9944
CCDC101	4	0.015501	0.050445	0.870925	1104	3	-0.99412	0.9271	0.92726	1	17464	0	-0.99412
PLK4	4	0.18792	0.36179	1	6796	3	-0.99395	0.63789	0.74373	1	13826	1	-0.99395
MRPS34	4	0.12607	0.26486	0.991774	5092	3	-0.9932	0.80811	0.82712	1	15447	1	-0.9932
BTBD16	4	0.017886	0.057533	0.880368	1247	3	-0.99305	0.51367	0.66312	1	12274	1	-0.99305
FERMT3	4	0.0021138	0.0075498	0.579486	247	4	-0.99275	0.99789	0.99788	1	19011	0	-0.99275
GMCL1	4	0.0061424	0.02111	0.724483	552	3	-0.99209	0.73198	0.78478	1	14589	1	-0.99209
CAPN9	4	0.039547	0.11403	0.949083	2283	3	-0.99169	0.72775	0.78275	1	14554	1	-0.99169
ZRANB1	4	0.0001758	0.00068098	0.271143	46	3	-0.99106	0.78849	0.8152	1	15188	1	-0.99106
CCDC94	4	0.32435	0.49787	1	9286	2	-0.98967	0.012473	0.041138	0.82247	946	1	-0.98967
KLK11	4	0.018002	0.057861	0.881656	1251	4	-0.98954	0.982	0.98203	1	18631	0	-0.98954
EXOC4	4	0.016591	0.053768	0.878918	1162	3	-0.98924	0.33048	0.503	1	9335	1	-0.98924
OPHN1	4	0.10442	0.22897	0.988442	4391	3	-0.98907	0.44219	0.5999	1	11109	1	-0.98907
CTIF	4	0.017152	0.055416	0.879271	1199	3	-0.98898	0.89062	0.89067	1	16724	1	-0.98898
SLC30A5	4	0.010219	0.034113	0.811924	801	3	-0.98881	0.82219	0.83627	1	15627	1	-0.98881
ZNF212	4	0.04044	0.11574	0.949083	2317	3	-0.98856	0.93352	0.93363	1	17587	0	-0.98856
HIST1H3E	4	0.042493	0.11958	0.954616	2388	3	-0.98805	0.93076	0.93089	1	17528	0	-0.98805
CDK13	4	0.062164	0.15559	0.965688	3070	3	-0.98789	0.93497	0.93507	1	17623	0	-0.98789
PLK3	4	0.083864	0.1941	0.98763	3747	3	-0.98779	0.93856	0.93862	1	17707	0	-0.98779
CD276	4	0.02403	0.075149	0.908935	1570	3	-0.98707	0.91923	0.9193	1	17332	0	-0.98707
NKIRAS2	4	0.0016685	0.0059501	0.538947	208	4	-0.98691	0.98516	0.98515	1	18696	0	-0.98691
SPDYE2B	2	0.1296	0.21497	0.988442	5181	2	-0.98558	0.8704	0.87031	1	16344	0	-0.98558
F8A1	4	0.0062832	0.021563	0.724483	563	3	-0.98543	0.95857	0.95858	1	18122	0	-0.98543
EFS	4	0.002343	0.0083782	0.581976	271	4	-0.98487	0.98484	0.98484	1	18691	0	-0.98487
KLHDC3	4	0.054781	0.14233	0.962296	2805	3	-0.98408	0.96049	0.96051	1	18172	0	-0.98408
P3H4	4	0.001503	0.0053605	0.514827	197	3	-0.98386	0.76408	0.80134	1	14919	1	-0.98386
ZFR	4	0.01204	0.039787	0.835636	907	4	-0.98225	0.97578	0.97595	1	18498	0	-0.98225
TRAF1	4	0.013408	0.043967	0.853993	980	3	-0.98212	0.9324	0.93249	1	17561	0	-0.98212
NXNL1	4	0.011487	0.038085	0.83187	872	3	-0.98152	0.15346	0.30869	1	5866	1	-0.98152
TXN2	4	0.19681	0.37503	1	7036	3	-0.9807	0.63572	0.74285	1	13802	1	-0.9807
CDH10	4	0.02224	0.07008	0.899072	1483	3	-0.98039	0.057674	0.1474	0.982421	2849	1	-0.98039
TMC2	4	0.0034955	0.012319	0.642475	365	3	-0.98022	0.36344	0.53152	1	9865	1	-0.98022
MED7	4	0.053685	0.1403	0.962296	2767	3	-0.98018	0.94746	0.94752	1	17875	0	-0.98018
NUPL2	4	0.069794	0.16927	0.96975	3329	3	-0.97986	0.32731	0.50027	1	9295	1	-0.97986
FAM103A1	4	0.048685	0.13103	0.958696	2605	2	-0.9788	0.86914	0.87137	1	16329	1	-0.9788
ATG2B	4	0.00044844	0.0016461	0.353488	88	4	-0.97733	0.99955	0.99955	1	19066	0	-0.97733
PCYT2	4	0.13055	0.27212	0.99521	5211	3	-0.97727	0.94586	0.94589	1	17846	0	-0.97727
DCUN1D1	4	0.015905	0.051725	0.872945	1125	3	-0.97682	0.93633	0.93639	1	17661	0	-0.97682
NAIF1	4	0.010285	0.034323	0.812437	805	4	-0.97668	0.98971	0.98968	1	18789	0	-0.97668
DGKG	4	0.025561	0.079395	0.91087	1656	3	-0.97626	0.54739	0.69319	1	12843	1	-0.97626
RBM26	4	0.0061064	0.020998	0.724483	550	3	-0.97556	0.9219	0.92205	1	17388	0	-0.97556
DDX59	4	0.034031	0.10285	0.939995	2079	4	-0.97404	0.96597	0.96602	1	18288	0	-0.97404
GEMIN4	4	0.096753	0.21626	0.988442	4161	3	-0.97364	0.85716	0.86155	1	16122	1	-0.97364
RPA1	4	0.07224	0.17364	0.973502	3407	3	-0.9731	0.83902	0.84792	1	15859	1	-0.9731
REL	4	0.16695	0.32985	1	6247	3	-0.97242	0.76452	0.8016	1	14924	1	-0.97242
HAPLN4	4	0.051975	0.13713	0.960311	2722	3	-0.97197	0.93427	0.93437	1	17604	0	-0.97197
TIA1	4	0.014368	0.046957	0.861176	1034	3	-0.97169	0.90803	0.90801	1	17093	0	-0.97169
KMT2C	4	0.0045936	0.015975	0.686094	443	4	-0.96927	0.99541	0.99541	1	18914	0	-0.96927
LRRCC1	4	0.00073835	0.0026915	0.391727	128	3	-0.96914	0.81145	0.82926	1	15493	1	-0.96914
PELI2	4	0.043733	0.12196	0.954976	2428	3	-0.96805	0.73286	0.78519	1	14599	1	-0.96805
CFB	4	0.02427	0.075837	0.908935	1584	3	-0.96666	0.23703	0.42282	1	7907	1	-0.96666
DOCK10	3	0.00019479	0.00057944	0.251688	49	3	-0.96576	0.92504	0.92513	1	17439	0	-0.96576
EFCAB2	4	0.027959	0.086117	0.922118	1777	4	-0.96424	0.97204	0.97218	1	18423	0	-0.96424
TUSC2	4	0.010034	0.033539	0.807311	792	3	-0.96402	0.71832	0.77825	1	14477	1	-0.96402
SPTSSA	4	0.027033	0.083523	0.913966	1737	4	-0.9639	0.97297	0.97312	1	18440	0	-0.9639
EXOSC10	4	0.13868	0.28529	0.996623	5461	3	-0.96318	0.44826	0.60514	1	11190	1	-0.96318
DTL	4	0.33526	0.50731	1	9448	2	-0.96317	0.03981	0.11444	0.950833	2277	2	-0.96317
TRIM59	4	0.021615	0.068303	0.895705	1449	3	-0.9629	0.21107	0.39634	1	7447	1	-0.9629
HSPA14	4	0.12198	0.25819	0.991193	4959	3	-0.96214	0.59406	0.72727	1	13468	1	-0.96214
HNF1B	4	0.0078832	0.026662	0.756605	663	3	-0.96209	0.40392	0.56658	1	10500	1	-0.96209
GPR62	4	0.023292	0.073045	0.908935	1527	3	-0.96155	0.84327	0.85096	1	15926	1	-0.96155
CHML	4	0.0010753	0.0038986	0.453855	162	3	-0.96141	0.86526	0.86814	1	16258	1	-0.96141
DHRS13	4	0.0068028	0.023255	0.740751	595	2	-0.96137	0.37595	0.54231	1	10068	1	-0.96137
RUVBL2	4	0.11414	0.24533	0.988442	4700	3	-0.9598	0.21262	0.3986	1	7488	1	-0.9598
XPO6	4	0.0082008	0.027671	0.763141	689	4	-0.95894	0.9918	0.99182	1	18823	0	-0.95894
RNF39	4	0.016078	0.052251	0.874456	1139	2	-0.95875	0.2175	0.40575	1	7622	1	-0.95875
RNF31	4	0.015956	0.05188	0.872945	1130	4	-0.958	0.98404	0.98403	1	18671	0	-0.958
GLRX3	4	0.013958	0.045672	0.861176	1010	4	-0.95714	0.97335	0.97351	1	18451	0	-0.95714
SRBD1	4	0.1418	0.29026	0.996623	5551	3	-0.95634	0.44076	0.5987	1	11089	1	-0.95634
KAT2A	4	0.00024431	0.00091151	0.295268	58	4	-0.95629	0.99976	0.99976	1	19082	0	-0.95629
KIAA1683	4	0.02375	0.074361	0.908935	1552	3	-0.9541	0.78574	0.81361	1	15155	1	-0.9541
PRUNE2	4	0.0046884	0.016282	0.691862	446	4	-0.95274	0.99531	0.99531	1	18911	0	-0.95274
SNRPD1	4	0.11804	0.2517	0.988442	4844	2	-0.95272	0.047388	0.12857	0.966297	2528	2	-0.95272
VAMP7	4	0.0049511	0.017174	0.698836	467	3	-0.95067	0.95306	0.95312	1	17992	0	-0.95067
TIGIT	4	0.0051373	0.01778	0.706459	479	3	-0.95048	0.69394	0.76716	1	14268	1	-0.95048
UFSP1	4	0.0017366	0.0061873	0.543351	214	3	-0.94911	0.96437	0.96442	1	18259	0	-0.94911
GGPS1	3	0.34929	0.49539	1	9662	2	-0.94894	0.41756	0.55854	1	10711	1	-0.94894
HSPE1	1	0.39812	0.39823	1	10442	1	-0.94894	0.60188	0.60154	1	13536	0	-0.94894
POTEJ	4	0.008824	0.029704	0.781953	723	3	-0.94648	0.83563	0.84555	1	15814	1	-0.94648
METTL21C	4	0.0060105	0.020688	0.724483	541	3	-0.94584	0.42653	0.58631	1	10840	1	-0.94584
MEF2C	4	0.0027671	0.0098049	0.593104	314	4	-0.94555	0.97139	0.97151	1	18405	0	-0.94555
SLC7A9	4	0.020852	0.06615	0.888512	1419	4	-0.94525	0.97915	0.97929	1	18559	0	-0.94525
GTPBP4	4	0.18323	0.3547	1	6669	3	-0.94492	0.5985	0.72889	1	13512	1	-0.94492
GRIN2C	4	0.04137	0.11749	0.949689	2356	3	-0.94411	0.81853	0.83384	1	15576	1	-0.94411
ALDH3A2	4	0.11169	0.24123	0.988442	4616	3	-0.94344	0.15244	0.30705	1	5833	1	-0.94344
SLC45A4	4	0.0023889	0.0085393	0.582007	279	4	-0.94315	0.99761	0.99761	1	18996	0	-0.94315
RPRD2	4	0.0058794	0.020219	0.724483	530	4	-0.94245	0.99412	0.99416	1	18884	0	-0.94245
YY1	4	0.072901	0.17482	0.975281	3420	3	-0.94208	0.93472	0.93484	1	17616	0	-0.94208
PRDX1	4	0.088527	0.20221	0.988442	3901	2	-0.94117	0.11881	0.25292	0.996887	4831	1	-0.94117
DERL1	4	0.063343	0.15766	0.965688	3113	3	-0.94074	0.80945	0.828	1	15465	1	-0.94074
EMP3	4	0.0033226	0.01173	0.633594	351	3	-0.93968	0.84304	0.85079	1	15919	1	-0.93968
ANKRD33	4	0.0055835	0.019258	0.724483	505	3	-0.93968	0.92817	0.92834	1	17482	0	-0.93968
CDK6	4	0.15434	0.3101	1	5902	3	-0.93846	0.90119	0.90117	1	16949	0	-0.93846
PPP6R3	4	0.019345	0.061799	0.88322	1329	4	-0.93776	0.98066	0.98071	1	18593	0	-0.93776
HOMER3	4	0.036062	0.10744	0.939995	2172	3	-0.93753	0.15281	0.30768	1	5846	1	-0.93753
ZNF480	4	0.14838	0.30068	0.998551	5746	3	-0.93679	0.49586	0.64733	1	11969	1	-0.93679
MPC1	4	0.017731	0.057103	0.879271	1237	4	-0.93593	0.98227	0.98228	1	18634	0	-0.93593
WDR27	4	0.0047241	0.016417	0.691862	451	3	-0.9359	0.62098	0.73724	1	13679	1	-0.9359
NOP10	4	0.3311	0.50373	1	9397	2	-0.93474	0.67891	0.76063	1	14139	1	-0.93474
GDI2	4	0.088385	0.20198	0.988442	3897	3	-0.93418	0.15904	0.31759	1	6031	1	-0.93418
CLCC1	4	0.028504	0.087596	0.922821	1802	4	-0.93417	0.9715	0.97162	1	18409	0	-0.93417
CREB3L4	4	0.00063223	0.0023097	0.378461	112	3	-0.93386	0.82709	0.8396	1	15690	1	-0.93386
TMEM108	4	0.01863	0.059732	0.881656	1290	3	-0.93269	0.9446	0.94466	1	17821	0	-0.93269
EXOC7	4	0.0092901	0.0312	0.79481	745	3	-0.93229	0.95365	0.95368	1	18009	0	-0.93229
PTPN2	4	0.009542	0.031992	0.796862	764	3	-0.93118	0.85828	0.86241	1	16145	1	-0.93118
CCDC132	4	0.00095487	0.003451	0.430725	152	3	-0.92984	0.32066	0.49455	1	9202	1	-0.92984
PRR9	4	0.0017331	0.0061744	0.543351	212	3	-0.9291	0.95418	0.9542	1	18021	0	-0.9291
OR5M8	4	0.0010475	0.0037924	0.450188	160	4	-0.9287	0.9879	0.9879	1	18745	0	-0.9287
ARHGEF17	4	0.063895	0.15868	0.966073	3133	3	-0.92836	0.61963	0.73675	1	13665	1	-0.92836
APCDD1L	4	0.019118	0.061119	0.88322	1317	4	-0.92823	0.98088	0.98092	1	18600	0	-0.92823
SLC25A31	4	0.0093831	0.031497	0.795199	754	3	-0.92816	0.95101	0.95106	1	17957	0	-0.92816
EDC4	4	0.0017362	0.0061863	0.543351	213	3	-0.92582	0.75416	0.79614	1	14822	1	-0.92582
FLNC	4	0.00050888	0.0018606	0.367903	93	3	-0.9258	0.52756	0.67555	1	12522	1	-0.9258
TMEM201	4	0.0044548	0.0155	0.677493	431	3	-0.92562	0.93883	0.93889	1	17716	0	-0.92562
SLC17A3	4	0.10288	0.22639	0.988442	4343	3	-0.92524	0.82606	0.83887	1	15673	1	-0.92524
ASXL1	4	0.0095336	0.031971	0.796862	762	2	-0.92511	0.0036622	0.01288	0.595506	408	2	-0.92511
DGCR14	4	0.34629	0.51683	1	9608	2	-0.92472	0.82874	0.84075	1	15721	1	-0.92472
EML1	4	0.033977	0.1027	0.939995	2078	3	-0.92444	0.73494	0.7862	1	14623	1	-0.92444
ACSL4	4	0.15004	0.3033	0.999105	5791	3	-0.92412	0.8434	0.85106	1	15929	1	-0.92412
PIGS	4	0.035498	0.1064	0.939995	2151	3	-0.92359	0.9394	0.93951	1	17729	0	-0.92359
NOA1	4	0.29432	0.47208	1	8798	2	-0.92351	0.94723	0.94729	1	17871	0	-0.92351
CHEK1	4	0.14477	0.29498	0.996926	5646	3	-0.9233	0.96096	0.96096	1	18188	0	-0.9233
NHP2	4	0.14718	0.29877	0.997325	5710	3	-0.92248	0.83641	0.84611	1	15826	1	-0.92248
FAM122A	4	0.0064949	0.02224	0.729064	579	4	-0.92128	0.99351	0.99354	1	18866	0	-0.92128
SYN3	4	0.002561	0.0091102	0.589283	293	4	-0.91975	0.99744	0.99743	1	18990	0	-0.91975
PIGA	4	0.0079862	0.026984	0.756605	677	4	-0.91903	0.97805	0.97822	1	18533	0	-0.91903
XRCC5	4	0.27031	0.45151	1	8429	2	-0.91847	0.17022	0.33489	1	6345	1	-0.91847
ITIH4	4	0.0025544	0.0090853	0.589283	291	3	-0.91839	0.89559	0.89553	1	16839	1	-0.91839
GHRL	4	0.026042	0.080724	0.912451	1682	3	-0.9178	0.20456	0.38659	1	7281	1	-0.9178
SNAP29	4	0.016688	0.05405	0.878918	1166	3	-0.91757	0.91883	0.91887	1	17324	0	-0.91757
ZBTB7A	4	0.11901	0.2533	0.988442	4882	3	-0.9168	0.95262	0.95267	1	17984	0	-0.9168
KPTN	4	0.019647	0.062653	0.88322	1351	4	-0.91619	0.98035	0.98042	1	18586	0	-0.91619
MMD	4	0.00083167	0.0030091	0.407872	140	4	-0.91572	0.99917	0.99917	1	19048	0	-0.91572
AGPAT6	4	0.031268	0.095306	0.928858	1956	4	-0.91477	0.96873	0.96879	1	18343	0	-0.91477
NFKB1	4	0.013831	0.045283	0.860146	1000	3	-0.91368	0.93986	0.93995	1	17739	0	-0.91368
LAS1L	4	0.03878	0.11259	0.947574	2260	3	-0.91295	0.88965	0.88971	1	16706	1	-0.91295
RBMX	4	0.011859	0.039234	0.832227	899	3	-0.91267	0.80525	0.82534	1	15409	1	-0.91267
PPP1R14B	4	0.0058645	0.020168	0.724483	528	2	-0.91265	0.1154	0.24726	0.996887	4725	1	-0.91265
FRMD4B	4	0.023012	0.072248	0.903669	1520	3	-0.9117	0.2468	0.43113	1	8057	1	-0.9117
COPS5	3	0.20795	0.33528	1	7325	2	-0.91151	0.88849	0.8886	1	16679	0	-0.91151
FAM220A	4	0.013571	0.044471	0.85678	990	3	-0.91143	0.73669	0.78705	1	14638	1	-0.91143
ALYREF	4	0.39693	0.56063	1	10422	2	-0.91121	0.29138	0.4694	1	8751	1	-0.91121
BAHD1	4	0.007718	0.026127	0.756605	653	4	-0.91105	0.98427	0.98426	1	18675	0	-0.91105
CHAF1B	4	0.18904	0.36347	1	6825	3	-0.91016	0.3541	0.52344	1	9723	1	-0.91016
TFG	4	0.02146	0.067866	0.895705	1443	4	-0.90978	0.97854	0.97869	1	18544	0	-0.90978
IRF5	4	1.1625e-05	4.5848e-05	0.062588	13	4	-0.90815	0.99999	0.99998	1	19104	0	-0.90815
TMEM219	4	0.0059515	0.020479	0.724483	534	4	-0.90771	0.99405	0.99409	1	18883	0	-0.90771
HTATIP2	4	7.7218e-05	0.00031161	0.152704	37	3	-0.90725	0.81204	0.82964	1	15503	1	-0.90725
QTRT1	4	0.0011384	0.0041154	0.462667	168	4	-0.90721	0.99886	0.99885	1	19039	0	-0.90721
SF3A2	4	0.12068	0.25603	0.989934	4931	2	-0.90721	0.4962	0.64765	1	11978	1	-0.90721
PAK6	4	0.005254	0.01818	0.709978	486	4	-0.90694	0.99475	0.99477	1	18899	0	-0.90694
XCL1	4	0.05886	0.14961	0.963372	2956	3	-0.90576	0.7568	0.79751	1	14850	1	-0.90576
NDUFB11	4	0.12515	0.26336	0.991193	5065	3	-0.90543	0.052415	0.13788	0.974351	2687	1	-0.90543
FAM9B	4	0.0096524	0.032356	0.797488	770	3	-0.90512	0.51512	0.66444	1	12302	1	-0.90512
G3BP2	4	0.030491	0.09316	0.928618	1911	4	-0.90448	0.96951	0.96957	1	18359	0	-0.90448
ZNF471	4	0.083604	0.19366	0.98763	3738	3	-0.90409	0.82853	0.8406	1	15716	1	-0.90409
EAF2	4	0.00075753	0.0027547	0.395853	132	4	-0.90307	0.99924	0.99925	1	19049	0	-0.90307
APBB1IP	4	0.00086666	0.0031433	0.416147	143	3	-0.90272	0.54698	0.69283	1	12833	1	-0.90272
DCUN1D4	4	0.033828	0.10228	0.939995	2072	3	-0.90204	0.90935	0.90934	1	17124	0	-0.90204
TUBG1	4	0.047821	0.12947	0.958696	2570	3	-0.90192	0.95425	0.95427	1	18024	0	-0.90192
F8A3	4	0.049659	0.13284	0.958918	2641	3	-0.90093	0.88308	0.88357	1	16574	1	-0.90093
SACM1L	4	0.25731	0.44043	1	8208	2	-0.90089	0.3435	0.51422	1	9530	2	-0.90089
FDX1	4	0.034188	0.10328	0.939995	2090	3	-0.90011	0.92943	0.92954	1	17500	0	-0.90011
KIF22	4	0.016464	0.053381	0.878918	1156	4	-0.89981	0.98354	0.98352	1	18659	0	-0.89981
RFESD	4	0.0076495	0.02593	0.756594	649	3	-0.89956	0.26757	0.44895	1	8386	1	-0.89956
SEC24A	4	0.0015562	0.0055496	0.520797	201	4	-0.89909	0.99844	0.99842	1	19030	0	-0.89909
AP1G1	4	0.00063856	0.0023315	0.378461	115	3	-0.89811	0.34819	0.51829	1	9614	1	-0.89811
MYO15A	4	0.037184	0.10958	0.940823	2220	3	-0.89808	0.243	0.42782	1	7997	1	-0.89808
FLOT2	4	0.011472	0.038041	0.83187	870	4	-0.8974	0.97357	0.97371	1	18454	0	-0.8974
PMF1-BGLAP	4	0.11501	0.24671	0.988442	4726	3	-0.89634	0.9459	0.94594	1	17847	0	-0.89634
NUP35	4	0.00021481	0.00081412	0.28832	52	4	-0.89601	0.99979	0.99979	1	19083	0	-0.89601
ELAVL4	4	0.024805	0.077298	0.910236	1615	3	-0.89463	0.86161	0.86511	1	16191	1	-0.89463
TMEM11	4	0.010952	0.036415	0.827698	837	3	-0.89262	0.93253	0.93263	1	17565	0	-0.89262
ARHGAP9	4	0.035094	0.10561	0.939995	2133	3	-0.89096	0.93828	0.93834	1	17702	0	-0.89096
EXOSC4	4	0.12995	0.27114	0.99521	5190	3	-0.89082	0.54858	0.69426	1	12864	1	-0.89082
SCG5	4	0.012492	0.041199	0.835636	939	4	-0.89003	0.98751	0.98749	1	18734	0	-0.89003
ANKRD31	4	0.0021278	0.0076063	0.580825	249	4	-0.88982	0.99787	0.99787	1	19010	0	-0.88982
GATS	4	0.013059	0.042921	0.847419	965	4	-0.88862	0.9862	0.98618	1	18713	0	-0.88862
GRAMD2	4	0.035708	0.10678	0.939995	2162	3	-0.88773	0.85807	0.86227	1	16141	1	-0.88773
PI4KA	4	0.11962	0.25432	0.988777	4902	3	-0.88696	0.94904	0.94907	1	17915	0	-0.88696
SNIP1	4	0.072723	0.1745	0.975281	3415	3	-0.88668	0.8788	0.87973	1	16495	1	-0.88668
KIAA1586	4	0.048176	0.13011	0.958696	2582	3	-0.88549	0.8971	0.89702	1	16871	0	-0.88549
MAP3K9	4	0.0055824	0.019254	0.724483	504	3	-0.88537	0.85153	0.85715	1	16043	1	-0.88537
USO1	4	0.028802	0.088436	0.922821	1824	4	-0.88486	0.9712	0.97131	1	18398	0	-0.88486
PAQR5	4	0.05148	0.13623	0.960311	2705	3	-0.88459	0.77803	0.80908	1	15070	1	-0.88459
SPANXD	4	0.021197	0.06714	0.89296	1434	3	-0.88413	0.86984	0.87194	1	16336	1	-0.88413
PARP15	4	0.067274	0.16481	0.967098	3250	3	-0.8838	0.94198	0.94207	1	17778	0	-0.8838
TNNI3	4	0.089076	0.20318	0.988442	3918	3	-0.88352	0.87602	0.8773	1	16439	1	-0.88352
ISY1-RAB43	4	0.25337	0.43702	1	8148	2	-0.8835	0.060447	0.15241	0.982421	2944	1	-0.8835
MPDU1	4	0.033404	0.10116	0.939995	2049	4	-0.88294	0.9666	0.96664	1	18302	0	-0.88294
MYB	4	0.00033538	0.0012363	0.326403	70	4	-0.88093	0.99936	0.99938	1	19057	0	-0.88093
CASP2	4	0.01076	0.035829	0.825685	825	4	-0.87984	0.98924	0.98923	1	18775	0	-0.87984
TMEM91	4	0.022575	0.071014	0.899072	1502	2	-0.87972	0.66887	0.75631	1	14066	1	-0.87972
RBBP5	3	0.31425	0.45652	1	9134	2	-0.8797	0.016705	0.04354	0.829645	1181	1	-0.8797
CGN	4	6.3706e-06	2.4089e-05	0.038366	11	4	-0.87967	0.99999	0.99999	1	19106	0	-0.87967
FAM32A	4	0.021639	0.068372	0.895705	1450	4	-0.87887	0.97836	0.97852	1	18539	0	-0.87887
NKX6-1	4	0.020092	0.063965	0.88587	1377	3	-0.87864	0.93604	0.9361	1	17651	0	-0.87864
ICOSLG	4	0.0099697	0.033333	0.805237	788	3	-0.87797	0.96178	0.9618	1	18200	0	-0.87797
PCNA	3	0.071552	0.16505	0.967098	3388	3	-0.8779	0.92845	0.92858	1	17487	0	-0.8779
TOP2A	3	0.35784	0.505	1	9812	2	-0.8779	0.26846	0.40452	1	8397	1	-0.8779
CYB5R4	4	0.020725	0.065778	0.888055	1412	3	-0.87644	0.93143	0.93156	1	17541	0	-0.87644
PRR5-ARHGAP8	4	0.024151	0.075493	0.908935	1576	3	-0.87603	0.90006	0.90002	1	16923	0	-0.87603
NR1H2	4	0.016939	0.054779	0.878918	1182	4	-0.87579	0.98306	0.98307	1	18649	0	-0.87579
PMPCB	4	0.1735	0.33992	1	6426	3	-0.87443	0.51891	0.66785	1	12377	1	-0.87443
LCE1C	4	0.091819	0.2079	0.988442	3999	3	-0.87435	0.46894	0.62339	1	11530	1	-0.87435
SCYL3	4	0.015469	0.050335	0.870925	1100	4	-0.87396	0.98453	0.98452	1	18680	0	-0.87396
CHRNA2	4	0.011093	0.036851	0.830533	845	4	-0.87377	0.9743	0.97445	1	18468	0	-0.87377
NCOA3	4	0.0042298	0.014777	0.677493	404	4	-0.87286	0.99577	0.99576	1	18933	0	-0.87286
OPN3	4	0.0061459	0.021123	0.724483	553	4	-0.87086	0.96743	0.96747	1	18318	0	-0.87086
NADK	4	0.017433	0.056256	0.879271	1218	4	-0.87058	0.98257	0.98259	1	18638	0	-0.87058
WNK1	4	0.12098	0.25655	0.990416	4937	3	-0.8705	0.90403	0.90403	1	17015	0	-0.8705
MRFAP1	4	0.0057701	0.019858	0.724483	518	3	-0.86809	0.90406	0.90406	1	17016	0	-0.86809
RBSN	4	0.071201	0.17176	0.970571	3378	3	-0.86749	0.68111	0.76156	1	14162	1	-0.86749
MED11	3	0.20039	0.32646	1	7135	2	-0.86605	0.81503	0.81502	1	15538	1	-0.86605
DNAJC17	4	0.11159	0.24105	0.988442	4613	3	-0.86584	0.17463	0.34166	1	6466	1	-0.86584
GET4	4	0.35506	0.52441	1	9762	2	-0.8656	0.10335	0.22712	0.993749	4353	1	-0.8656
C16orf97	4	0.00041617	0.001527	0.353488	81	4	-0.86491	0.99958	0.99959	1	19070	0	-0.86491
IKBKG	4	0.12268	0.25933	0.991193	4989	3	-0.86425	0.68859	0.76479	1	14223	1	-0.86425
C8orf76	4	0.044929	0.12416	0.958696	2467	3	-0.86404	0.51799	0.66702	1	12358	1	-0.86404
LOR	4	0.01698	0.054897	0.878918	1189	3	-0.86382	0.75023	0.79403	1	14778	1	-0.86382
ITGA7	4	0.00025723	0.00096176	0.298387	59	4	-0.86307	0.99927	0.99928	1	19052	0	-0.86307
CCDC67	4	0.00034194	0.0012586	0.326403	71	4	-0.86291	0.99966	0.99966	1	19075	0	-0.86291
LPCAT2	4	0.093384	0.21058	0.988442	4051	3	-0.86288	0.87356	0.87516	1	16402	1	-0.86288
RAP1GDS1	4	0.027714	0.085438	0.92036	1768	3	-0.86192	0.68656	0.76393	1	14207	1	-0.86192
ALX1	4	0.0021453	0.0076716	0.581821	251	4	-0.86093	0.99614	0.99614	1	18944	0	-0.86093
ARL8A	4	0.016883	0.054607	0.878918	1178	3	-0.86089	0.86341	0.86659	1	16222	1	-0.86089
ACSS1	4	0.021858	0.068995	0.89612	1465	3	-0.86069	0.85402	0.85909	1	16071	1	-0.86069
URGCP	4	0.0069443	0.023681	0.74333	603	4	-0.85939	0.99306	0.99307	1	18856	0	-0.85939
KEAP1	4	0.0026952	0.009549	0.589283	306	4	-0.85864	0.9973	0.9973	1	18984	0	-0.85864
EEF2	3	0.13515	0.24935	0.988442	5352	2	-0.85789	0.39689	0.54776	1	10376	1	-0.85789
ABHD2	4	0.025608	0.079539	0.91087	1659	3	-0.85755	0.82284	0.83672	1	15633	1	-0.85755
SELK	4	0.018375	0.058972	0.881656	1270	4	-0.85751	0.98162	0.98164	1	18624	0	-0.85751
ALG5	4	0.070766	0.17099	0.970571	3364	3	-0.8569	0.96052	0.96055	1	18175	0	-0.8569
AGA	4	0.00029018	0.0010747	0.31181	63	3	-0.85575	0.88606	0.88634	1	16631	1	-0.85575
MIEF1	4	0.041198	0.11715	0.949689	2350	3	-0.85551	0.92437	0.92452	1	17431	0	-0.85551
TCTN3	3	0.0079575	0.021548	0.724483	670	3	-0.85483	0.99204	0.99216	1	18829	0	-0.85483
ZNF510	4	0.002707	0.0095899	0.589283	309	4	-0.85459	0.99729	0.99728	1	18982	0	-0.85459
MTHFS	4	0.033626	0.10174	0.939995	2058	3	-0.85458	0.87267	0.87438	1	16381	1	-0.85458
REEP3	4	0.0068969	0.023538	0.743072	600	3	-0.85361	0.37602	0.54238	1	10070	1	-0.85361
MRGBP	4	0.1086	0.23601	0.988442	4514	3	-0.85361	0.79272	0.8177	1	15235	1	-0.85361
ZSCAN1	4	0.093458	0.21071	0.988442	4055	3	-0.85343	0.48098	0.63409	1	11727	1	-0.85343
RDM1	4	0.043217	0.12096	0.954976	2414	3	-0.853	0.23197	0.41848	1	7835	1	-0.853
RPL36	4	0.33992	0.51138	1	9519	2	-0.85191	0.39292	0.55698	1	10320	1	-0.85191
TCEA1	4	0.020602	0.065443	0.888055	1402	3	-0.85109	0.96322	0.96326	1	18231	0	-0.85109
TRMT10B	4	0.00062716	0.0022921	0.378461	111	4	-0.85029	0.99937	0.99938	1	19059	0	-0.85029
NLRP5	4	0.13862	0.2852	0.996623	5458	3	-0.85022	0.47156	0.6257	1	11576	1	-0.85022
ERVFRD-1	4	0.0053306	0.018429	0.713002	492	4	-0.85021	0.99467	0.99469	1	18896	0	-0.85021
MSRB2	4	0.010014	0.033475	0.806781	791	3	-0.84919	0.49206	0.64394	1	11911	1	-0.84919
MAPK1IP1L	4	0.033003	0.10003	0.938318	2030	3	-0.84903	0.48824	0.64048	1	11849	1	-0.84903
BFSP1	4	0.005326	0.018412	0.713002	491	4	-0.8489	0.99467	0.99469	1	18897	0	-0.8489
RNF138	4	0.01734	0.056003	0.879271	1209	3	-0.84827	0.66739	0.75569	1	14058	1	-0.84827
ZNF284	4	0.029689	0.090911	0.924039	1872	3	-0.84782	0.86253	0.86588	1	16203	1	-0.84782
NF2	4	0.028398	0.087321	0.922821	1800	4	-0.84765	0.9716	0.97173	1	18412	0	-0.84765
EPM2AIP1	4	0.0033881	0.011942	0.635746	358	3	-0.8466	0.87369	0.87528	1	16405	1	-0.8466
BDKRB1	4	0.0047031	0.016339	0.691862	448	2	-0.8459	0.66799	0.75593	1	14062	1	-0.8459
TCF3	4	0.13198	0.27442	0.995661	5254	3	-0.84575	0.96051	0.96054	1	18174	0	-0.84575
DKK4	4	0.014321	0.046811	0.861176	1031	3	-0.84475	0.83521	0.84527	1	15807	1	-0.84475
MEP1B	4	0.069893	0.16945	0.96975	3335	3	-0.84428	0.85592	0.86059	1	16097	1	-0.84428
DGCR8	4	0.10058	0.22254	0.988442	4267	2	-0.8433	0.74187	0.78969	1	14694	1	-0.8433
DNA2	3	0.35255	0.4991	1	9718	2	-0.84269	0.80681	0.80695	1	15429	1	-0.84269
TMEM8A	4	0.063284	0.15757	0.965688	3107	3	-0.84225	0.79704	0.8203	1	15293	1	-0.84225
FAU	4	0.14863	0.3011	0.999105	5749	3	-0.84213	0.92308	0.92324	1	17411	0	-0.84213
RERE	4	0.065127	0.161	0.967098	3171	3	-0.84136	0.68256	0.76219	1	14173	1	-0.84136
ASTL	4	0.0029923	0.010593	0.619145	326	4	-0.84086	0.99615	0.99616	1	18945	0	-0.84086
TEF	4	0.076408	0.18099	0.982393	3517	3	-0.84071	0.58813	0.72513	1	13424	1	-0.84071
WDR34	4	0.016189	0.05256	0.875789	1144	4	-0.84063	0.98381	0.9838	1	18664	0	-0.84063
PPP1R1A	4	0.0040194	0.014077	0.677493	392	4	-0.84062	0.99598	0.99597	1	18942	0	-0.84062
PEX3	4	0.11361	0.24444	0.988442	4676	3	-0.84005	0.50899	0.65896	1	12187	1	-0.84005
TTC26	4	0.00040809	0.0014979	0.353441	80	4	-0.83984	0.99959	0.99959	1	19071	0	-0.83984
MT1F	4	0.0045131	0.015704	0.677493	440	4	-0.83939	0.97989	0.97998	1	18577	0	-0.83939
DLG1	4	0.029813	0.091282	0.924039	1880	3	-0.83887	0.69622	0.76814	1	14291	1	-0.83887
RPL18A	3	0.31017	0.45193	1	9064	2	-0.83765	0.8685	0.86858	1	16313	0	-0.83765
RBM12B	4	0.0012047	0.0043509	0.46554	176	3	-0.83667	0.54377	0.68995	1	12784	1	-0.83667
DNAJA1	4	0.0059957	0.020634	0.724483	539	4	-0.83645	0.994	0.99405	1	18881	0	-0.83645
SLC4A3	4	2.8422e-05	0.00011216	0.085743	24	4	-0.83599	0.9757	0.97588	1	18494	0	-0.83599
IL1R2	4	0.0047124	0.016373	0.691862	449	3	-0.83577	0.94236	0.94244	1	17787	0	-0.83577
KCND2	4	0.011735	0.038854	0.831944	889	3	-0.83534	0.9508	0.95084	1	17952	0	-0.83534
CHMP2A	2	0.30287	0.37429	1	8942	1	-0.83507	0.49095	0.51221	1	11889	1	-0.83507
CNP	4	0.002613	0.0092905	0.589283	296	3	-0.83464	0.69325	0.76687	1	14260	1	-0.83464
RIF1	4	0.029042	0.089103	0.923758	1837	3	-0.83392	0.88905	0.88915	1	16691	1	-0.83392
SLC36A1	4	0.00040251	0.0014726	0.351795	79	3	-0.83371	0.87562	0.87693	1	16430	1	-0.83371
ACSL5	4	0.0027033	0.0095738	0.589283	307	3	-0.83243	0.57808	0.72072	1	13366	1	-0.83243
GAS2L1	4	0.016402	0.0532	0.878918	1152	3	-0.83165	0.90606	0.90607	1	17049	0	-0.83165
SCD5	4	0.0020721	0.0073985	0.577296	242	3	-0.83141	0.11467	0.2461	0.996887	4698	1	-0.83141
OLFML2B	4	0.024209	0.075656	0.908935	1579	3	-0.83108	0.95045	0.95051	1	17942	0	-0.83108
RER1	4	0.08508	0.1962	0.987974	3790	2	-0.83074	0.47828	0.63169	1	11683	2	-0.83074
NXPE3	4	0.038931	0.11288	0.948317	2267	3	-0.83015	0.96209	0.9621	1	18205	0	-0.83015
ADM5	4	0.11865	0.2527	0.988442	4867	3	-0.82951	0.89846	0.89836	1	16892	0	-0.82951
TIPRL	4	0.021883	0.069065	0.89612	1468	4	-0.82934	0.97812	0.97828	1	18534	0	-0.82934
RCL1	4	0.15151	0.30561	1	5831	3	-0.82884	0.1838	0.35555	1	6720	1	-0.82884
POP7	4	0.11483	0.24642	0.988442	4717	3	-0.82791	0.56858	0.71216	1	13213	1	-0.82791
MMP8	4	0.0068713	0.023458	0.743072	597	3	-0.82786	0.051604	0.13635	0.974351	2654	1	-0.82786
STRAP	4	0.03406	0.10292	0.939995	2081	4	-0.82737	0.96594	0.96599	1	18287	0	-0.82737
ATP5C1	4	0.28048	0.46029	1	8591	2	-0.82733	0.62714	0.73956	1	13729	1	-0.82733
FAM199X	4	0.013888	0.045456	0.860146	1007	3	-0.82706	0.66242	0.7536	1	14022	1	-0.82706
SRSF12	4	0.010462	0.034921	0.818427	813	3	-0.82663	0.88057	0.88131	1	16530	1	-0.82663
THOC7	4	0.054967	0.14266	0.962296	2817	3	-0.82655	0.93125	0.93141	1	17539	0	-0.82655
ZNF675	4	0.01622	0.05265	0.876315	1145	4	-0.82646	0.98378	0.98377	1	18663	0	-0.82646
GATAD1	4	0.0093259	0.031304	0.79481	748	4	-0.8261	0.9741	0.97424	1	18465	0	-0.8261
RING1	4	0.005228	0.018081	0.709978	484	3	-0.82544	0.88334	0.88382	1	16581	1	-0.82544
MED6	4	0.13547	0.28009	0.995661	5362	3	-0.82491	0.27961	0.45932	1	8573	1	-0.82491
DHDH	4	0.016823	0.054439	0.878918	1175	3	-0.8235	0.77522	0.80749	1	15033	1	-0.8235
TICAM1	4	0.0047962	0.016675	0.692846	457	4	-0.82321	0.98019	0.98028	1	18582	0	-0.82321
PCSK4	4	0.0048794	0.016944	0.694907	464	4	-0.82277	0.99512	0.99513	1	18907	0	-0.82277
FBXL19	4	0.0072573	0.024714	0.745747	627	3	-0.82233	0.931	0.93114	1	17532	0	-0.82233
HSP90B1	4	0.025414	0.079001	0.91087	1645	4	-0.8208	0.97459	0.97473	1	18474	0	-0.8208
ASCC3	4	0.40531	0.5679	1	10558	2	-0.82037	0.48755	0.63989	1	11835	2	-0.82037
ZNF891	4	0.0093605	0.031424	0.79481	752	4	-0.81998	0.99064	0.99063	1	18807	0	-0.81998
MRPS27	4	0.19325	0.36977	1	6941	3	-0.81944	0.89716	0.89709	1	16872	0	-0.81944
NOVA1	4	0.098059	0.21841	0.988442	4191	3	-0.81936	0.91706	0.91711	1	17282	0	-0.81936
FN1	4	0.0067014	0.022919	0.734941	591	4	-0.81932	0.97398	0.97412	1	18461	0	-0.81932
TFPT	4	0.019737	0.062921	0.88322	1358	4	-0.81881	0.96778	0.96783	1	18325	0	-0.81881
FTSJ1	4	0.0095394	0.031986	0.796862	763	3	-0.81827	0.92199	0.92214	1	17392	0	-0.81827
SKIL	4	0.017231	0.055656	0.879271	1203	3	-0.81818	0.83692	0.84646	1	15832	1	-0.81818
VDR	4	0.0022885	0.0081901	0.581976	265	4	-0.81787	0.99771	0.99772	1	19001	0	-0.81787
ZNF30	4	0.001739	0.0061977	0.543351	215	4	-0.81541	0.99826	0.99825	1	19026	0	-0.81541
HTT	4	0.0079253	0.026796	0.756605	669	4	-0.81515	0.99207	0.99209	1	18830	0	-0.81515
MED4	4	0.35364	0.5232	1	9738	2	-0.81451	0.8876	0.88779	1	16657	1	-0.81451
PDCD1	4	0.0073781	0.025086	0.749141	634	4	-0.81384	0.99262	0.99265	1	18844	0	-0.81384
OPALIN	4	0.017491	0.056416	0.879271	1223	3	-0.81319	0.33523	0.50709	1	9408	1	-0.81319
SLCO2A1	4	0.014619	0.047712	0.861176	1055	3	-0.81277	0.80588	0.82575	1	15419	1	-0.81277
ADIRF	4	0.068847	0.16762	0.969005	3301	3	-0.81223	0.51004	0.65989	1	12207	1	-0.81223
IFNLR1	4	0.012999	0.04275	0.846678	963	3	-0.81215	0.95885	0.95887	1	18133	0	-0.81215
FAM25C	4	0.1413	0.28949	0.996623	5532	3	-0.81073	0.047642	0.12905	0.967922	2535	1	-0.81073
ZNF684	4	0.00077379	0.0028138	0.39586	134	3	-0.81043	0.57498	0.71789	1	13325	1	-0.81043
KCNC3	4	0.1628	0.32345	1	6146	3	-0.81042	0.95467	0.9547	1	18036	0	-0.81042
RPS6KC1	4	0.0093107	0.031263	0.79481	747	3	-0.80928	0.86279	0.86608	1	16208	1	-0.80928
FCHO2	4	0.00053368	0.0019564	0.373911	99	4	-0.80879	0.96956	0.96962	1	18360	0	-0.80879
SIVA1	4	0.0078138	0.026446	0.756605	660	4	-0.80858	0.99219	0.99221	1	18834	0	-0.80858
KIR2DL1	4	0.012442	0.041048	0.835636	933	4	-0.80848	0.98756	0.98753	1	18737	0	-0.80848
C7orf49	4	0.025308	0.078708	0.91087	1640	3	-0.80835	0.59637	0.72813	1	13491	1	-0.80835
CYP3A5	4	0.011451	0.037987	0.83187	869	3	-0.80816	0.46631	0.62102	1	11491	1	-0.80816
CIRBP	4	0.032705	0.099194	0.936196	2018	4	-0.8077	0.9673	0.96733	1	18314	0	-0.8077
MCMBP	4	0.067777	0.1657	0.967098	3269	2	-0.80752	0.56391	0.70803	1	13134	2	-0.80752
MBD3L5	4	0.027422	0.084605	0.917575	1752	3	-0.80717	0.42233	0.58266	1	10778	1	-0.80717
BLNK	4	0.19936	0.37884	1	7102	2	-0.80711	0.017221	0.055624	0.868035	1209	2	-0.80711
PLA2G4F	4	0.0072239	0.024607	0.745747	623	4	-0.80647	0.99278	0.9928	1	18848	0	-0.80647
DDX49	4	0.13663	0.28196	0.995661	5402	3	-0.80586	0.21407	0.40071	1	7533	1	-0.80586
PSMD14	4	0.16118	0.32092	1	6089	3	-0.80573	0.88961	0.88968	1	16704	1	-0.80573
OR6B1	4	0.007442	0.025282	0.751821	636	4	-0.80533	0.99256	0.99259	1	18843	0	-0.80533
CRACR2B	4	0.040206	0.11529	0.949083	2307	2	-0.80519	0.38281	0.54817	1	10173	1	-0.80519
TTC32	4	0.062617	0.15638	0.965688	3082	3	-0.80458	0.64306	0.74576	1	13866	1	-0.80458
CD28	4	0.00087567	0.003179	0.416147	145	4	-0.80234	0.99912	0.99912	1	19047	0	-0.80234
TET2	4	0.011074	0.036781	0.829947	844	4	-0.8019	0.98893	0.98891	1	18766	0	-0.8019
MSL2	4	0.094193	0.21196	0.988442	4078	3	-0.80146	0.87494	0.87636	1	16420	1	-0.80146
BTBD6	4	0.017372	0.056082	0.879271	1211	3	-0.80139	0.8039	0.82453	1	15393	1	-0.80139
TNFAIP8L1	4	0.0054441	0.01881	0.722524	495	3	-0.80109	0.82867	0.8407	1	15720	1	-0.80109
MPG	4	0.012371	0.04083	0.835636	930	3	-0.80053	0.89316	0.8931	1	16780	1	-0.80053
TAF1L	4	0.0051742	0.017895	0.706642	482	4	-0.80018	0.99483	0.99483	1	18903	0	-0.80018
SERTAD2	4	0.071374	0.17209	0.971073	3385	3	-0.80015	0.56985	0.71331	1	13229	1	-0.80015
HOXB8	4	0.033952	0.10262	0.939995	2077	4	-0.80003	0.96605	0.9661	1	18290	0	-0.80003
HIST2H2BF	4	0.020873	0.066213	0.888512	1420	4	-0.7999	0.96787	0.96793	1	18329	0	-0.7999
CRYBA4	4	0.013938	0.045612	0.861176	1009	3	-0.79965	0.60888	0.73271	1	13594	1	-0.79965
FBXO11	4	0.17935	0.3488	1	6570	3	-0.79936	0.73954	0.78848	1	14671	1	-0.79936
2022-09-02	4	0.0041077	0.01437	0.677493	397	4	-0.79933	0.99589	0.99588	1	18935	0	-0.79933
PLAGL2	4	0.032061	0.097397	0.931801	1992	3	-0.79883	0.92955	0.92967	1	17504	0	-0.79883
TSC22D2	4	0.031298	0.095373	0.928885	1957	3	-0.79873	0.5457	0.6917	1	12812	1	-0.79873
SF1	4	0.16303	0.32381	1	6148	3	-0.79865	0.93098	0.93111	1	17531	0	-0.79865
TMEM211	4	0.016677	0.054022	0.878918	1165	3	-0.79836	0.87215	0.87395	1	16369	1	-0.79836
COQ3	4	0.20808	0.39188	1	7328	3	-0.79812	0.90712	0.90712	1	17076	0	-0.79812
MUC20	4	0.0051532	0.017825	0.706642	480	3	-0.79766	0.8488	0.8551	1	16008	1	-0.79766
VPS33B	4	0.053134	0.13928	0.962296	2750	3	-0.79688	0.68945	0.7652	1	14231	1	-0.79688
GJB3	4	0.031154	0.094994	0.928618	1945	3	-0.79678	0.9522	0.95226	1	17976	0	-0.79678
ENGASE	4	0.0095525	0.032026	0.796862	765	3	-0.79671	0.95978	0.9598	1	18154	0	-0.79671
SDHC	4	0.18935	0.36397	1	6832	3	-0.79663	0.95316	0.95323	1	17995	0	-0.79663
TRPM1	4	0.005874	0.020204	0.724483	529	4	-0.79597	0.98998	0.98995	1	18793	0	-0.79597
MBTD1	4	0.0005765	0.0021237	0.378281	105	4	-0.7959	0.99942	0.99944	1	19061	0	-0.7959
OTUD6A	4	0.061455	0.1543	0.965397	3050	3	-0.79583	0.81881	0.83403	1	15580	1	-0.79583
SLCO5A1	4	0.085935	0.1977	0.988218	3815	3	-0.7958	0.91041	0.91038	1	17142	0	-0.7958
TSSC1	4	0.037508	0.1102	0.941316	2230	3	-0.79553	0.75989	0.79912	1	14876	1	-0.79553
PPP2R1A	4	0.13029	0.27169	0.99521	5202	3	-0.79546	0.89152	0.89153	1	16742	1	-0.79546
UBE2G1	4	0.069827	0.16933	0.96975	3331	2	-0.79452	0.54576	0.69175	1	12813	1	-0.79452
PSMD2	4	0.4439	0.60146	1	11185	2	-0.7944	0.71576	0.77701	1	14454	1	-0.7944
GGCX	4	0.037898	0.11091	0.942858	2239	3	-0.79436	0.88422	0.88462	1	16601	1	-0.79436
LYPD8	4	0.015061	0.049127	0.86775	1079	3	-0.79413	0.94631	0.94634	1	17855	0	-0.79413
CWC27	4	0.090886	0.20625	0.988442	3972	3	-0.79405	0.93918	0.93927	1	17725	0	-0.79405
LRRC49	4	0.029551	0.090548	0.924039	1865	4	-0.794	0.97045	0.97052	1	18381	0	-0.794
ZADH2	4	0.0079597	0.026894	0.756605	671	3	-0.79396	0.68627	0.7638	1	14204	1	-0.79396
NOX5	4	0.036875	0.10899	0.939995	2205	3	-0.79389	0.60041	0.72961	1	13527	1	-0.79389
MSMP	4	0.033679	0.10188	0.939995	2061	3	-0.79274	0.89943	0.89941	1	16910	0	-0.79274
GEMIN2	4	0.14692	0.29835	0.997325	5699	3	-0.7926	0.80927	0.82789	1	15461	1	-0.7926
ZNF75D	4	0.011736	0.038855	0.831944	890	3	-0.79185	0.75689	0.79755	1	14852	1	-0.79185
DNAJC18	4	0.0012522	0.0045083	0.472866	180	3	-0.79174	0.39092	0.55524	1	10290	1	-0.79174
LOC728485	4	0.044748	0.12382	0.958696	2461	3	-0.79167	0.11438	0.24565	0.996887	4689	1	-0.79167
KIAA2012	4	0.015818	0.051432	0.872945	1119	3	-0.79166	0.90938	0.90938	1	17127	0	-0.79166
STK33	4	0.012224	0.040361	0.835636	917	4	-0.79163	0.98778	0.98776	1	18741	0	-0.79163
KLK1	4	0.082705	0.19208	0.98763	3714	2	-0.79118	0.7952	0.81919	1	15266	1	-0.79118
SMG8	4	0.0007314	0.0026656	0.391727	127	3	-0.79109	0.96404	0.96409	1	18247	0	-0.79109
STOM	4	0.001559	0.0055589	0.520797	202	3	-0.79108	0.82629	0.83903	1	15675	1	-0.79108
RAD23B	4	0.0097868	0.032777	0.801279	778	4	-0.7905	0.99021	0.9902	1	18799	0	-0.7905
ATP1A3	4	0.057787	0.14769	0.963372	2918	3	-0.79048	0.3947	0.55853	1	10340	1	-0.79048
MSN	4	0.0058503	0.020117	0.724483	527	3	-0.78977	0.93296	0.93304	1	17578	0	-0.78977
NFKBID	4	0.15951	0.31833	1	6042	3	-0.78976	0.8106	0.82872	1	15483	1	-0.78976
USP20	4	0.027906	0.085984	0.922118	1774	3	-0.78957	0.4986	0.6498	1	12012	1	-0.78957
RNF34	4	0.056375	0.14523	0.963372	2870	3	-0.78897	0.55359	0.6987	1	12963	1	-0.78897
CDK2	4	0.15309	0.30814	1	5872	3	-0.78817	0.94463	0.94469	1	17823	0	-0.78817
PER2	4	0.033525	0.10149	0.939995	2054	3	-0.78776	0.66658	0.75535	1	14052	1	-0.78776
CDK16	4	0.0083803	0.028235	0.766203	700	3	-0.78742	0.59127	0.72628	1	13446	1	-0.78742
CIDEB	4	0.0052974	0.01832	0.711654	490	3	-0.78711	0.36476	0.53267	1	9883	1	-0.78711
AKNA	4	0.028973	0.088914	0.923758	1834	3	-0.78694	0.95841	0.95843	1	18120	0	-0.78694
SUB1	4	0.0038063	0.013353	0.668407	380	3	-0.78616	0.6664	0.75527	1	14051	1	-0.78616
ZNRF4	3	0.028306	0.071389	0.899988	1797	2	-0.78564	0.80551	0.80569	1	15414	1	-0.78564
ERICH1	4	0.1398	0.28707	0.996623	5486	3	-0.7854	0.35243	0.52197	1	9690	1	-0.7854
GALNT14	4	0.023306	0.073084	0.908935	1528	3	-0.78503	0.72509	0.78148	1	14531	1	-0.78503
CTDNEP1	4	0.02908	0.089217	0.923758	1839	4	-0.78499	0.97092	0.971	1	18393	0	-0.78499
CDH15	4	0.025047	0.077964	0.91087	1627	3	-0.78452	0.96051	0.96054	1	18173	0	-0.78452
TDG	4	0.042628	0.11986	0.954866	2392	3	-0.78404	0.016283	0.052858	0.866795	1156	1	-0.78404
HIST1H3D	4	0.16149	0.32139	1	6097	3	-0.78392	0.87485	0.87628	1	16419	1	-0.78392
TMEM189	4	0.013422	0.044004	0.853993	982	4	-0.78389	0.98658	0.98651	1	18717	0	-0.78389
DAAM1	4	0.00054256	0.0019834	0.375306	100	3	-0.78331	0.67336	0.75821	1	14099	1	-0.78331
NCOA5	4	0.011934	0.039461	0.834402	901	3	-0.78322	0.74691	0.79229	1	14743	1	-0.78322
PALLD	4	0.019903	0.063431	0.883267	1368	3	-0.78315	0.5487	0.69434	1	12867	1	-0.78315
DEFB106A	4	0.005255	0.018185	0.709978	487	3	-0.78313	0.89975	0.89971	1	16921	0	-0.78313
ASB16	4	0.040816	0.11645	0.949083	2337	3	-0.78283	0.83335	0.84396	1	15782	1	-0.78283
TLR5	4	0.0089945	0.030245	0.784308	734	3	-0.78267	0.69841	0.76911	1	14313	1	-0.78267
SLCO6A1	4	0.0041172	0.014404	0.677493	398	4	-0.78246	0.99544	0.99544	1	18915	0	-0.78246
HBEGF	4	0.025245	0.07853	0.91087	1636	4	-0.78222	0.97117	0.97128	1	18396	0	-0.78222
SFXN1	4	0.0019892	0.0070867	0.564336	238	4	-0.78219	0.99801	0.99801	1	19015	0	-0.78219
WDR61	4	0.059943	0.15157	0.964946	2995	2	-0.78151	0.38032	0.54605	1	10133	2	-0.78151
LRRC57	4	0.005807	0.019974	0.724483	522	4	-0.78104	0.99419	0.99423	1	18888	0	-0.78104
DLX1	4	0.074166	0.17701	0.977467	3458	3	-0.7805	0.53322	0.6805	1	12613	1	-0.7805
SRGAP2B	4	0.078669	0.18499	0.984275	3584	3	-0.77986	0.8773	0.87839	1	16473	1	-0.77986
SLC20A1	4	0.12125	0.25699	0.991193	4943	2	-0.77975	0.52982	0.67754	1	12562	1	-0.77975
EIF2S2	4	0.30421	0.48058	1	8966	2	-0.77949	0.31301	0.48801	1	9083	1	-0.77949
SRPX2	4	0.031166	0.095027	0.928618	1948	3	-0.77943	0.67577	0.75925	1	14116	1	-0.77943
FGF12	4	0.020761	0.06589	0.888055	1415	3	-0.77886	0.90886	0.90885	1	17114	0	-0.77886
CCDC116	4	0.043826	0.12216	0.954976	2433	3	-0.77777	0.26158	0.44388	1	8296	1	-0.77777
KCP	4	0.047083	0.1281	0.958696	2543	3	-0.77705	0.60002	0.72944	1	13525	1	-0.77705
NME1-NME2	4	0.014013	0.045845	0.861176	1012	3	-0.77704	0.80158	0.82308	1	15356	1	-0.77704
C7orf69	4	0.055149	0.14299	0.962296	2824	2	-0.77681	0.88032	0.88108	1	16523	1	-0.77681
TMEM220	4	0.050402	0.13418	0.958918	2666	3	-0.77568	0.9639	0.96395	1	18244	0	-0.77568
NINJ2	4	0.064163	0.15922	0.966704	3142	3	-0.77486	0.018054	0.058017	0.86863	1267	1	-0.77486
NPHP4	4	0.0085428	0.028762	0.769141	711	4	-0.77461	0.97874	0.97889	1	18549	0	-0.77461
KCNC4	4	0.029214	0.089599	0.923758	1847	4	-0.77442	0.97079	0.97087	1	18387	0	-0.77442
MFSD4	4	0.022563	0.070989	0.899072	1501	4	-0.77388	0.97744	0.97764	1	18521	0	-0.77388
SNF8	4	0.12241	0.2589	0.991193	4977	3	-0.77271	0.23608	0.42201	1	7892	1	-0.77271
HAUS3	4	0.28291	0.46239	1	8636	2	-0.77252	0.028268	0.086954	0.917067	1802	2	-0.77252
HDAC11	4	0.016898	0.054647	0.878918	1179	3	-0.77247	0.82384	0.83741	1	15647	1	-0.77247
ANKRD49	3	0.31938	0.46217	1	9219	2	-0.77246	0.0080317	0.021742	0.724316	669	1	-0.77246
HS6ST1	4	0.028511	0.087621	0.922821	1803	3	-0.77207	0.92172	0.92187	1	17383	0	-0.77207
FGFR3	4	0.00078718	0.0028583	0.39586	137	3	-0.77138	0.85803	0.86223	1	16140	1	-0.77138
RPL27A	2	0.29337	0.36788	1	8788	1	-0.77103	0.78425	0.78367	1	15137	0	-0.77103
EGFL7	4	0.0014107	0.0050481	0.507102	189	4	-0.77067	0.99859	0.99855	1	19035	0	-0.77067
TAS2R13	4	0.029404	0.090116	0.924039	1858	3	-0.7691	0.9348	0.9349	1	17618	0	-0.7691
SFSWAP	4	0.0020717	0.0073985	0.577296	241	4	-0.76882	0.98869	0.98869	1	18761	0	-0.76882
PWP1	4	0.12484	0.26286	0.991193	5057	3	-0.76808	0.86997	0.87205	1	16337	1	-0.76808
IFNAR1	4	0.017733	0.057108	0.879271	1238	4	-0.7674	0.98227	0.98228	1	18633	0	-0.7674
RNF213	4	0.034169	0.10324	0.939995	2089	3	-0.76704	0.95375	0.95378	1	18011	0	-0.76704
BRI3	4	0.0028726	0.010177	0.609749	318	3	-0.76637	0.7155	0.77689	1	14452	1	-0.76637
C2orf73	4	0.035732	0.10682	0.939995	2163	3	-0.76624	0.80585	0.82573	1	15418	1	-0.76624
CAV2	4	0.049542	0.13263	0.958918	2637	3	-0.76617	0.91548	0.91553	1	17249	0	-0.76617
ALG9	4	0.012317	0.040662	0.835636	926	4	-0.76524	0.98768	0.98767	1	18739	0	-0.76524
HMGCS2	4	0.011844	0.039199	0.832227	897	4	-0.76473	0.98816	0.98815	1	18748	0	-0.76473
SENP3	4	0.02023	0.064363	0.887452	1382	4	-0.76422	0.97577	0.97595	1	18497	0	-0.76422
CHD1L	4	0.0011744	0.0042441	0.463752	172	4	-0.76377	0.99883	0.99881	1	19038	0	-0.76377
ZFP36	4	0.1326	0.2754	0.995661	5272	3	-0.76229	0.82442	0.83779	1	15654	1	-0.76229
MTM1	4	0.025492	0.079221	0.91087	1650	3	-0.76226	0.15323	0.30835	1	5856	1	-0.76226
ZIC2	4	0.058172	0.14839	0.963372	2928	3	-0.76215	0.95813	0.95815	1	18112	0	-0.76215
CNGA3	4	0.065093	0.16093	0.967098	3169	3	-0.76159	0.85286	0.85816	1	16054	1	-0.76159
SLC4A7	4	0.023508	0.073655	0.908935	1538	4	-0.76123	0.97649	0.97667	1	18508	0	-0.76123
TAS2R60	4	0.0072566	0.024713	0.745747	626	4	-0.76114	0.99274	0.99278	1	18847	0	-0.76114
GAPDH	2	0.6308	0.63222	1	13825	1	-0.76069	0.8024	0.80189	1	15368	0	-0.76069
SNAPC3	4	0.054866	0.14248	0.962296	2811	3	-0.76067	0.93154	0.93167	1	17542	0	-0.76067
CEP128	4	0.0071422	0.024357	0.745747	619	3	-0.7599	0.37997	0.54574	1	10124	1	-0.7599
SLC12A1	4	0.013223	0.0434	0.850729	972	4	-0.7599	0.98678	0.98671	1	18720	0	-0.7599
ARMC8	4	0.0022507	0.0080601	0.581976	260	4	-0.75955	0.99775	0.99776	1	19006	0	-0.75955
PROX2	4	0.014098	0.046117	0.861176	1017	3	-0.75898	0.38266	0.54804	1	10168	1	-0.75898
PCDHB8	4	0.004808	0.016712	0.692846	458	3	-0.75887	0.51321	0.66271	1	12266	1	-0.75887
TACSTD2	4	0.016692	0.054063	0.878918	1167	3	-0.75802	0.95166	0.9517	1	17967	0	-0.75802
VBP1	4	0.019594	0.062491	0.88322	1346	3	-0.75737	0.87971	0.88057	1	16510	1	-0.75737
IRF9	4	0.069597	0.16892	0.96975	3322	3	-0.7568	0.9624	0.96242	1	18210	0	-0.7568
EIF1	4	0.006418	0.021987	0.728056	573	4	-0.75623	0.99358	0.99361	1	18869	0	-0.75623
PCGF2	4	0.069731	0.16917	0.96975	3328	3	-0.75587	0.42126	0.5817	1	10763	1	-0.75587
FOXN1	4	0.023831	0.074587	0.908935	1557	3	-0.75545	0.16098	0.32058	1	6091	1	-0.75545
RAB3GAP1	4	0.038799	0.11262	0.947574	2261	3	-0.75501	0.9598	0.95983	1	18155	0	-0.75501
ZNF165	4	0.012577	0.041444	0.835636	945	4	-0.75486	0.98742	0.98739	1	18731	0	-0.75486
CREB3	4	0.0044714	0.015558	0.677493	432	2	-0.75458	0.35805	0.52678	1	9777	1	-0.75458
MLYCD	4	0.043022	0.12061	0.954976	2405	3	-0.75408	0.34278	0.51362	1	9520	1	-0.75408
CCM2L	4	0.0035396	0.012466	0.644782	368	4	-0.75378	0.99646	0.99649	1	18952	0	-0.75378
SEBOX	4	0.03942	0.11378	0.949083	2279	3	-0.75297	0.23379	0.42007	1	7861	1	-0.75297
DMRTA1	4	0.010312	0.034417	0.812437	807	3	-0.75261	0.81314	0.83036	1	15516	1	-0.75261
POR	4	0.00066622	0.0024284	0.380417	120	4	-0.75213	0.98992	0.98988	1	18792	0	-0.75213
NR6A1	4	0.055517	0.14365	0.962296	2844	3	-0.75171	0.53756	0.68433	1	12684	1	-0.75171
SNAI1	4	0.0094979	0.031852	0.796862	760	4	-0.75151	0.9905	0.99049	1	18804	0	-0.75151
S100PBP	4	0.02746	0.084707	0.917575	1757	3	-0.75143	0.54169	0.6881	1	12752	1	-0.75143
SCN3B	4	0.10594	0.23156	0.988442	4443	3	-0.75082	0.90364	0.90364	1	17007	0	-0.75082
GOLGA8B	4	0.015488	0.050406	0.870925	1103	3	-0.75009	0.9219	0.92206	1	17389	0	-0.75009
HLA-G	4	0.055014	0.14275	0.962296	2819	3	-0.74973	0.38064	0.54632	1	10138	1	-0.74973
CWH43	4	0.00035704	0.0013094	0.329111	75	4	-0.74969	0.99964	0.99964	1	19073	0	-0.74969
NFKBIZ	4	0.12931	0.27013	0.99521	5175	3	-0.7495	0.83416	0.84453	1	15792	1	-0.7495
WFIKKN2	4	0.015752	0.051238	0.872945	1115	3	-0.74878	0.50126	0.65219	1	12054	1	-0.74878
OR13C4	4	0.0011244	0.004067	0.462665	166	3	-0.74835	0.4242	0.58427	1	10804	1	-0.74835
LRRC16B	4	0.0096474	0.032332	0.797488	769	3	-0.74822	0.68817	0.76462	1	14218	1	-0.74822
AMMECR1	4	0.0026578	0.0094267	0.589283	301	3	-0.74789	0.81683	0.83274	1	15556	1	-0.74789
OR10C1	4	0.0031824	0.011261	0.628139	339	3	-0.74708	0.80893	0.82768	1	15455	1	-0.74708
TRAPPC3	3	0.33771	0.48263	1	9487	2	-0.74686	0.46055	0.57892	1	11386	1	-0.74686
GDPD4	4	0.012652	0.041677	0.837571	949	3	-0.74659	0.8429	0.85069	1	15916	1	-0.74659
SPEN	4	0.014459	0.047241	0.861176	1043	4	-0.74628	0.9718	0.97192	1	18417	0	-0.74628
ACTR10	3	0.097761	0.20428	0.988442	4184	2	-0.74584	0.30102	0.44154	1	8900	1	-0.74584
RAC3	4	0.013453	0.0441	0.853993	984	3	-0.74573	0.60658	0.73185	1	13574	1	-0.74573
SERHL2	4	0.023795	0.074493	0.908935	1556	3	-0.74473	0.646	0.74696	1	13886	1	-0.74473
JDP2	4	0.010753	0.035806	0.825685	824	4	-0.74467	0.98925	0.98923	1	18776	0	-0.74467
MTX2	4	0.00046659	0.0017192	0.365072	89	4	-0.74328	0.99953	0.99953	1	19065	0	-0.74328
SLC15A3	4	0.011887	0.039308	0.832874	900	4	-0.74325	0.979	0.97913	1	18554	0	-0.74325
TM9SF4	4	0.014292	0.046722	0.861176	1027	3	-0.74134	0.66087	0.75299	1	14010	1	-0.74134
OR4X1	4	0.00051083	0.0018694	0.367903	94	3	-0.74126	0.84406	0.85153	1	15941	1	-0.74126
LRRC56	4	0.0099804	0.033369	0.805237	790	4	-0.74126	0.99002	0.98999	1	18794	0	-0.74126
POLR3C	3	0.35873	0.506	1	9824	2	-0.74096	0.79559	0.79648	1	15276	1	-0.74096
OR6C74	4	0.00051279	0.0018792	0.367903	95	3	-0.74028	0.93225	0.93235	1	17558	0	-0.74028
SLC25A14	4	0.063512	0.15798	0.965688	3120	3	-0.74001	0.93436	0.93446	1	17607	0	-0.74001
NOSIP	4	0.086717	0.19905	0.988218	3845	3	-0.74001	0.51312	0.66262	1	12265	1	-0.74001
ZBED8	4	0.011983	0.039614	0.835378	904	4	-0.74	0.985	0.98499	1	18694	0	-0.74
NUTF2	2	0.49513	0.51565	1	12001	1	-0.7397	0.10128	0.17188	0.987662	4296	1	-0.7397
ARHGAP11A	4	0.016034	0.052111	0.873636	1137	4	-0.73926	0.98397	0.98396	1	18667	0	-0.73926
PABPC1L2A	4	0.067727	0.16562	0.967098	3266	3	-0.73845	0.93529	0.93538	1	17631	0	-0.73845
ZNF549	4	0.1035	0.22742	0.988442	4360	3	-0.73785	0.89074	0.89079	1	16727	1	-0.73785
OR4M2	4	0.002485	0.0088662	0.586334	288	4	-0.73764	0.99751	0.9975	1	18993	0	-0.73764
PNPT1	4	0.37964	0.54561	1	10151	2	-0.7376	0.15444	0.31027	1	5888	1	-0.7376
HNRNPL	4	0.31577	0.49059	1	9167	2	-0.73753	0.43997	0.59801	1	11075	1	-0.73753
SRSF1	4	0.18354	0.35517	1	6679	3	-0.73735	0.31058	0.48588	1	9049	1	-0.73735
AFTPH	4	0.0057232	0.019719	0.724483	515	4	-0.73723	0.99128	0.9913	1	18815	0	-0.73723
GAPDHS	4	0.015815	0.051424	0.872945	1118	3	-0.73713	0.9621	0.96211	1	18206	0	-0.73713
PSMC4	4	0.21771	0.40603	1	7584	3	-0.73699	0.90697	0.90696	1	17072	0	-0.73699
RAPGEF1	4	0.0014835	0.0052916	0.514324	195	4	-0.73683	0.99852	0.99848	1	19033	0	-0.73683
NME5	4	0.0043188	0.015067	0.677493	414	3	-0.73645	0.8276	0.83997	1	15699	1	-0.73645
RBBP6	4	0.17322	0.33949	1	6416	3	-0.73645	0.72435	0.78113	1	14523	1	-0.73645
UPF3A	4	0.16278	0.32344	1	6144	3	-0.7364	0.95006	0.95011	1	17936	0	-0.7364
NDNF	4	0.00704	0.024003	0.743552	611	4	-0.73636	0.99296	0.99298	1	18853	0	-0.73636
RECQL4	4	0.034628	0.10443	0.939995	2112	3	-0.7362	0.50744	0.65761	1	12168	1	-0.7362
CWF19L2	4	0.019325	0.061747	0.88322	1327	4	-0.73596	0.98067	0.98073	1	18594	0	-0.73596
SAT1	4	0.002106	0.0075218	0.579486	245	4	-0.7359	0.99789	0.99789	1	19013	0	-0.7359
CELF4	4	0.03526	0.10595	0.939995	2140	3	-0.73577	0.062158	0.15549	0.982421	3007	1	-0.73577
OR2K2	4	0.015876	0.051637	0.872945	1123	3	-0.73571	0.67423	0.7586	1	14104	1	-0.73571
CDK4	4	0.0094194	0.031604	0.79615	755	4	-0.73568	0.99058	0.99057	1	18805	0	-0.73568
MRPL35	4	0.38986	0.55445	1	10312	2	-0.73557	0.14223	0.29092	1	5545	1	-0.73557
FSHR	4	0.0043331	0.015117	0.677493	416	4	-0.73521	0.99567	0.99565	1	18926	0	-0.73521
USE1	4	0.13525	0.27972	0.995661	5354	3	-0.73502	0.68782	0.76446	1	14216	1	-0.73502
KIR3DL2	3	0.31189	0.45384	1	9095	2	-0.73464	0.86194	0.86195	1	16195	0	-0.73464
NTRK1	4	0.00018986	0.0007188	0.274752	48	4	-0.73452	0.99981	0.99981	1	19085	0	-0.73452
SPTBN4	4	0.061906	0.15512	0.965688	3062	2	-0.73393	0.59495	0.72761	1	13476	1	-0.73393
NUP160	4	0.18951	0.36419	1	6836	3	-0.73358	0.90882	0.9088	1	17111	0	-0.73358
CAND1	4	0.21032	0.39522	1	7404	3	-0.73314	0.91867	0.91872	1	17321	0	-0.73314
CENPL	4	0.2877	0.46645	1	8704	2	-0.73244	0.5923	0.72666	1	13455	1	-0.73244
ZBTB5	4	0.067239	0.16475	0.967098	3247	3	-0.73231	0.71476	0.77653	1	14446	1	-0.73231
KIAA0101	4	0.02985	0.091373	0.924039	1883	3	-0.73222	0.38545	0.55048	1	10211	1	-0.73222
HSPBAP1	4	0.08274	0.19214	0.98763	3715	3	-0.73217	0.94329	0.94339	1	17799	0	-0.73217
EHMT1	4	0.011073	0.036779	0.829947	843	4	-0.732	0.98754	0.98751	1	18736	0	-0.732
TBC1D3B	4	0.013398	0.043938	0.853993	979	2	-0.73184	0.29191	0.46982	1	8760	1	-0.73184
CLCNKA	4	0.0099155	0.033171	0.805237	784	4	-0.73152	0.99008	0.99006	1	18795	0	-0.73152
CD300LF	4	0.0022801	0.0081611	0.581976	263	3	-0.73147	0.74653	0.79208	1	14737	1	-0.73147
CXorf40A	4	0.045731	0.12563	0.958696	2494	3	-0.73146	0.89345	0.89339	1	16785	1	-0.73146
LAMTOR4	4	0.40674	0.56916	1	10584	2	-0.73137	0.82733	0.83977	1	15694	1	-0.73137
SLC25A23	4	0.0066661	0.022803	0.732615	589	3	-0.7311	0.52407	0.67252	1	12457	1	-0.7311
MBNL1	4	0.06555	0.16176	0.967098	3187	3	-0.73089	0.93804	0.9381	1	17694	0	-0.73089
IARS	4	0.31534	0.49023	1	9154	2	-0.73055	0.52395	0.67242	1	12455	2	-0.73055
ZNF518A	4	0.0055582	0.019172	0.724483	503	3	-0.73031	0.86596	0.86871	1	16271	1	-0.73031
RNF152	4	0.00084134	0.0030474	0.410159	141	3	-0.73028	0.84239	0.85032	1	15909	1	-0.73028
WDR70	4	0.27324	0.45404	1	8481	2	-0.73021	0.9091	0.9091	1	17117	0	-0.73021
DAGLA	4	0.046907	0.12775	0.958696	2536	3	-0.72963	0.96454	0.96458	1	18264	0	-0.72963
BOC	4	0.031199	0.095108	0.928618	1951	3	-0.72952	0.96458	0.96462	1	18266	0	-0.72952
DDAH1	4	0.1398	0.28707	0.996623	5485	3	-0.7292	0.64016	0.74459	1	13844	1	-0.7292
NETO2	4	0.01496	0.048805	0.865276	1075	3	-0.72916	0.95345	0.95349	1	18003	0	-0.72916
CBX3	4	0.15542	0.31185	1	5931	3	-0.72853	0.95199	0.95205	1	17973	0	-0.72853
RREB1	4	0.030877	0.094217	0.928618	1930	4	-0.72846	0.96912	0.96917	1	18352	0	-0.72846
CACNA2D2	4	0.027557	0.084981	0.918483	1761	3	-0.72845	0.93065	0.93078	1	17526	0	-0.72845
USP32	4	0.011602	0.038443	0.831944	881	4	-0.72838	0.9884	0.98839	1	18754	0	-0.72838
NEMF	4	0.030836	0.094097	0.928618	1929	3	-0.72795	0.83933	0.84815	1	15866	1	-0.72795
PLCD1	4	0.068732	0.16742	0.969005	3295	3	-0.72755	0.88021	0.88099	1	16522	1	-0.72755
ZZZ3	4	0.029785	0.091203	0.924039	1878	4	-0.72679	0.97022	0.97028	1	18374	0	-0.72679
NCEH1	4	0.0038542	0.013511	0.670708	384	3	-0.72675	0.36876	0.53613	1	9948	1	-0.72675
SMARCD1	4	0.0052685	0.018223	0.709978	488	3	-0.7266	0.95617	0.95621	1	18069	0	-0.7266
LSM1	3	0.19507	0.32027	1	6989	2	-0.72652	0.88004	0.88011	1	16518	0	-0.72652
MASP2	4	0.010252	0.034216	0.812437	802	3	-0.72625	0.12235	0.25875	0.997357	4939	1	-0.72625
ZNF785	4	0.020393	0.064828	0.888055	1390	3	-0.72595	0.78813	0.81497	1	15182	1	-0.72595
ATL3	4	0.1252	0.26344	0.991193	5067	3	-0.72588	0.81421	0.83104	1	15526	1	-0.72588
TNXB	4	0.014719	0.04803	0.861967	1061	2	-0.72545	0.90544	0.90544	1	17039	0	-0.72545
HEATR6	4	0.027175	0.083936	0.915107	1746	3	-0.72539	0.44725	0.60426	1	11177	1	-0.72539
FGF18	4	0.01483	0.048388	0.862874	1067	2	-0.72532	0.25004	0.43391	1	8106	2	-0.72532
TRAPPC4	4	0.43599	0.5946	1	11046	2	-0.72512	0.24897	0.43303	1	8090	1	-0.72512
F2RL1	4	0.027029	0.083512	0.913966	1736	3	-0.72509	0.93944	0.93955	1	17730	0	-0.72509
DCAF5	4	0.043238	0.12101	0.954976	2415	3	-0.72505	0.6997	0.76972	1	14326	1	-0.72505
FAM86B2	4	0.025959	0.0805	0.91233	1677	4	-0.7247	0.97404	0.97417	1	18464	0	-0.7247
SGMS2	4	0.0023711	0.008473	0.581976	276	2	-0.72467	0.55761	0.70235	1	13031	1	-0.72467
AP3B2	4	0.0016289	0.0058206	0.537404	205	4	-0.72447	0.99837	0.99836	1	19028	0	-0.72447
EGR4	4	0.056865	0.14608	0.963372	2884	2	-0.72424	0.43953	0.59762	1	11065	2	-0.72424
CAMK2B	4	0.056666	0.14575	0.963372	2879	3	-0.72422	0.43052	0.58978	1	10904	1	-0.72422
TCF12	4	0.00058916	0.0021574	0.378281	107	3	-0.72411	0.43432	0.59307	1	10973	1	-0.72411
SET	4	0.02008	0.06393	0.88587	1376	4	-0.72397	0.97992	0.98001	1	18578	0	-0.72397
NCLN	4	0.023951	0.074925	0.908935	1562	3	-0.72308	0.78576	0.81361	1	15156	1	-0.72308
GAA	4	0.028303	0.087047	0.922821	1796	3	-0.72291	0.29881	0.47579	1	8863	1	-0.72291
OR4K2	4	0.0021724	0.0077705	0.581976	254	4	-0.7228	0.97358	0.97372	1	18455	0	-0.7228
DNAJB11	4	0.0018926	0.0067448	0.563051	226	4	-0.72237	0.99811	0.9981	1	19020	0	-0.72237
KRTAP13-3	4	0.065635	0.16191	0.967098	3190	2	-0.72188	0.78446	0.81285	1	15141	1	-0.72188
SLC35E2	4	0.014915	0.048664	0.86357	1074	3	-0.72128	0.90137	0.90136	1	16957	0	-0.72128
HIST2H2AB	4	0.054066	0.141	0.962296	2781	2	-0.72114	0.52979	0.67751	1	12560	1	-0.72114
TOE1	4	0.11059	0.23938	0.988442	4577	3	-0.72081	0.96074	0.96077	1	18181	0	-0.72081
ZNF580	4	0.20224	0.38314	1	7178	3	-0.72077	0.40281	0.56565	1	10485	1	-0.72077
DDT	4	0.071856	0.17295	0.973008	3395	3	-0.72072	0.79829	0.82108	1	15307	1	-0.72072
LBHD1	4	0.046585	0.12718	0.958696	2522	3	-0.71997	0.6661	0.75515	1	14050	1	-0.71997
WEE2	4	0.0078884	0.026679	0.756605	664	3	-0.71849	0.86493	0.86785	1	16249	1	-0.71849
PPIL1	4	0.21466	0.40159	1	7505	3	-0.71848	0.57111	0.71441	1	13250	1	-0.71848
NCOA2	4	0.025075	0.078042	0.91087	1629	4	-0.71776	0.96623	0.96629	1	18293	0	-0.71776
PPP6R1	4	0.18377	0.35552	1	6691	2	-0.71743	0.84378	0.85134	1	15936	1	-0.71743
MFSD3	4	0.0079176	0.026777	0.756605	667	2	-0.71738	0.18428	0.35629	1	6728	2	-0.71738
HOXD8	4	0.012282	0.040556	0.835636	921	3	-0.71705	0.49447	0.64607	1	11950	1	-0.71705
TDRD12	4	0.12192	0.25811	0.991193	4958	3	-0.71684	0.80663	0.82622	1	15428	1	-0.71684
ASF1A	4	0.013735	0.044982	0.859688	998	3	-0.71624	0.031002	0.094578	0.925634	1941	1	-0.71624
ARHGAP44	4	0.006752	0.023099	0.739337	592	2	-0.71613	0.50616	0.65647	1	12136	1	-0.71613
ARID1A	4	0.0023029	0.008245	0.581976	269	4	-0.71612	0.9977	0.9977	1	19000	0	-0.71612
LANCL2	4	0.025201	0.078411	0.91087	1634	3	-0.71566	0.87646	0.87767	1	16448	1	-0.71566
IFNL2	4	0.035571	0.10652	0.939995	2154	3	-0.71566	0.65944	0.75239	1	13999	1	-0.71566
ZNF792	4	0.063412	0.15779	0.965688	3115	2	-0.71561	0.82563	0.83858	1	15667	1	-0.71561
RNASE8	4	0.028241	0.086878	0.922821	1789	3	-0.71529	0.23672	0.42257	1	7903	1	-0.71529
PTPN22	4	0.010569	0.035256	0.821535	816	4	-0.71464	0.98943	0.98941	1	18783	0	-0.71464
PRH2	4	0.005462	0.018865	0.722524	497	4	-0.71421	0.99454	0.99456	1	18894	0	-0.71421
RBMXL2	4	0.041569	0.11787	0.950505	2363	2	-0.71413	0.95126	0.9513	1	17963	0	-0.71413
PPARGC1B	4	0.0035106	0.012371	0.642475	367	3	-0.71403	0.89583	0.89575	1	16846	1	-0.71403
ARHGEF37	4	0.021075	0.066781	0.890624	1430	3	-0.71378	0.89964	0.8996	1	16916	0	-0.71378
CELF6	4	0.01487	0.048512	0.862874	1071	3	-0.71369	0.96351	0.96354	1	18238	0	-0.71369
HTR2B	4	0.022025	0.069468	0.899072	1472	3	-0.71319	0.60823	0.73247	1	13587	1	-0.71319
CYP27A1	4	0.019019	0.060828	0.88322	1310	4	-0.7131	0.97314	0.97327	1	18444	0	-0.7131
LAMTOR3	4	0.35744	0.52645	1	9802	2	-0.7129	0.46238	0.61762	1	11420	1	-0.7129
NUDT12	4	0.014216	0.046476	0.861176	1023	3	-0.71283	0.18947	0.36413	1	6883	1	-0.71283
RASGRP1	4	0.059315	0.15044	0.963728	2976	3	-0.7124	0.16172	0.32172	1	6111	1	-0.7124
ITPR3	4	0.003739	0.013138	0.662491	378	4	-0.71222	0.99626	0.99628	1	18947	0	-0.71222
TMEM14C	4	0.002408	0.0085958	0.582007	281	2	-0.71167	0.79515	0.81916	1	15265	1	-0.71167
PHIP	4	0.010642	0.035485	0.824038	820	3	-0.71135	0.89373	0.89366	1	16792	1	-0.71135
KCNA3	4	0.011208	0.037208	0.83187	849	3	-0.71123	0.89012	0.89018	1	16713	1	-0.71123
TRIM9	4	0.09224	0.20864	0.988442	4015	3	-0.71023	0.81966	0.83459	1	15593	1	-0.71023
PRPF19	4	0.31888	0.49325	1	9208	2	-0.71023	0.17269	0.33867	1	6410	2	-0.71023
METTL8	4	0.034916	0.10521	0.939995	2128	3	-0.71018	0.95449	0.95451	1	18029	0	-0.71018
TMEM9	4	0.0092978	0.031222	0.79481	746	3	-0.7101	0.83343	0.84402	1	15784	1	-0.7101
UBE2R2	4	0.074745	0.178	0.978434	3474	3	-0.709	0.93269	0.93278	1	17570	0	-0.709
EDNRB	4	0.007245	0.02467	0.745747	625	3	-0.70894	0.495	0.64658	1	11960	1	-0.70894
CBFA2T3	4	0.010931	0.03636	0.827698	836	4	-0.70881	0.98907	0.98906	1	18770	0	-0.70881
SLFNL1	4	0.0060437	0.020802	0.724483	544	3	-0.7088	0.84501	0.85224	1	15954	1	-0.7088
MEAF6	4	0.06061	0.15277	0.96534	3019	3	-0.70875	0.057422	0.14695	0.982421	2838	1	-0.70875
ZNF790	4	0.04141	0.11757	0.949689	2359	3	-0.70857	0.94115	0.94123	1	17765	0	-0.70857
MBD3L2	4	0.027093	0.083688	0.913966	1743	3	-0.70794	0.59519	0.7277	1	13479	1	-0.70794
WDR92	4	0.066675	0.16374	0.967098	3227	3	-0.70781	0.96118	0.96117	1	18189	0	-0.70781
MLST8	2	0.44735	0.47824	1	11245	1	-0.70772	0.54595	0.55735	1	12816	1	-0.70772
C1orf131	3	0.081457	0.18458	0.984065	3668	2	-0.70762	0.85392	0.854	1	16069	0	-0.70762
CHD7	4	0.09568	0.21447	0.988442	4122	2	-0.70739	0.42278	0.58304	1	10783	2	-0.70739
TRIM49D2	4	0.038516	0.11207	0.947344	2254	3	-0.70727	0.32047	0.49437	1	9197	1	-0.70727
MROH7	3	0.035697	0.088246	0.922821	2160	3	-0.70711	0.9643	0.96453	1	18256	0	-0.70711
DNAJC3	4	0.0079914	0.026999	0.756605	678	4	-0.70696	0.99201	0.99203	1	18827	0	-0.70696
C9orf92	4	0.0068184	0.023304	0.741083	596	3	-0.70642	0.8898	0.88986	1	16708	1	-0.70642
TAX1BP3	4	0.1102	0.23871	0.988442	4566	3	-0.70631	0.82781	0.8401	1	15702	1	-0.70631
ANGPTL5	4	0.019235	0.061456	0.88322	1324	3	-0.70619	0.73521	0.78634	1	14626	1	-0.70619
MED15	4	0.010304	0.034392	0.812437	806	3	-0.70602	0.87235	0.87411	1	16371	1	-0.70602
PADI2	4	0.036292	0.10788	0.939995	2182	3	-0.70595	0.32606	0.49916	1	9276	1	-0.70595
EXOC6	4	0.020631	0.065529	0.888055	1405	3	-0.70588	0.95493	0.95495	1	18042	0	-0.70588
KRBOX4	4	0.0081865	0.02762	0.762813	688	3	-0.70574	0.94116	0.94124	1	17766	0	-0.70574
PFKM	4	0.026422	0.081824	0.912791	1701	3	-0.70564	0.95427	0.95428	1	18025	0	-0.70564
C17orf70	3	0.35919	0.50649	1	9828	2	-0.70551	0.79361	0.79467	1	15245	1	-0.70551
CT47A12	4	0.0076788	0.026007	0.756605	650	4	-0.70548	0.99232	0.99235	1	18839	0	-0.70548
CLDN9	4	0.20381	0.38546	1	7221	2	-0.70545	0.26907	0.45019	1	8405	2	-0.70545
MSL3	4	0.092589	0.20922	0.988442	4027	3	-0.70533	0.83627	0.84601	1	15824	1	-0.70533
KLHDC7A	4	0.017585	0.056696	0.879271	1226	3	-0.70502	0.96145	0.96145	1	18194	0	-0.70502
KRT3	4	0.0038726	0.013566	0.671715	385	3	-0.70493	0.50273	0.65346	1	12086	1	-0.70493
VSTM2A	4	0.00088782	0.0032262	0.419445	146	4	-0.70444	0.99911	0.99911	1	19046	0	-0.70444
PTCD3	4	0.13131	0.27336	0.995458	5237	3	-0.70419	0.96309	0.96312	1	18225	0	-0.70419
PRIM1	4	0.19958	0.37917	1	7108	3	-0.70402	0.91186	0.91183	1	17172	0	-0.70402
GNL3L	4	0.037489	0.11017	0.941316	2229	3	-0.70397	0.58514	0.72407	1	13411	1	-0.70397
C14orf180	4	0.04971	0.13293	0.958918	2643	3	-0.70354	0.10418	0.2285	0.993749	4377	1	-0.70354
DEXI	4	0.015056	0.049111	0.86775	1078	4	-0.70122	0.98494	0.98494	1	18693	0	-0.70122
OGDHL	4	0.062399	0.15601	0.965688	3076	3	-0.70114	0.81308	0.83033	1	15515	1	-0.70114
MFAP4	4	0.020213	0.064306	0.887452	1381	4	-0.7009	0.97979	0.97989	1	18575	0	-0.7009
LOC101927572	4	0.020058	0.063866	0.88587	1374	3	-0.70034	0.90076	0.90072	1	16941	0	-0.70034
HTR5A	4	0.086316	0.19836	0.988218	3832	2	-0.69992	0.94743	0.94749	1	17874	0	-0.69992
NICN1	4	0.0044755	0.015574	0.677493	433	3	-0.69959	0.8534	0.85861	1	16061	1	-0.69959
SEC24D	4	0.01451	0.0474	0.861176	1047	3	-0.69951	0.35106	0.52082	1	9660	1	-0.69951
ACAN	4	0.065691	0.16201	0.967098	3191	3	-0.69906	0.88009	0.88087	1	16520	1	-0.69906
BTF3L4	4	0.023926	0.074849	0.908935	1561	4	-0.69875	0.97607	0.97628	1	18503	0	-0.69875
ZSCAN5B	4	0.074965	0.1784	0.979196	3479	3	-0.69872	0.65135	0.74912	1	13926	1	-0.69872
TMEM180	4	0.055478	0.14358	0.962296	2841	3	-0.69868	0.95072	0.95076	1	17949	0	-0.69868
TMEM209	4	0.0083849	0.028249	0.766203	701	4	-0.69796	0.99162	0.99165	1	18818	0	-0.69796
ZNF438	4	0.018785	0.060146	0.881845	1300	3	-0.69746	0.62799	0.73988	1	13741	1	-0.69746
ADGRD1	4	0.078488	0.18465	0.984065	3578	3	-0.69666	0.96096	0.96096	1	18187	0	-0.69666
PPP2R5E	4	0.0012618	0.0045405	0.472866	181	4	-0.69639	0.99874	0.99872	1	19037	0	-0.69639
SMIM19	4	0.0014269	0.0051062	0.507819	191	4	-0.69621	0.99857	0.99854	1	19034	0	-0.69621
UQCRC2	4	0.14516	0.29558	0.997325	5655	3	-0.69621	0.90515	0.90513	1	17033	0	-0.69621
FMN1	4	0.0075011	0.025485	0.75201	641	4	-0.69594	0.9925	0.99253	1	18841	0	-0.69594
LARP4B	4	0.0006613	0.0024113	0.380417	119	2	-0.69563	0.49396	0.64563	1	11939	1	-0.69563
OTUB1	4	0.063309	0.15761	0.965688	3110	3	-0.69541	0.95838	0.95839	1	18119	0	-0.69541
WDPCP	4	0.014473	0.047291	0.861176	1045	3	-0.6954	0.04137	0.11739	0.95389	2333	1	-0.6954
ZNF415	4	0.068217	0.16649	0.968912	3280	3	-0.69499	0.94584	0.94587	1	17845	0	-0.69499
AADACL3	4	0.000244	0.00091099	0.295268	57	3	-0.69393	0.80226	0.82349	1	15365	1	-0.69393
PCDHGC5	4	0.014821	0.048357	0.862874	1065	4	-0.69379	0.97208	0.97223	1	18426	0	-0.69379
MRPS11	4	0.056347	0.14519	0.963372	2867	3	-0.69347	0.36581	0.53357	1	9900	1	-0.69347
ASPA	4	0.0069459	0.023686	0.74333	604	3	-0.69291	0.74712	0.79241	1	14744	1	-0.69291
LTK	4	0.0099093	0.033145	0.805237	783	3	-0.69261	0.96316	0.9632	1	18229	0	-0.69261
ADRM1	4	0.09604	0.21506	0.988442	4138	3	-0.69112	0.63082	0.74098	1	13763	1	-0.69112
KLF10	4	0.0031086	0.010981	0.625044	332	3	-0.69102	0.89217	0.89214	1	16758	1	-0.69102
PACRG	4	0.024702	0.077002	0.908992	1611	3	-0.69063	0.3357	0.50753	1	9418	1	-0.69063
MORF4L1	4	0.0091496	0.030732	0.789451	741	3	-0.69042	0.6735	0.75827	1	14100	1	-0.69042
DGKB	4	0.0096713	0.032412	0.797488	773	3	-0.69037	0.61665	0.73563	1	13647	1	-0.69037
CLPSL2	4	0.0078941	0.026699	0.756605	665	3	-0.69034	0.88452	0.88487	1	16607	1	-0.69034
TMEM184C	4	0.0059658	0.020518	0.724483	536	4	-0.69007	0.99231	0.99234	1	18837	0	-0.69007
IFIT5	4	0.060354	0.15233	0.96534	3007	3	-0.68979	0.84588	0.8529	1	15965	1	-0.68979
C1orf162	4	0.014317	0.046794	0.861176	1030	3	-0.68978	0.76381	0.8012	1	14915	1	-0.68978
SENP8	4	0.016168	0.0525	0.875789	1142	4	-0.68942	0.98383	0.98383	1	18665	0	-0.68942
MSH2	4	0.030795	0.093994	0.928618	1924	3	-0.68932	0.81768	0.83328	1	15566	1	-0.68932
VPREB1	4	0.034958	0.10532	0.939995	2130	3	-0.68846	0.19921	0.37862	1	7134	1	-0.68846
PRUNE	4	0.029341	0.089948	0.923758	1855	4	-0.68787	0.97066	0.97074	1	18385	0	-0.68787
TPM2	4	0.021884	0.069066	0.89612	1469	3	-0.68764	0.1942	0.37112	1	7014	1	-0.68764
TOMM20	4	0.32189	0.49576	1	9253	2	-0.68724	0.49863	0.64982	1	12014	2	-0.68724
UBE2D4	4	0.024016	0.075107	0.908935	1567	3	-0.68701	0.96007	0.9601	1	18161	0	-0.68701
OR10G3	4	0.1037	0.22777	0.988442	4370	3	-0.687	0.7693	0.80425	1	14973	1	-0.687
PGLS	4	0.10207	0.22506	0.988442	4317	3	-0.68697	0.74798	0.79286	1	14754	1	-0.68697
IFFO2	4	0.028547	0.087722	0.922821	1806	3	-0.68684	0.77359	0.80658	1	15017	1	-0.68684
UBXN11	4	0.0010813	0.0039183	0.453855	164	3	-0.68662	0.36137	0.52968	1	9835	1	-0.68662
REV1	4	0.031734	0.096513	0.931801	1973	4	-0.6864	0.96827	0.96832	1	18339	0	-0.6864
KCNK12	4	0.009352	0.031388	0.79481	750	3	-0.68608	0.92291	0.92307	1	17405	0	-0.68608
FAM168A	4	0.091598	0.20752	0.988442	3991	3	-0.68587	0.52246	0.67107	1	12431	1	-0.68587
BARHL2	4	0.043474	0.12147	0.954976	2419	3	-0.68573	0.80127	0.8229	1	15351	1	-0.68573
H2AFB3	4	0.1148	0.24636	0.988442	4714	3	-0.68569	0.82203	0.83616	1	15624	1	-0.68569
DBN1	4	0.0093598	0.031423	0.79481	751	4	-0.68534	0.96887	0.96893	1	18348	0	-0.68534
GPAA1	4	0.0042385	0.014806	0.677493	405	4	-0.68486	0.99576	0.99575	1	18932	0	-0.68486
CELA1	4	0.01093	0.036354	0.827698	835	3	-0.68473	0.18201	0.35285	1	6679	1	-0.68473
CDR2L	4	0.10843	0.23571	0.988442	4509	3	-0.68466	0.95801	0.95803	1	18108	0	-0.68466
HLA-DQA2	4	0.016819	0.054428	0.878918	1174	4	-0.68462	0.97417	0.97432	1	18466	0	-0.68462
SYVN1	4	0.23111	0.41802	1	7792	2	-0.68434	0.35719	0.52607	1	9762	2	-0.68434
AGAP3	4	0.023974	0.074995	0.908935	1563	3	-0.68408	0.13098	0.27279	0.998114	5206	1	-0.68408
RPS18	3	0.37073	0.51915	1	10010	2	-0.6838	0.11374	0.22351	0.993215	4671	1	-0.6838
CXorf56	4	0.029427	0.090185	0.924039	1859	4	-0.68363	0.97057	0.97064	1	18384	0	-0.68363
SLC7A7	4	0.0081675	0.027566	0.762813	686	3	-0.68293	0.93765	0.93774	1	17685	0	-0.68293
KCNIP2	4	0.028684	0.08809	0.922821	1815	4	-0.68222	0.97132	0.97142	1	18403	0	-0.68222
FUT1	4	0.030835	0.094095	0.928618	1928	4	-0.68221	0.96917	0.9692	1	18353	0	-0.68221
AP3S2	4	0.02241	0.070564	0.899072	1491	3	-0.68214	0.9546	0.95463	1	18033	0	-0.68214
BMP4	4	0.003189	0.01128	0.628139	342	4	-0.68208	0.99681	0.99685	1	18967	0	-0.68208
ATP6V0A4	4	0.06774	0.16564	0.967098	3267	3	-0.68199	0.11289	0.24319	0.996887	4642	1	-0.68199
ENO1	4	0.018499	0.059362	0.881656	1281	4	-0.68193	0.9815	0.98152	1	18618	0	-0.68193
LENG8	4	0.21579	0.40324	1	7538	3	-0.68185	0.17655	0.34454	1	6519	1	-0.68185
PRR30	4	0.0059716	0.020541	0.724483	537	3	-0.6813	0.9304	0.93052	1	17519	0	-0.6813
ACTN4	4	0.020247	0.064404	0.887452	1384	4	-0.68127	0.97975	0.97986	1	18574	0	-0.68127
HDC	4	0.016398	0.053186	0.878918	1151	4	-0.68121	0.9836	0.98358	1	18661	0	-0.68121
GOLGA2	4	0.0085209	0.02869	0.769035	710	3	-0.68112	0.094468	0.21236	0.992587	4065	1	-0.68112
ALAS1	4	0.18604	0.35898	1	6750	3	-0.68098	0.081963	0.19075	0.992587	3648	1	-0.68098
NBN	4	0.040528	0.11592	0.949083	2320	3	-0.68009	0.54713	0.69296	1	12837	1	-0.68009
ATXN2	4	0.041047	0.11688	0.949164	2345	2	-0.67935	0.51865	0.66762	1	12369	2	-0.67935
NOMO3	4	0.016266	0.0528	0.87749	1147	3	-0.67893	0.8634	0.86659	1	16221	1	-0.67893
TUBA3D	4	0.06723	0.16473	0.967098	3245	3	-0.67882	0.28212	0.46146	1	8619	1	-0.67882
TECRL	4	0.012099	0.039981	0.835636	910	4	-0.67771	0.97972	0.97983	1	18573	0	-0.67771
CPOX	4	0.1235	0.26068	0.991193	5012	3	-0.67767	0.52334	0.67185	1	12447	1	-0.67767
ATP1A1	4	0.18669	0.35994	1	6764	3	-0.67749	0.92012	0.92023	1	17355	0	-0.67749
GNPAT	4	0.044605	0.12357	0.958461	2458	3	-0.6772	0.53394	0.68112	1	12623	1	-0.6772
PTPRU	4	0.011664	0.038626	0.831944	884	3	-0.67701	0.91128	0.91125	1	17161	0	-0.67701
RPL23A	4	0.17816	0.34705	1	6539	3	-0.67699	0.049904	0.13319	0.973525	2603	1	-0.67699
CEACAM8	4	0.0031544	0.011153	0.628139	338	4	-0.67675	0.99685	0.99688	1	18969	0	-0.67675
HCST	4	0.050498	0.13436	0.958918	2672	3	-0.67639	0.93606	0.93613	1	17652	0	-0.67639
OGFR	4	0.021906	0.069135	0.896228	1470	3	-0.67586	0.88721	0.88743	1	16647	1	-0.67586
MPV17	4	0.046691	0.12736	0.958696	2530	3	-0.67557	0.94879	0.94883	1	17904	0	-0.67557
TRIB1	4	0.028482	0.08754	0.922821	1801	4	-0.67545	0.97152	0.97164	1	18410	0	-0.67545
C17orf49	4	0.035625	0.10662	0.939995	2156	2	-0.67522	0.27012	0.4511	1	8425	2	-0.67522
IDO2	4	0.0074621	0.025357	0.75201	638	4	-0.67486	0.99254	0.99257	1	18842	0	-0.67486
GRAMD1B	4	0.0066471	0.022736	0.732615	587	4	-0.67418	0.99335	0.99339	1	18862	0	-0.67418
SLC15A1	4	0.028578	0.087804	0.922821	1810	3	-0.67375	0.63858	0.744	1	13833	1	-0.67375
SPATA6L	4	0.015656	0.050937	0.872945	1110	3	-0.6737	0.27149	0.45229	1	8449	1	-0.6737
CLEC9A	4	0.0048318	0.016783	0.692846	460	3	-0.67359	0.47447	0.62831	1	11623	1	-0.67359
ACP1	4	0.012368	0.040821	0.835636	928	3	-0.6729	0.77762	0.80884	1	15062	1	-0.6729
PWP2	3	0.37443	0.5232	1	10066	2	-0.67288	0.49209	0.59464	1	11912	1	-0.67288
DSCC1	4	0.10698	0.23328	0.988442	4460	3	-0.6725	0.87998	0.88079	1	16516	1	-0.6725
MCC	4	0.0037541	0.013191	0.663458	379	3	-0.67196	0.37063	0.53773	1	9985	1	-0.67196
PABPC5	4	0.002278	0.0081513	0.581976	262	4	-0.67188	0.99772	0.99773	1	19004	0	-0.67188
NAGS	4	0.039829	0.11459	0.949083	2293	3	-0.67152	0.93656	0.93662	1	17666	0	-0.67152
POLA1	4	0.19914	0.37852	1	7092	3	-0.67148	0.85935	0.86323	1	16159	1	-0.67148
FAM65A	4	0.0023742	0.0084854	0.581976	277	2	-0.67144	0.92272	0.92286	1	17402	0	-0.67144
TRIM11	4	0.0208	0.065998	0.888055	1417	3	-0.67113	0.79264	0.81766	1	15231	1	-0.67113
SEC24B	4	0.060878	0.15326	0.96534	3029	2	-0.67111	0.17349	0.33989	1	6429	1	-0.67111
TNFSF12	4	0.063292	0.15758	0.965688	3109	3	-0.67102	0.74269	0.79011	1	14707	1	-0.67102
PARD3B	4	0.013466	0.044134	0.853993	985	3	-0.67073	0.65082	0.74892	1	13921	1	-0.67073
LRRC37B	4	0.22656	0.41415	1	7722	2	-0.67017	0.32311	0.49659	1	9237	2	-0.67017
VTA1	4	0.010819	0.036023	0.825685	829	4	-0.67	0.98918	0.98917	1	18772	0	-0.67
AHCYL1	4	0.071265	0.17189	0.970571	3381	3	-0.66994	0.39553	0.55929	1	10354	1	-0.66994
MTRNR2L6	4	0.02125	0.067287	0.893673	1437	4	-0.66989	0.97875	0.97889	1	18550	0	-0.66989
LEMD1	4	0.16332	0.32424	1	6160	3	-0.66947	0.86899	0.87123	1	16324	1	-0.66947
TTPAL	4	0.13694	0.28247	0.995661	5414	3	-0.66943	0.68711	0.76416	1	14211	1	-0.66943
NEIL3	4	0.026747	0.082738	0.913966	1715	3	-0.66927	0.53649	0.68342	1	12668	1	-0.66927
DNAJB13	4	0.024422	0.076249	0.908935	1592	3	-0.66914	0.91001	0.90999	1	17136	0	-0.66914
DCC	4	0.020425	0.064919	0.888055	1393	4	-0.66913	0.97229	0.97243	1	18430	0	-0.66913
KMT2E	4	0.013156	0.043196	0.849351	969	3	-0.66906	0.70064	0.77013	1	14337	1	-0.66906
NOTO	4	0.090259	0.20517	0.988442	3959	3	-0.66887	0.95429	0.9543	1	18026	0	-0.66887
NTAN1	4	0.094278	0.21209	0.988442	4081	3	-0.6686	0.40784	0.56999	1	10569	1	-0.6686
ESPL1	4	0.07102	0.17144	0.970571	3373	3	-0.66797	0.16264	0.32318	1	6138	1	-0.66797
LRRC66	4	0.02882	0.088497	0.922821	1826	4	-0.66759	0.97118	0.97129	1	18397	0	-0.66759
PAG1	3	0.058651	0.13852	0.962296	2949	2	-0.6674	0.75175	0.75852	1	14797	1	-0.6674
HBE1	4	0.0036741	0.01292	0.658167	374	4	-0.66724	0.9963	0.99631	1	18948	0	-0.66724
VPS45	4	0.17426	0.34111	1	6449	3	-0.66722	0.80881	0.8276	1	15453	1	-0.66722
TMEM150C	4	0.0011632	0.0042079	0.463752	171	3	-0.66717	0.92616	0.92632	1	17456	0	-0.66717
IFFO1	4	0.076697	0.18147	0.983326	3523	3	-0.66716	0.75627	0.79723	1	14844	1	-0.66716
ATP5H	3	0.33652	0.4813	1	9471	2	-0.66705	0.35307	0.49964	1	9704	1	-0.66705
PACRGL	4	0.0050445	0.017487	0.703585	473	3	-0.66693	0.95965	0.95967	1	18150	0	-0.66693
APH1B	4	0.002783	0.009865	0.594762	316	4	-0.6668	0.99722	0.99722	1	18980	0	-0.6668
LACC1	4	0.0061875	0.021258	0.724483	555	3	-0.6668	0.075562	0.17941	0.990545	3448	1	-0.6668
POU2F2	4	0.36671	0.53451	1	9950	2	-0.66667	0.73	0.78381	1	14572	1	-0.66667
CPNE6	4	0.1322	0.27475	0.995661	5261	3	-0.6666	0.84326	0.85094	1	15925	1	-0.6666
SLC16A3	4	0.003703	0.013017	0.658167	377	3	-0.6665	0.23163	0.41819	1	7831	1	-0.6665
C2orf27A	4	0.0083586	0.028168	0.766203	698	4	-0.66619	0.99164	0.99167	1	18819	0	-0.66619
SLC6A20	4	0.043923	0.12233	0.954976	2439	2	-0.66601	0.20474	0.38687	1	7286	1	-0.66601
GJB6	4	0.0058192	0.020018	0.724483	525	4	-0.6659	0.99418	0.99422	1	18885	0	-0.6659
PLEKHA4	4	0.12717	0.26661	0.993449	5119	2	-0.66559	0.83151	0.84272	1	15759	1	-0.66559
ZNF350	4	0.10336	0.22719	0.988442	4357	3	-0.66554	0.84719	0.85387	1	15987	1	-0.66554
THUMPD1	4	0.018592	0.059627	0.881656	1286	4	-0.6653	0.98141	0.98142	1	18614	0	-0.6653
MAP1A	4	0.0014441	0.0051611	0.507819	193	3	-0.66511	0.62403	0.7384	1	13703	1	-0.66511
HHLA2	4	0.059884	0.15147	0.964946	2992	3	-0.66504	0.7474	0.79254	1	14746	1	-0.66504
CROT	4	0.01546	0.050308	0.870925	1097	3	-0.66497	0.092262	0.20861	0.992587	3998	1	-0.66497
CFAP53	4	0.0084093	0.028321	0.766675	703	3	-0.66488	0.63177	0.74133	1	13772	1	-0.66488
ARFGAP1	4	0.048489	0.13068	0.958696	2597	3	-0.66471	0.85704	0.86147	1	16118	1	-0.66471
KLHL26	4	0.05741	0.14701	0.963372	2902	3	-0.66387	0.26665	0.44817	1	8376	1	-0.66387
PIK3R4	4	0.15274	0.30758	1	5860	3	-0.66348	0.50186	0.65272	1	12067	1	-0.66348
TMEM160	4	0.037395	0.10999	0.941316	2225	2	-0.66322	0.81168	0.82941	1	15496	1	-0.66322
CACNG6	4	0.045996	0.12612	0.958696	2506	3	-0.66288	0.95257	0.95263	1	17983	0	-0.66288
C9orf24	4	0.004753	0.016518	0.69232	454	4	-0.66277	0.99525	0.99525	1	18909	0	-0.66277
GCOM1	4	0.0090602	0.030453	0.788576	735	3	-0.66262	0.87025	0.8723	1	16341	1	-0.66262
DOK2	4	0.01514	0.049367	0.870397	1081	3	-0.66256	0.43301	0.59196	1	10953	1	-0.66256
GFPT2	4	0.075786	0.17991	0.981782	3498	3	-0.66226	0.75548	0.79682	1	14834	1	-0.66226
CRTC3	4	0.011273	0.037415	0.83187	856	2	-0.66216	0.3295	0.5022	1	9321	1	-0.66216
OR7E24	2	0.15887	0.25822	0.991193	6024	2	-0.66204	0.84113	0.84092	1	15891	0	-0.66204
ZDHHC5	4	0.0029262	0.010358	0.614335	321	4	-0.66181	0.97743	0.97764	1	18520	0	-0.66181
OR11G2	4	0.0059522	0.02048	0.724483	535	3	-0.66168	0.37264	0.53947	1	10022	1	-0.66168
FBLIM1	4	0.004431	0.015415	0.677493	428	4	-0.66163	0.99557	0.99556	1	18919	0	-0.66163
PCOLCE2	4	0.019819	0.063169	0.883267	1362	2	-0.66162	0.42263	0.58291	1	10780	1	-0.66162
NCR3LG1	4	0.039446	0.11382	0.949083	2280	3	-0.66072	0.55267	0.69785	1	12943	1	-0.66072
PHAX	4	0.21647	0.40423	1	7554	2	-0.66032	0.43269	0.59168	1	10946	2	-0.66032
POLR2G	4	0.18261	0.35379	1	6655	2	-0.66025	0.90741	0.90741	1	17080	0	-0.66025
GHRHR	4	0.0069621	0.023741	0.743552	605	4	-0.65999	0.99304	0.99306	1	18855	0	-0.65999
IL36RN	4	0.03532	0.10606	0.939995	2144	3	-0.65994	0.35737	0.52622	1	9764	1	-0.65994
ILF3	3	0.37568	0.52457	1	10086	2	-0.65978	0.77563	0.77859	1	15037	1	-0.65978
POM121L2	4	0.012106	0.039999	0.835636	911	4	-0.65956	0.98789	0.98789	1	18744	0	-0.65956
RPL11	4	0.21686	0.40484	1	7564	3	-0.65934	0.65419	0.75025	1	13949	1	-0.65934
ESRRA	4	0.13395	0.27761	0.995661	5315	3	-0.65923	0.61735	0.73589	1	13650	1	-0.65923
SPATA31C2	4	0.015187	0.049487	0.870925	1082	4	-0.65921	0.98481	0.98481	1	18689	0	-0.65921
OR10P1	4	0.018736	0.060016	0.881656	1298	4	-0.65908	0.98126	0.98129	1	18609	0	-0.65908
LSM4	4	0.5138	0.66328	1	12310	2	-0.65899	0.043362	0.12115	0.959573	2394	1	-0.65899
ARFGEF1	4	0.029052	0.089131	0.923758	1838	3	-0.65829	0.37802	0.54406	1	10103	1	-0.65829
COL23A1	4	0.023786	0.074464	0.908935	1555	3	-0.6579	0.27862	0.45844	1	8553	1	-0.6579
MCCC2	4	0.00057574	0.0021196	0.378281	104	3	-0.65744	0.71292	0.77568	1	14430	1	-0.65744
RINT1	4	0.13485	0.27907	0.995661	5345	2	-0.65744	0.64008	0.74456	1	13843	1	-0.65744
MAT2A	4	0.44949	0.60631	1	11276	2	-0.65743	0.86871	0.871	1	16320	1	-0.65743
GAS6	4	0.067824	0.16577	0.967098	3272	3	-0.65738	0.85593	0.86061	1	16098	1	-0.65738
ATP13A1	4	0.10894	0.23658	0.988442	4528	2	-0.65734	0.8856	0.8859	1	16622	1	-0.65734
PIK3C2G	4	0.0030385	0.010739	0.621947	329	3	-0.65724	0.68517	0.76332	1	14193	1	-0.65724
BBIP1	4	0.040408	0.11567	0.949083	2316	3	-0.65715	0.94155	0.94163	1	17772	0	-0.65715
ACTR1B	4	0.01887	0.060382	0.882957	1304	4	-0.65649	0.98113	0.98115	1	18604	0	-0.65649
RTKN2	4	0.0064925	0.02223	0.729064	578	4	-0.65627	0.99351	0.99355	1	18867	0	-0.65627
SPANXN4	4	0.01058	0.035291	0.821535	818	4	-0.65625	0.98942	0.9894	1	18781	0	-0.65625
YPEL2	4	0.0017739	0.0063189	0.546458	218	4	-0.65604	0.99823	0.99822	1	19024	0	-0.65604
EGR2	4	0.014535	0.04748	0.861176	1048	3	-0.6558	0.96274	0.96276	1	18217	0	-0.6558
SLC5A11	4	0.0046165	0.016046	0.687619	444	3	-0.65575	0.9457	0.94572	1	17842	0	-0.65575
OR5L1	4	0.0055398	0.019124	0.724483	500	4	-0.65545	0.99446	0.99449	1	18893	0	-0.65545
PCNT	4	0.096678	0.21614	0.988442	4160	3	-0.6554	0.72631	0.78207	1	14541	1	-0.6554
VDAC1	4	0.11855	0.25252	0.988442	4862	3	-0.65509	0.86952	0.87167	1	16334	1	-0.65509
PRMT7	4	0.10816	0.23527	0.988442	4498	3	-0.65488	0.91762	0.91765	1	17299	0	-0.65488
AP1B1	4	0.046045	0.12621	0.958696	2509	3	-0.65473	0.46304	0.61817	1	11427	1	-0.65473
CHAC1	4	0.072763	0.17457	0.975281	3417	3	-0.6547	0.21724	0.40537	1	7616	1	-0.6547
TBX10	4	0.060511	0.15261	0.96534	3016	3	-0.65455	0.8223	0.83635	1	15629	1	-0.65455
ZSWIM8	4	0.15143	0.30547	1	5827	3	-0.65428	0.95496	0.95498	1	18043	0	-0.65428
MPST	4	0.080392	0.18801	0.98694	3635	3	-0.65418	0.959	0.95901	1	18136	0	-0.65418
IL36A	4	0.01543	0.050214	0.870925	1095	2	-0.65358	0.49554	0.64707	1	11965	1	-0.65358
PUF60	4	0.072937	0.17488	0.975281	3422	3	-0.65261	0.91307	0.91305	1	17197	0	-0.65261
ZNF683	4	0.032312	0.09814	0.932447	2004	3	-0.65237	0.52476	0.67311	1	12467	1	-0.65237
IGHMBP2	4	0.097498	0.21752	0.988442	4179	2	-0.65205	0.86193	0.86538	1	16194	1	-0.65205
ZCCHC18	4	0.0089491	0.030093	0.783261	731	3	-0.65126	0.33465	0.50659	1	9395	1	-0.65126
DNAJB2	4	0.0043518	0.015183	0.677493	420	4	-0.65106	0.99565	0.99563	1	18923	0	-0.65106
EIF3A	4	0.19183	0.36771	1	6905	3	-0.65007	0.15379	0.30922	1	5876	1	-0.65007
CDS2	4	0.031208	0.09513	0.928618	1952	2	-0.64979	0.95644	0.95645	1	18074	0	-0.64979
FBXL15	4	0.042862	0.12031	0.954976	2400	3	-0.64953	0.71215	0.77532	1	14421	1	-0.64953
SLC19A3	4	0.05208	0.13732	0.960619	2727	3	-0.64949	0.88359	0.88404	1	16590	1	-0.64949
SZRD1	4	0.024993	0.077817	0.910743	1625	4	-0.64921	0.97501	0.97518	1	18482	0	-0.64921
CFTR	4	0.055326	0.14331	0.962296	2834	3	-0.64882	0.89748	0.8974	1	16879	0	-0.64882
RHOV	4	0.011532	0.038222	0.831944	875	3	-0.64834	0.9117	0.91168	1	17168	0	-0.64834
SIN3B	4	0.055937	0.14442	0.963372	2854	3	-0.64833	0.46012	0.61564	1	11377	1	-0.64833
C5orf24	4	0.089407	0.20373	0.988442	3927	3	-0.64833	0.67656	0.7596	1	14121	1	-0.64833
CD22	4	0.051212	0.13573	0.958967	2701	2	-0.64761	0.30445	0.48055	1	8949	1	-0.64761
SEMA6B	4	0.093827	0.21132	0.988442	4067	2	-0.64751	0.8228	0.83669	1	15632	1	-0.64751
MTR	4	0.32035	0.49447	1	9232	2	-0.64748	0.54001	0.68658	1	12727	1	-0.64748
MTMR4	4	0.055373	0.14339	0.962296	2836	3	-0.64734	0.91601	0.91607	1	17264	0	-0.64734
DARS	4	0.32157	0.4955	1	9249	2	-0.64726	0.056311	0.14503	0.982305	2802	2	-0.64726
GNA12	4	0.0032074	0.011339	0.628139	344	4	-0.64671	0.99679	0.99683	1	18965	0	-0.64671
FAM169B	4	0.015247	0.049656	0.870925	1085	3	-0.64659	0.89873	0.89865	1	16895	0	-0.64659
SLC15A4	4	0.024341	0.076022	0.908935	1589	3	-0.64507	0.91368	0.91368	1	17210	0	-0.64507
DBNL	4	0.042469	0.11954	0.954616	2386	3	-0.64498	0.91857	0.9186	1	17318	0	-0.64498
C9orf64	4	0.046571	0.12715	0.958696	2520	3	-0.64472	0.79507	0.81912	1	15262	1	-0.64472
HNRNPUL1	4	0.00044502	0.0016316	0.353488	86	3	-0.64452	0.70207	0.77078	1	14353	1	-0.64452
SPATA2L	4	0.036613	0.10852	0.939995	2195	3	-0.64363	0.55142	0.69678	1	12918	1	-0.64363
RPL18	3	0.37516	0.52399	1	10078	2	-0.64338	0.0187	0.048417	0.86006	1297	1	-0.64338
TTC14	4	0.13365	0.27711	0.995661	5301	3	-0.64337	0.13416	0.27791	0.998921	5301	1	-0.64337
PRIMA1	4	0.00017424	0.00067269	0.271143	45	4	-0.64319	0.99983	0.99983	1	19086	0	-0.64319
PURG	4	0.080684	0.18853	0.987561	3644	3	-0.64315	0.19885	0.37808	1	7128	1	-0.64315
TMEM131	4	0.074655	0.17784	0.97839	3470	2	-0.64297	0.92204	0.92218	1	17393	0	-0.64297
CCND3	4	0.024954	0.077721	0.910743	1622	2	-0.64258	0.80337	0.82421	1	15388	1	-0.64258
YAF2	4	0.0016467	0.0058786	0.538947	206	4	-0.64254	0.99594	0.99593	1	18938	0	-0.64254
DHX16	4	0.41709	0.57818	1	10735	2	-0.64234	0.76627	0.80255	1	14939	1	-0.64234
C1orf122	4	0.032972	0.099945	0.938318	2028	2	-0.64225	0.89889	0.89883	1	16898	0	-0.64225
TAF5	4	0.11331	0.24395	0.988442	4666	3	-0.64214	0.84765	0.85422	1	15994	1	-0.64214
GYG2	4	0.045883	0.1259	0.958696	2501	3	-0.64139	0.4338	0.59263	1	10965	1	-0.64139
MCTP2	4	0.045133	0.12452	0.958696	2474	3	-0.64074	0.2511	0.43479	1	8124	1	-0.64074
TGIF2-C20orf24	4	0.013696	0.044854	0.859688	995	3	-0.64044	0.62567	0.73903	1	13711	1	-0.64044
NOTCH2	4	0.017167	0.05546	0.879271	1200	3	-0.64025	0.25513	0.43827	1	8190	1	-0.64025
ZBTB22	4	0.003355	0.011835	0.633594	356	4	-0.64009	0.99665	0.99668	1	18956	0	-0.64009
LRRC25	4	0.030454	0.093068	0.928618	1909	3	-0.63996	0.70788	0.77337	1	14398	1	-0.63996
ALDH5A1	4	0.0043082	0.015034	0.677493	413	4	-0.63991	0.99569	0.99568	1	18927	0	-0.63991
PEX16	4	0.29962	0.4767	1	8886	2	-0.6397	0.48712	0.63952	1	11829	1	-0.6397
PPFIA1	4	0.055146	0.14299	0.962296	2823	3	-0.63941	0.26259	0.44476	1	8311	1	-0.63941
DAZ4	4	0.13003	0.27128	0.99521	5193	3	-0.63906	0.95413	0.95415	1	18017	0	-0.63906
EPC2	4	0.01171	0.038774	0.831944	888	4	-0.63874	0.98829	0.98829	1	18750	0	-0.63874
HAUS5	4	0.19685	0.3751	1	7039	3	-0.63873	0.61894	0.73648	1	13660	1	-0.63873
DCLK3	4	0.016476	0.053412	0.878918	1159	3	-0.63855	0.10738	0.23389	0.996887	4475	1	-0.63855
PLBD2	4	0.081831	0.19059	0.987561	3678	3	-0.63781	0.43802	0.59627	1	11033	1	-0.63781
OPN1MW	4	0.002933	0.010384	0.614335	322	3	-0.63741	0.22955	0.41641	1	7798	1	-0.63741
IARS2	2	0.57781	0.58467	1	13415	1	-0.63737	0.72353	0.72323	1	14515	0	-0.63737
GAL3ST4	4	0.00074398	0.0027055	0.391727	130	3	-0.63711	0.91339	0.9134	1	17205	0	-0.63711
NLRP1	4	0.028874	0.088642	0.922821	1830	3	-0.63701	0.655	0.75057	1	13954	1	-0.63701
PRAP1	4	0.084317	0.19487	0.98763	3762	3	-0.63689	0.48224	0.63519	1	11741	1	-0.63689
CASP10	4	0.05178	0.13679	0.960311	2713	3	-0.63676	0.93247	0.93257	1	17562	0	-0.63676
XRN1	4	0.025377	0.078905	0.91087	1644	4	-0.63634	0.97462	0.97477	1	18475	0	-0.63634
OR4B1	4	0.0020232	0.0072152	0.571946	239	3	-0.63563	0.54292	0.68919	1	12770	1	-0.63563
GDPGP1	4	0.011428	0.037915	0.83187	866	4	-0.63553	0.98857	0.98857	1	18758	0	-0.63553
ZNF761	4	0.063997	0.15887	0.96638	3135	3	-0.63553	0.86284	0.86613	1	16209	1	-0.63553
RAPGEF4	4	0.031969	0.097145	0.931801	1984	3	-0.63495	0.94165	0.94172	1	17775	0	-0.63495
AMTN	4	0.0066582	0.02277	0.732615	588	3	-0.63485	0.23293	0.41929	1	7848	1	-0.63485
RNF170	4	0.0012685	0.0045643	0.472866	182	4	-0.63452	0.99419	0.99423	1	18886	0	-0.63452
CCDC63	4	0.09586	0.21476	0.988442	4130	3	-0.63437	0.10442	0.22891	0.993749	4383	1	-0.63437
OTUD7B	4	0.041756	0.11824	0.951865	2367	3	-0.63349	0.70798	0.77341	1	14399	1	-0.63349
RAPSN	4	0.0030367	0.010733	0.621947	328	4	-0.63331	0.99696	0.99699	1	18975	0	-0.63331
OR4A5	4	0.0043644	0.01522	0.677493	422	4	-0.63317	0.99564	0.99562	1	18921	0	-0.63317
CSF1R	4	0.048896	0.13141	0.958696	2613	3	-0.63302	0.91963	0.91972	1	17341	0	-0.63302
ICT1	4	0.15927	0.31798	1	6033	2	-0.63302	0.16752	0.33071	1	6279	2	-0.63302
C2orf70	4	0.071119	0.17162	0.970571	3375	3	-0.63278	0.81384	0.83081	1	15523	1	-0.63278
ZNF280D	4	0.017646	0.056855	0.879271	1231	3	-0.63271	0.78548	0.81344	1	15153	1	-0.63271
TSPAN12	4	0.017376	0.056089	0.879271	1212	3	-0.63262	0.19182	0.36767	1	6952	1	-0.63262
SPG21	4	0.087386	0.20024	0.988442	3865	2	-0.63139	0.80318	0.82409	1	15384	1	-0.63139
SYTL3	4	0.025226	0.078482	0.91087	1635	3	-0.63114	0.89194	0.89193	1	16754	1	-0.63114
INCENP	4	0.22703	0.41455	1	7730	2	-0.63086	0.93531	0.93539	1	17632	0	-0.63086
ZNF674	4	0.0022869	0.0081818	0.581976	264	4	-0.63085	0.99771	0.99772	1	19002	0	-0.63085
DENND6B	4	0.019526	0.062309	0.88322	1341	3	-0.6308	0.91321	0.9132	1	17199	0	-0.6308
SLAMF6	4	0.047854	0.12952	0.958696	2571	3	-0.63079	0.45919	0.61485	1	11360	1	-0.63079
RBM23	4	0.037473	0.11013	0.941316	2227	2	-0.63057	0.50476	0.65523	1	12119	2	-0.63057
FADS3	4	0.058673	0.14928	0.963372	2950	3	-0.63021	0.89153	0.89154	1	16743	1	-0.63021
GABBR2	4	0.036577	0.10845	0.939995	2193	3	-0.63004	0.034142	0.10315	0.9392	2088	1	-0.63004
FAM231A	4	0.3657	0.53363	1	9932	2	-0.62998	0.65512	0.75062	1	13955	1	-0.62998
RHPN1	4	0.02269	0.071335	0.899902	1509	3	-0.62969	0.62093	0.73722	1	13678	1	-0.62969
AP3B1	4	0.11825	0.25204	0.988442	4851	3	-0.6294	0.86937	0.87156	1	16331	1	-0.6294
MYT1	4	0.13589	0.28074	0.995661	5378	3	-0.62889	0.59105	0.72621	1	13443	1	-0.62889
ZNF17	4	0.092346	0.20881	0.988442	4019	3	-0.62867	0.69858	0.76919	1	14314	1	-0.62867
TTLL12	4	0.030754	0.093901	0.928618	1922	3	-0.62855	0.87606	0.87733	1	16441	1	-0.62855
INIP	4	0.0072356	0.024645	0.745747	624	3	-0.62825	0.48728	0.63966	1	11832	1	-0.62825
MTDH	4	0.050477	0.13433	0.958918	2669	3	-0.62796	0.61208	0.73393	1	13613	1	-0.62796
SLC52A1	4	0.084425	0.19506	0.98763	3767	3	-0.62769	0.96067	0.96069	1	18179	0	-0.62769
ADAMTS6	4	0.0044257	0.015396	0.677493	427	3	-0.62712	0.94523	0.94523	1	17836	0	-0.62712
SFTPA1	4	0.05302	0.13907	0.962296	2747	3	-0.6271	0.17532	0.3427	1	6480	1	-0.6271
ARL5A	4	0.035942	0.10721	0.939995	2170	3	-0.62705	0.12431	0.26195	0.998114	4994	1	-0.62705
NTF3	4	0.063055	0.15715	0.965688	3097	3	-0.627	0.51903	0.66797	1	12379	1	-0.627
SLC4A5	4	0.0019137	0.0068235	0.563051	228	4	-0.62685	0.99809	0.99808	1	19018	0	-0.62685
ZNF707	4	0.022288	0.070222	0.899072	1485	4	-0.62669	0.97771	0.9779	1	18526	0	-0.62669
WDR24	4	0.44949	0.60631	1	11277	2	-0.62656	0.55495	0.69992	1	12984	2	-0.62656
KRT24	4	0.024977	0.077779	0.910743	1624	4	-0.62635	0.97502	0.97519	1	18483	0	-0.62635
EP400	4	0.20824	0.39215	1	7337	3	-0.62609	0.26271	0.44487	1	8313	1	-0.62609
SMARCC1	4	0.059803	0.15133	0.964946	2990	3	-0.62565	0.68991	0.7654	1	14235	1	-0.62565
CIAPIN1	4	0.020571	0.065343	0.888055	1400	2	-0.62531	0.51407	0.66349	1	12283	1	-0.62531
TRIP10	4	0.058811	0.14953	0.963372	2954	3	-0.62523	0.9251	0.92525	1	17441	0	-0.62523
SURF4	4	0.033852	0.10234	0.939995	2074	4	-0.62476	0.96615	0.96621	1	18291	0	-0.62476
LOXHD1	4	0.096786	0.21631	0.988442	4163	3	-0.62436	0.96457	0.96461	1	18265	0	-0.62436
HHIPL1	4	0.0065109	0.022287	0.729376	580	3	-0.62421	0.4235	0.58368	1	10795	1	-0.62421
GREM2	4	0.025702	0.0798	0.911654	1664	2	-0.62405	0.67087	0.75715	1	14077	1	-0.62405
SFMBT1	4	0.069404	0.16858	0.96975	3318	3	-0.62403	0.77572	0.80778	1	15039	1	-0.62403
DNM1L	4	0.23866	0.42448	1	7905	2	-0.62391	0.87432	0.87583	1	16413	1	-0.62391
IL1RL2	4	0.011829	0.039146	0.832227	896	4	-0.62348	0.98817	0.98816	1	18749	0	-0.62348
FAM153A	4	0.058044	0.14815	0.963372	2926	3	-0.62316	0.94756	0.94762	1	17881	0	-0.62316
PTBP1	4	0.16436	0.32589	1	6185	3	-0.62295	0.96434	0.9644	1	18258	0	-0.62295
AP1S2	4	0.0058078	0.019977	0.724483	523	3	-0.62293	0.47684	0.63045	1	11660	1	-0.62293
DOPEY2	4	0.0022009	0.007871	0.581976	256	4	-0.62292	0.9978	0.9978	1	19009	0	-0.62292
IFIT2	4	0.0024514	0.0087527	0.585249	284	3	-0.6228	0.95922	0.95924	1	18142	0	-0.6228
TMEM86A	4	0.027567	0.085011	0.918483	1762	3	-0.6227	0.73169	0.78463	1	14585	1	-0.6227
USP17L29	4	0.20627	0.38917	1	7286	2	-0.62253	0.51848	0.66747	1	12366	2	-0.62253
MAGEB10	4	0.0062205	0.021366	0.724483	558	4	-0.62242	0.99378	0.99381	1	18874	0	-0.62242
KIAA0195	4	0.075814	0.17996	0.981782	3500	3	-0.62062	0.94886	0.9489	1	17909	0	-0.62062
ZNF727	4	0.0078611	0.026593	0.756605	661	4	-0.62061	0.99214	0.99216	1	18833	0	-0.62061
AFF4	4	0.033216	0.10064	0.939524	2039	3	-0.61949	0.76818	0.80363	1	14957	1	-0.61949
ARL10	4	0.017317	0.055926	0.879271	1207	3	-0.61939	0.94787	0.94792	1	17888	0	-0.61939
NUDC	4	0.27298	0.45383	1	8477	2	-0.61939	0.4859	0.63845	1	11804	2	-0.61939
ZNF343	4	0.022847	0.071785	0.902622	1511	4	-0.61882	0.97715	0.97736	1	18517	0	-0.61882
STXBP6	4	0.066357	0.16318	0.967098	3211	3	-0.61874	0.83881	0.84777	1	15856	1	-0.61874
ANG	4	0.0034232	0.012069	0.63897	360	3	-0.61862	0.88565	0.88596	1	16625	1	-0.61862
ABAT	4	0.095583	0.2143	0.988442	4118	3	-0.61859	0.77699	0.80847	1	15052	1	-0.61859
YAE1D1	4	0.28813	0.46682	1	8712	2	-0.61841	0.0099616	0.033311	0.797129	792	2	-0.61841
ACVRL1	4	0.029391	0.090086	0.924039	1857	3	-0.61817	0.050335	0.13397	0.973525	2618	1	-0.61817
CLEC10A	4	0.064125	0.15914	0.966704	3140	3	-0.61806	0.61588	0.73533	1	13645	1	-0.61806
LCP2	4	0.0045056	0.015673	0.677493	439	3	-0.61769	0.9641	0.96415	1	18248	0	-0.61769
FASN	4	0.077376	0.18269	0.983792	3545	3	-0.61766	0.95737	0.95736	1	18096	0	-0.61766
ZNF420	4	0.07947	0.18646	0.985803	3609	3	-0.61758	0.43545	0.59403	1	10989	1	-0.61758
PDK2	4	0.0026159	0.0092982	0.589283	297	2	-0.61741	0.77175	0.8056	1	14997	1	-0.61741
CLN5	4	0.025306	0.078706	0.91087	1639	4	-0.61729	0.97469	0.97483	1	18476	0	-0.61729
MTX1	4	0.011029	0.036652	0.829947	840	3	-0.61674	0.81351	0.8306	1	15519	1	-0.61674
PSEN2	4	0.067336	0.16492	0.967098	3252	3	-0.61673	0.79843	0.82117	1	15309	1	-0.61673
BRF2	3	0.353	0.49959	1	9729	2	-0.61666	0.54637	0.62316	1	12825	1	-0.61666
OLFM3	4	0.041924	0.11855	0.952556	2370	3	-0.61644	0.65876	0.75211	1	13989	1	-0.61644
C7orf77	4	0.0047372	0.01646	0.691862	452	3	-0.61628	0.72353	0.78075	1	14514	1	-0.61628
CYP24A1	4	0.064233	0.15936	0.966768	3144	3	-0.61598	0.93575	0.93583	1	17643	0	-0.61598
TCF7L1	4	0.067277	0.16482	0.967098	3251	3	-0.6159	0.71045	0.77453	1	14413	1	-0.6159
KRTAP6-1	4	0.025838	0.080182	0.911654	1672	2	-0.61568	0.8194	0.83442	1	15588	1	-0.61568
PTK2	4	0.00051469	0.0018865	0.367903	96	2	-0.61458	0.59065	0.72605	1	13441	1	-0.61458
FBXL17	4	0.024268	0.075828	0.908935	1583	4	-0.61447	0.97573	0.97591	1	18495	0	-0.61447
OXGR1	4	0.15555	0.31205	1	5936	3	-0.61434	0.75234	0.79519	1	14804	1	-0.61434
CD300E	4	0.047521	0.12892	0.958696	2557	3	-0.61433	0.76386	0.80123	1	14916	1	-0.61433
ZNF320	4	0.072671	0.17442	0.975281	3413	3	-0.61428	0.050589	0.13445	0.974351	2622	1	-0.61428
CCT4	4	0.20956	0.39412	1	7384	3	-0.61427	0.42601	0.58587	1	10832	1	-0.61427
PLLP	4	0.059397	0.15059	0.963728	2979	3	-0.6141	0.61227	0.73399	1	13615	1	-0.6141
MT1E	4	0.081497	0.19001	0.987561	3670	3	-0.61391	0.50223	0.65303	1	12076	1	-0.61391
TIMP2	4	0.048114	0.12999	0.958696	2580	2	-0.61373	0.24072	0.42591	1	7959	1	-0.61373
MATN4	4	0.089553	0.20397	0.988442	3933	3	-0.61339	0.51784	0.66689	1	12354	1	-0.61339
NEU4	4	0.0020735	0.0074022	0.577296	243	4	-0.61311	0.99793	0.99793	1	19014	0	-0.61311
UPK1B	4	0.092567	0.20919	0.988442	4026	3	-0.61306	0.1993	0.37874	1	7137	1	-0.61306
SLC25A32	4	0.11073	0.23962	0.988442	4584	3	-0.6127	0.85052	0.85639	1	16032	1	-0.6127
GAB1	4	0.039103	0.1132	0.949083	2270	3	-0.61266	0.92179	0.92194	1	17384	0	-0.61266
BCHE	4	0.014818	0.048345	0.862874	1064	3	-0.61261	0.88824	0.8884	1	16673	1	-0.61261
GJA5	4	0.019704	0.062822	0.88322	1353	3	-0.61243	0.81545	0.83185	1	15544	1	-0.61243
TCEAL2	4	0.054038	0.14095	0.962296	2780	3	-0.6122	0.33725	0.50885	1	9437	1	-0.6122
REXO1	4	0.10154	0.22419	0.988442	4300	2	-0.61216	0.11472	0.24619	0.996887	4700	1	-0.61216
ZNF547	4	0.017301	0.055876	0.879271	1206	3	-0.61215	0.94985	0.9499	1	17932	0	-0.61215
GLS	4	0.029341	0.089949	0.923758	1856	3	-0.61165	0.37798	0.54403	1	10102	1	-0.61165
PTRHD1	4	0.035858	0.10705	0.939995	2166	3	-0.61072	0.80259	0.82371	1	15372	1	-0.61072
RBM42	4	0.11761	0.25098	0.988442	4830	2	-0.61048	0.17473	0.34181	1	6468	2	-0.61048
SOX4	4	0.12694	0.26624	0.992462	5116	3	-0.60977	0.78975	0.81595	1	15200	1	-0.60977
HEPN1	4	0.075547	0.17945	0.981219	3493	3	-0.60965	0.55494	0.69991	1	12982	1	-0.60965
FAT2	4	0.0019673	0.0070079	0.563051	235	3	-0.6095	0.5579	0.70261	1	13037	1	-0.6095
NUDT6	4	0.016335	0.052998	0.878918	1149	3	-0.60932	0.8264	0.83912	1	15678	1	-0.60932
WEE1	4	0.048244	0.13025	0.958696	2585	3	-0.60911	0.76211	0.80031	1	14893	1	-0.60911
LCK	4	0.0038295	0.01343	0.668407	383	3	-0.60879	0.63998	0.74453	1	13840	1	-0.60879
SV2B	4	0.018249	0.058579	0.881656	1264	2	-0.60874	0.25834	0.44106	1	8240	2	-0.60874
MAPKAPK5	4	0.13841	0.28485	0.996623	5454	3	-0.60871	0.83795	0.84718	1	15842	1	-0.60871
LONRF1	4	0.019362	0.061852	0.88322	1332	3	-0.60866	0.63592	0.74292	1	13805	1	-0.60866
C17orf67	4	0.10876	0.23626	0.988442	4519	3	-0.60823	0.48766	0.63999	1	11836	1	-0.60823
GABRA4	4	0.008289	0.02795	0.765305	695	3	-0.60818	0.91045	0.91042	1	17143	0	-0.60818
CCDC144A	4	0.098859	0.21973	0.988442	4212	3	-0.6081	0.68437	0.76297	1	14186	1	-0.6081
NXN	4	0.066994	0.1643	0.967098	3237	3	-0.60803	0.92982	0.92994	1	17510	0	-0.60803
ZNF90	4	0.020359	0.064734	0.888055	1388	2	-0.60787	0.1846	0.35675	1	6737	1	-0.60787
LTBP4	4	0.022124	0.069757	0.899072	1476	3	-0.60775	0.79971	0.82195	1	15330	1	-0.60775
MECP2	4	0.018426	0.059142	0.881656	1274	3	-0.60773	0.61583	0.7353	1	13643	1	-0.60773
STOML2	4	0.036802	0.10885	0.939995	2202	3	-0.60772	0.25398	0.43728	1	8169	1	-0.60772
PRSS38	4	0.041568	0.11786	0.950505	2362	3	-0.60722	0.83267	0.84352	1	15772	1	-0.60722
TTC21A	4	0.037362	0.10993	0.941316	2223	3	-0.6071	0.39618	0.55985	1	10368	1	-0.6071
ZNF335	4	0.079838	0.18709	0.985803	3621	3	-0.60683	0.93841	0.93846	1	17705	0	-0.60683
HIVEP1	4	0.0010804	0.0039147	0.453855	163	3	-0.60665	0.93169	0.9318	1	17547	0	-0.60665
POU2F1	4	0.018819	0.06024	0.882177	1302	4	-0.60645	0.98118	0.9812	1	18605	0	-0.60645
TMEM169	4	0.06709	0.16447	0.967098	3239	3	-0.60587	0.30034	0.4771	1	8890	1	-0.60587
FAM25A	4	0.094703	0.21284	0.988442	4093	3	-0.60573	0.30914	0.48461	1	9027	1	-0.60573
RSPO4	4	0.0049855	0.017289	0.698836	470	4	-0.60572	0.99014	0.99011	1	18796	0	-0.60572
LAT	4	0.09887	0.21974	0.988442	4213	3	-0.60535	0.86754	0.87	1	16290	1	-0.60535
DAP3	4	0.10496	0.22989	0.988442	4410	2	-0.60487	0.90478	0.90474	1	17028	0	-0.60487
MKRN1	4	0.00093728	0.0033925	0.426557	151	3	-0.60445	0.82985	0.84155	1	15734	1	-0.60445
MYO5B	4	0.0027039	0.0095764	0.589283	308	4	-0.60429	0.9973	0.99729	1	18983	0	-0.60429
FAR1	4	0.0033235	0.011733	0.633594	352	4	-0.60412	0.99668	0.99671	1	18958	0	-0.60412
NAP1L3	4	0.0019113	0.0068168	0.563051	227	4	-0.60388	0.99809	0.99809	1	19019	0	-0.60388
WRAP53	4	0.14121	0.28932	0.996623	5528	3	-0.60386	0.81342	0.83056	1	15518	1	-0.60386
OR6Y1	4	0.007734	0.026179	0.756605	655	3	-0.60357	0.84157	0.84973	1	15896	1	-0.60357
GNRHR	4	0.026604	0.082313	0.913966	1710	3	-0.60347	0.31615	0.49072	1	9129	1	-0.60347
ACTG1	4	0.088509	0.20217	0.988442	3900	3	-0.60307	0.95241	0.95246	1	17981	0	-0.60307
NPW	4	0.079363	0.18627	0.985803	3606	3	-0.60301	0.14879	0.30134	1	5725	1	-0.60301
CERKL	4	0.008337	0.028099	0.766203	696	3	-0.60285	0.95956	0.95958	1	18149	0	-0.60285
SLC27A2	4	0.048662	0.13099	0.958696	2604	3	-0.60278	0.26611	0.44774	1	8368	1	-0.60278
PIGZ	4	0.044521	0.12341	0.957886	2455	3	-0.60261	0.70535	0.77224	1	14379	1	-0.60261
ICMT	4	0.4873	0.63974	1	11878	2	-0.60252	0.90859	0.90859	1	17106	0	-0.60252
PRR20D	4	0.054471	0.14176	0.962296	2793	3	-0.60223	0.48859	0.6408	1	11856	1	-0.60223
AP1M2	4	0.043029	0.12062	0.954976	2406	3	-0.60202	0.94926	0.9493	1	17918	0	-0.60202
RAD51C	4	0.28108	0.46084	1	8599	2	-0.60188	0.017612	0.056765	0.868035	1232	2	-0.60188
UBE4A	4	0.019927	0.0635	0.883267	1371	3	-0.60166	0.43628	0.59471	1	10998	1	-0.60166
HIATL1	4	0.012304	0.040623	0.835636	924	4	-0.60147	0.9877	0.98768	1	18740	0	-0.60147
NPAS1	4	0.018205	0.058449	0.881656	1261	4	-0.60134	0.9818	0.98182	1	18628	0	-0.60134
LTA4H	4	0.015858	0.051573	0.872945	1122	3	-0.6012	0.10781	0.23462	0.996887	4487	1	-0.6012
OCM	4	0.11451	0.24589	0.988442	4708	3	-0.60114	0.96288	0.9629	1	18221	0	-0.60114
SESTD1	4	0.055504	0.14363	0.962296	2843	3	-0.60112	0.94962	0.94966	1	17927	0	-0.60112
DIRAS2	4	0.082359	0.19149	0.987561	3696	2	-0.60108	0.95334	0.9534	1	17999	0	-0.60108
DPPA5	4	0.028715	0.088177	0.922821	1818	2	-0.6008	0.17774	0.34637	1	6553	1	-0.6008
TASP1	4	0.14397	0.29368	0.996623	5618	3	-0.60066	0.7654	0.80206	1	14932	1	-0.60066
RAD51AP2	4	0.046656	0.1273	0.958696	2529	3	-0.59988	0.046574	0.12707	0.96625	2500	1	-0.59988
NALCN	4	0.022884	0.071882	0.902665	1513	3	-0.59981	0.12077	0.25615	0.997357	4885	1	-0.59981
MMP3	4	0.015355	0.05	0.870925	1091	4	-0.59977	0.97649	0.97668	1	18509	0	-0.59977
AGO2	4	0.19387	0.37064	1	6957	3	-0.5997	0.33768	0.50924	1	9445	1	-0.5997
MEIG1	4	0.016705	0.054098	0.878918	1170	4	-0.59966	0.98329	0.9833	1	18653	0	-0.59966
CATSPERD	4	0.10772	0.23451	0.988442	4482	2	-0.59935	0.74602	0.79182	1	14732	1	-0.59935
CT45A1	2	0.0079202	0.015051	0.677493	668	2	-0.59882	0.99208	0.99207	1	18831	0	-0.59882
CADPS2	4	0.026908	0.083187	0.913966	1729	3	-0.5987	0.80835	0.82729	1	15449	1	-0.5987
HMGCS1	4	0.53933	0.68598	1	12757	2	-0.59848	0.95973	0.95975	1	18153	0	-0.59848
CLN8	4	0.017677	0.056945	0.879271	1233	3	-0.59834	0.64967	0.74844	1	13912	1	-0.59834
C7orf33	4	0.024498	0.076444	0.908935	1596	3	-0.5978	0.95668	0.95669	1	18079	0	-0.5978
TMEM51	4	0.019031	0.060863	0.88322	1312	3	-0.59773	0.86333	0.86653	1	16219	1	-0.59773
BPGM	4	0.0026783	0.009491	0.589283	305	4	-0.59772	0.99732	0.99731	1	18986	0	-0.59772
COL4A2	4	0.009333	0.031324	0.79481	749	2	-0.59762	0.54617	0.69212	1	12823	2	-0.59762
C3orf62	3	0.060158	0.1417	0.962296	3001	3	-0.59742	0.93984	0.94004	1	17738	0	-0.59742
CXCR4	4	0.014662	0.047858	0.86126	1059	3	-0.59642	0.95904	0.95907	1	18137	0	-0.59642
TARS	3	0.028381	0.071563	0.901	1799	3	-0.59628	0.97162	0.9718	1	18413	0	-0.59628
VAMP3	4	0.082206	0.19123	0.987561	3689	3	-0.59617	0.64625	0.74706	1	13890	1	-0.59617
PDGFB	4	0.12025	0.25534	0.989651	4919	3	-0.59613	0.84878	0.85509	1	16007	1	-0.59613
SNAPC4	3	0.39829	0.5493	1	10449	2	-0.59609	0.17423	0.29555	1	6452	1	-0.59609
MARS	3	0.39829	0.5493	1	10451	2	-0.59609	0.85631	0.85633	1	16108	0	-0.59609
PTAFR	4	0.0024668	0.0088051	0.586334	286	4	-0.59608	0.98126	0.98128	1	18608	0	-0.59608
HNRNPCL3	4	0.11051	0.23924	0.988442	4573	3	-0.59599	0.49021	0.64223	1	11880	1	-0.59599
RASSF7	4	0.020646	0.06556	0.888055	1406	3	-0.5958	0.15713	0.31458	1	5974	1	-0.5958
TAS2R41	4	0.066044	0.16262	0.967098	3203	3	-0.59571	0.51484	0.66419	1	12297	1	-0.59571
SGK223	4	0.058938	0.14974	0.963372	2961	2	-0.5955	0.3982	0.56156	1	10398	1	-0.5955
TRRAP	4	0.44568	0.60301	1	11213	2	-0.59537	0.65087	0.74894	1	13922	1	-0.59537
PSMA5	3	0.38424	0.53397	1	10225	2	-0.59522	0.91173	0.91185	1	17169	0	-0.59522
ADAP2	4	0.1151	0.24683	0.988442	4728	3	-0.59467	0.1816	0.35224	1	6670	1	-0.59467
PAN3	4	0.058779	0.14946	0.963372	2953	3	-0.59461	0.74772	0.79272	1	14749	1	-0.59461
SLC35E2B	4	0.1224	0.25889	0.991193	4976	3	-0.59456	0.94567	0.94569	1	17841	0	-0.59456
MEPCE	4	0.065973	0.16251	0.967098	3200	2	-0.59445	0.27788	0.45779	1	8542	1	-0.59445
TMEM79	4	0.066015	0.16258	0.967098	3201	2	-0.59366	0.76124	0.79982	1	14888	1	-0.59366
FBXW9	4	0.013994	0.045792	0.861176	1011	4	-0.59327	0.96554	0.96558	1	18279	0	-0.59327
DAZL	4	0.035918	0.10716	0.939995	2168	3	-0.59317	0.60883	0.73269	1	13593	1	-0.59317
EID1	4	0.0010672	0.003867	0.453855	161	4	-0.59305	0.99893	0.99893	1	19041	0	-0.59305
R3HDML	4	0.0088886	0.029896	0.782563	726	4	-0.59297	0.99111	0.99113	1	18812	0	-0.59297
BCAR1	4	0.077186	0.18234	0.983792	3534	3	-0.59295	0.91201	0.91199	1	17177	0	-0.59295
CNOT11	4	0.084815	0.19575	0.98763	3783	3	-0.59287	0.88747	0.88767	1	16654	1	-0.59287
HIRA	4	0.015652	0.050926	0.872945	1108	4	-0.59261	0.98435	0.98434	1	18678	0	-0.59261
TMBIM6	4	0.0043358	0.015128	0.677493	417	4	-0.59258	0.99566	0.99565	1	18925	0	-0.59258
MINPP1	4	0.022377	0.070474	0.899072	1489	3	-0.59238	0.90672	0.90669	1	17063	0	-0.59238
RAD51	4	0.42086	0.58144	1	10802	2	-0.59237	0.25432	0.43757	1	8172	1	-0.59237
PLAU	4	0.025806	0.080089	0.911654	1669	3	-0.59233	0.60121	0.7299	1	13531	1	-0.59233
CD8B	4	0.094524	0.21253	0.988442	4087	3	-0.59213	0.62802	0.73989	1	13742	1	-0.59213
MED22	4	0.055452	0.14353	0.962296	2840	3	-0.59179	0.93173	0.93184	1	17549	0	-0.59179
TRIM37	4	0.02092	0.066341	0.888512	1424	4	-0.59175	0.97908	0.97922	1	18555	0	-0.59175
DCXR	4	0.027451	0.084683	0.917575	1756	3	-0.59123	0.63	0.74067	1	13757	1	-0.59123
CAMK2G	4	0.028289	0.087012	0.922821	1795	4	-0.59111	0.97171	0.97183	1	18414	0	-0.59111
TRMT61B	4	0.10211	0.22511	0.988442	4319	3	-0.59103	0.88038	0.88113	1	16524	1	-0.59103
RPL36A	4	0.18328	0.35476	1	6671	3	-0.5908	0.9344	0.93451	1	17608	0	-0.5908
GALT	4	0.073186	0.17532	0.975281	3432	3	-0.59053	0.89098	0.89101	1	16732	1	-0.59053
COLCA2	4	0.048172	0.13011	0.958696	2581	3	-0.59051	0.8728	0.8745	1	16385	1	-0.59051
ZNF507	4	0.090097	0.20489	0.988442	3953	3	-0.59011	0.68855	0.76478	1	14222	1	-0.59011
ADAMTS14	4	0.032238	0.097918	0.932447	1999	3	-0.58994	0.50192	0.65277	1	12068	1	-0.58994
IRAK4	4	0.31936	0.49366	1	9218	2	-0.5899	0.86187	0.86533	1	16193	1	-0.5899
TUBGCP6	3	0.1743	0.29575	0.997325	6451	2	-0.58949	0.018973	0.049099	0.86006	1316	1	-0.58949
RBMS1	4	0.093735	0.21117	0.988442	4064	3	-0.58944	0.22616	0.41353	1	7751	1	-0.58944
SYCE3	4	0.034502	0.10412	0.939995	2103	4	-0.58935	0.9655	0.96554	1	18278	0	-0.58935
CCNB1	4	0.35614	0.52533	1	9779	2	-0.58919	0.89464	0.8946	1	16818	1	-0.58919
ANXA6	4	0.0033464	0.01181	0.633594	355	3	-0.58903	0.91624	0.91629	1	17268	0	-0.58903
RIOK3	4	0.17771	0.34634	1	6528	3	-0.58889	0.84093	0.84926	1	15887	1	-0.58889
PRPS1	4	0.0089693	0.030163	0.783261	733	3	-0.58857	0.068528	0.16695	0.984269	3216	1	-0.58857
SNX31	4	0.021122	0.066918	0.890624	1433	3	-0.58828	0.63015	0.74073	1	13758	1	-0.58828
GAN	4	0.065421	0.16153	0.967098	3182	3	-0.58825	0.94914	0.94918	1	17917	0	-0.58825
GCN1L1	4	0.14357	0.29308	0.996623	5605	3	-0.58817	0.76747	0.80325	1	14952	1	-0.58817
HNRNPCL1	4	0.087118	0.19975	0.988442	3853	3	-0.58679	0.62907	0.74032	1	13752	1	-0.58679
TMOD2	4	0.038671	0.11238	0.947574	2257	3	-0.58658	0.18287	0.35415	1	6703	1	-0.58658
THRAP3	4	0.089812	0.20439	0.988442	3944	3	-0.58657	0.90293	0.90293	1	16990	0	-0.58657
LOC388813	4	0.048872	0.13138	0.958696	2611	3	-0.58635	0.92296	0.92312	1	17408	0	-0.58635
WDR11	4	0.1089	0.23651	0.988442	4526	3	-0.58628	0.95093	0.95098	1	17956	0	-0.58628
DUSP13	4	0.067784	0.16571	0.967098	3270	3	-0.58611	0.73686	0.78714	1	14641	1	-0.58611
THBD	4	0.12679	0.26602	0.992225	5114	3	-0.58582	0.70362	0.77146	1	14364	1	-0.58582
PLD2	4	0.026836	0.082985	0.913966	1722	4	-0.58581	0.97316	0.9733	1	18445	0	-0.58581
C17orf59	4	0.075288	0.17899	0.980168	3487	3	-0.58577	0.30292	0.47927	1	8928	1	-0.58577
PKIB	4	0.029288	0.089798	0.923758	1850	4	-0.58565	0.97071	0.97079	1	18386	0	-0.58565
NGEF	4	0.0071074	0.024238	0.743552	618	3	-0.5852	0.82077	0.83532	1	15609	1	-0.5852
CYP46A1	4	0.01195	0.039511	0.834402	903	3	-0.58496	0.9639	0.96395	1	18243	0	-0.58496
POLR2I	4	0.14448	0.2945	0.996623	5638	3	-0.58492	0.9546	0.95462	1	18032	0	-0.58492
WARS	4	0.11865	0.2527	0.988442	4868	3	-0.58477	0.85915	0.86308	1	16158	1	-0.58477
SLC39A1	4	0.043197	0.12093	0.954976	2412	3	-0.58452	0.25517	0.4383	1	8191	1	-0.58452
HK2	4	0.02188	0.069054	0.89612	1467	3	-0.58451	0.93759	0.93768	1	17683	0	-0.58451
C1orf53	4	0.08619	0.19814	0.988218	3827	3	-0.5844	0.25106	0.43476	1	8123	1	-0.5844
EXOSC6	4	0.060816	0.15314	0.96534	3025	3	-0.58406	0.86345	0.86662	1	16224	1	-0.58406
ZNF692	3	0.029302	0.073725	0.908935	1853	2	-0.58382	0.3108	0.45257	1	9052	1	-0.58382
FANCD2	4	0.20067	0.38082	1	7145	3	-0.58375	0.69078	0.76579	1	14243	1	-0.58375
TMEM134	4	0.0019748	0.0070323	0.563051	236	4	-0.58372	0.99803	0.99802	1	19016	0	-0.58372
ADRBK2	4	0.00067778	0.0024729	0.382931	121	3	-0.58354	0.93923	0.93932	1	17727	0	-0.58354
API5	4	0.012291	0.040586	0.835636	923	3	-0.58348	0.95675	0.95675	1	18084	0	-0.58348
PIF1	4	0.0051315	0.017767	0.706459	478	4	-0.58281	0.99487	0.99487	1	18904	0	-0.58281
CADM3	4	0.057419	0.14703	0.963372	2903	3	-0.58274	0.7552	0.79668	1	14833	1	-0.58274
DHPS	2	0.58818	0.59373	1	13520	1	-0.58243	0.72996	0.72969	1	14571	0	-0.58243
MAGOHB	3	0.1679	0.28821	0.996623	6271	2	-0.58219	0.80945	0.80953	1	15466	1	-0.58219
CLGN	4	0.018032	0.057951	0.881656	1252	2	-0.58203	0.87619	0.87743	1	16444	1	-0.58203
FBXO24	4	0.014406	0.047076	0.861176	1037	3	-0.58184	0.45929	0.61492	1	11363	1	-0.58184
USP25	4	0.010836	0.03607	0.825685	831	4	-0.58179	0.98916	0.98915	1	18771	0	-0.58179
ATP6V0D1	4	0.25254	0.43633	1	8131	2	-0.58173	0.068378	0.16669	0.984269	3209	2	-0.58173
PTGER4	4	0.090551	0.20568	0.988442	3965	3	-0.58146	0.46085	0.6163	1	11396	1	-0.58146
COL18A1	4	0.023407	0.073362	0.908935	1533	4	-0.58127	0.97659	0.97679	1	18510	0	-0.58127
SHOX2	4	0.057744	0.14761	0.963372	2915	3	-0.58115	0.61873	0.73641	1	13658	1	-0.58115
UBE2N	3	0.38267	0.53226	1	10202	2	-0.58112	0.55921	0.6302	1	13062	1	-0.58112
SMAD1	4	0.02955	0.090546	0.924039	1864	3	-0.58105	0.65573	0.75087	1	13962	1	-0.58105
OVOL3	4	0.014235	0.046537	0.861176	1024	4	-0.58077	0.97712	0.97733	1	18516	0	-0.58077
GNG12	4	0.044714	0.12377	0.958696	2460	3	-0.58004	0.836	0.84581	1	15820	1	-0.58004
NOC2L	4	0.32864	0.50163	1	9361	2	-0.58002	0.063414	0.15772	0.982665	3054	1	-0.58002
GRB7	4	0.001846	0.0065743	0.558438	222	3	-0.57984	0.7885	0.81521	1	15189	1	-0.57984
TRA2B	4	0.052624	0.13834	0.962296	2740	3	-0.57966	0.92988	0.92999	1	17511	0	-0.57966
OGT	4	0.33848	0.51011	1	9497	2	-0.57966	0.45552	0.61155	1	11310	2	-0.57966
TIMM8B	4	0.0062352	0.021419	0.724483	560	3	-0.57961	0.57473	0.71764	1	13321	1	-0.57961
RGPD1	4	0.086148	0.19807	0.988218	3824	3	-0.5796	0.95646	0.95647	1	18076	0	-0.5796
CTSD	4	0.017673	0.05693	0.879271	1232	3	-0.5794	0.41733	0.57827	1	10708	1	-0.5794
KIF20A	4	0.19265	0.3689	1	6927	3	-0.57938	0.17573	0.34333	1	6492	1	-0.57938
SH3TC1	4	0.017922	0.057639	0.881081	1248	3	-0.57894	0.32743	0.50037	1	9298	1	-0.57894
SLC4A10	4	0.10242	0.22561	0.988442	4330	3	-0.57886	0.61457	0.73484	1	13633	1	-0.57886
PSRC1	4	0.12472	0.26268	0.991193	5051	3	-0.57873	0.93461	0.93472	1	17613	0	-0.57873
LRRC71	4	0.018468	0.059265	0.881656	1278	4	-0.57852	0.98153	0.98154	1	18619	0	-0.57852
TRMT2A	4	0.0070708	0.024106	0.743552	613	4	-0.57843	0.99293	0.99296	1	18850	0	-0.57843
RMDN1	4	0.048792	0.13123	0.958696	2609	3	-0.57835	0.57781	0.72047	1	13360	1	-0.57835
CRYM	4	0.12299	0.25982	0.991193	4998	3	-0.57834	0.8708	0.87277	1	16351	1	-0.57834
ZBTB14	4	0.19177	0.36762	1	6901	3	-0.5783	0.8373	0.84673	1	15836	1	-0.5783
WBP4	4	0.16384	0.32505	1	6176	3	-0.57815	0.40345	0.56618	1	10493	1	-0.57815
C17orf74	4	0.023642	0.074036	0.908935	1544	4	-0.57814	0.97636	0.97655	1	18507	0	-0.57814
KRTAP1-1	4	0.0057096	0.019669	0.724483	513	3	-0.57803	0.14058	0.2883	0.999521	5498	1	-0.57803
ABCA12	4	0.010697	0.035634	0.825509	822	4	-0.57801	0.9893	0.98929	1	18778	0	-0.57801
STK38L	4	0.10944	0.23741	0.988442	4543	3	-0.578	0.86155	0.86505	1	16189	1	-0.578
MEA1	4	0.016865	0.054562	0.878918	1177	4	-0.57792	0.98313	0.98314	1	18651	0	-0.57792
MLXIPL	4	0.022086	0.069643	0.899072	1474	3	-0.57781	0.41677	0.5778	1	10696	1	-0.57781
SSC4D	4	0.10583	0.23137	0.988442	4439	3	-0.57769	0.40216	0.56511	1	10474	1	-0.57769
CUEDC1	4	0.0031989	0.011312	0.628139	343	4	-0.57719	0.9968	0.99684	1	18966	0	-0.57719
ADAMTSL3	4	0.006225	0.021382	0.724483	559	2	-0.57713	0.36395	0.53198	1	9874	2	-0.57713
FBXL3	4	0.025502	0.079247	0.91087	1652	3	-0.57677	0.92868	0.92883	1	17489	0	-0.57677
SLC27A4	4	0.034722	0.10468	0.939995	2118	3	-0.57652	0.40556	0.56798	1	10530	1	-0.57652
MYO1G	4	0.0011462	0.0041441	0.463175	169	3	-0.57643	0.32817	0.50102	1	9305	1	-0.57643
KRTAP4-7	4	0.058884	0.14966	0.963372	2957	3	-0.57634	0.75827	0.79826	1	14864	1	-0.57634
CST9L	4	0.010393	0.034694	0.816594	810	3	-0.57621	0.72707	0.78242	1	14546	1	-0.57621
HBB	4	0.014867	0.048505	0.862874	1070	3	-0.5762	0.5032	0.6539	1	12093	1	-0.5762
TEX38	4	0.0017184	0.0061236	0.543351	210	4	-0.57597	0.99828	0.99827	1	19027	0	-0.57597
DLST	4	0.18592	0.35879	1	6743	3	-0.57579	0.8536	0.85876	1	16064	1	-0.57579
TRAPPC3L	4	0.014562	0.047559	0.861176	1051	2	-0.57554	0.90916	0.90915	1	17118	0	-0.57554
KEL	4	0.011808	0.039074	0.832227	895	3	-0.57538	0.90743	0.90743	1	17081	0	-0.57538
TTC38	4	0.025805	0.080087	0.911654	1668	3	-0.57531	0.83731	0.84674	1	15837	1	-0.57531
DZIP1L	4	0.03082	0.094049	0.928618	1927	3	-0.57474	0.074965	0.17832	0.990545	3426	1	-0.57474
CRYGA	4	0.030275	0.092565	0.926341	1903	3	-0.57472	0.21978	0.40803	1	7661	1	-0.57472
TRIM2	4	0.019745	0.062942	0.88322	1359	4	-0.57471	0.96617	0.96624	1	18292	0	-0.57471
GLE1	4	0.031948	0.097081	0.931801	1982	2	-0.57457	0.065071	0.16081	0.982665	3107	1	-0.57457
CCDC142	4	0.10327	0.22704	0.988442	4353	3	-0.5744	0.92005	0.92017	1	17350	0	-0.5744
MTMR7	4	0.0039248	0.013734	0.674985	387	3	-0.5742	0.35725	0.52613	1	9763	1	-0.5742
VTI1A	4	0.0042657	0.014895	0.677493	410	4	-0.57419	0.99573	0.99572	1	18929	0	-0.57419
KDELC2	4	0.0055545	0.019165	0.724483	501	4	-0.57417	0.99132	0.99135	1	18816	0	-0.57417
LDLRAD3	4	0.085157	0.19636	0.987974	3793	3	-0.57404	0.73423	0.78584	1	14617	1	-0.57404
SELM	4	0.12434	0.26204	0.991193	5038	3	-0.57373	0.435	0.59366	1	10984	1	-0.57373
NEURL2	4	0.04234	0.1193	0.954027	2384	3	-0.57372	0.95484	0.95487	1	18041	0	-0.57372
CD33	4	0.067222	0.16472	0.967098	3243	3	-0.57346	0.83649	0.84617	1	15827	1	-0.57346
JMY	4	0.0043219	0.015078	0.677493	415	4	-0.57328	0.99536	0.99536	1	18913	0	-0.57328
IL12B	4	0.0084995	0.028623	0.769035	708	4	-0.57326	0.9915	0.99153	1	18817	0	-0.57326
PHF11	4	0.0029807	0.010548	0.618371	325	3	-0.57309	0.89319	0.89312	1	16781	1	-0.57309
MGAM2	4	0.10539	0.23061	0.988442	4426	2	-0.57307	0.59393	0.72722	1	13467	1	-0.57307
CNR2	4	0.099942	0.22152	0.988442	4244	3	-0.57279	0.85731	0.86167	1	16124	1	-0.57279
POU2F3	4	0.02062	0.065502	0.888055	1404	3	-0.57274	0.916	0.91605	1	17263	0	-0.57274
AKT1S1	4	0.27216	0.45309	1	8464	2	-0.57252	0.34516	0.51565	1	9561	2	-0.57252
CARHSP1	4	0.0080892	0.027323	0.761214	682	4	-0.57197	0.99191	0.99193	1	18825	0	-0.57197
LRFN5	4	0.028991	0.088969	0.923758	1835	2	-0.57194	0.17413	0.34088	1	6450	1	-0.57194
NUDT16	4	0.0017521	0.0062428	0.544803	216	4	-0.57179	0.99825	0.99824	1	19025	0	-0.57179
TMEM132D	4	0.088286	0.20178	0.988442	3892	3	-0.57178	0.8947	0.89465	1	16821	1	-0.57178
STAT1	4	0.037063	0.10934	0.939995	2215	3	-0.57174	0.85643	0.86099	1	16111	1	-0.57174
PAPLN	4	0.083959	0.19426	0.98763	3750	3	-0.57163	0.40463	0.56718	1	10513	1	-0.57163
CYBB	4	0.031409	0.095666	0.929176	1962	3	-0.57141	0.80316	0.82408	1	15383	1	-0.57141
KDM5C	4	0.084745	0.19562	0.98763	3780	3	-0.57141	0.94421	0.9443	1	17816	0	-0.57141
UQCC1	4	0.18329	0.35478	1	6673	3	-0.5713	0.33593	0.50773	1	9421	1	-0.5713
PDHB	4	0.027804	0.085721	0.921943	1771	4	-0.57104	0.9722	0.97234	1	18428	0	-0.57104
MAP3K4	4	0.0084488	0.028457	0.767089	706	2	-0.57097	0.2697	0.45072	1	8417	2	-0.57097
SMN1	4	0.14437	0.29433	0.996623	5634	3	-0.57095	0.92981	0.92993	1	17509	0	-0.57095
KLHL23	4	0.020654	0.065582	0.888055	1407	2	-0.5708	0.67724	0.75987	1	14128	1	-0.5708
ZNF808	4	0.18408	0.356	1	6700	3	-0.57064	0.099161	0.22017	0.992587	4232	1	-0.57064
KDM3A	4	0.012489	0.041188	0.835636	937	3	-0.57044	0.96011	0.96013	1	18162	0	-0.57044
PSMC3	4	0.43144	0.59065	1	10976	2	-0.56999	0.89303	0.89297	1	16778	1	-0.56999
HMGXB4	4	0.057427	0.14704	0.963372	2905	3	-0.56993	0.94648	0.94652	1	17857	0	-0.56993
SF3B1	4	0.1828	0.35404	1	6659	3	-0.56961	0.40051	0.56362	1	10441	1	-0.56961
ERAP2	4	0.051832	0.13689	0.960311	2715	3	-0.5696	0.92166	0.92181	1	17382	0	-0.5696
OR4F29	3	0.27349	0.41033	1	8484	2	-0.56943	0.62629	0.66961	1	13720	1	-0.56943
DAZ3	4	0.04851	0.13072	0.958696	2598	3	-0.5694	0.89167	0.89168	1	16749	1	-0.5694
P2RY2	4	0.054548	0.14191	0.962296	2796	2	-0.56936	0.72288	0.78044	1	14508	1	-0.56936
CALB2	4	0.0031883	0.01128	0.628139	340	4	-0.56912	0.99681	0.99685	1	18968	0	-0.56912
TMC5	4	0.073048	0.17508	0.975281	3426	3	-0.56887	0.77228	0.80587	1	15006	1	-0.56887
STK39	4	0.14946	0.30243	0.999105	5772	2	-0.56871	0.85128	0.85695	1	16039	1	-0.56871
LALBA	4	0.0045038	0.015669	0.677493	438	3	-0.56866	0.93359	0.93369	1	17590	0	-0.56866
ITGB2	4	0.054308	0.14146	0.962296	2788	3	-0.56851	0.6219	0.73758	1	13686	1	-0.56851
EPOR	4	0.10177	0.22455	0.988442	4307	2	-0.56802	0.78634	0.81395	1	15163	1	-0.56802
ATP9A	4	0.14371	0.29328	0.996623	5610	3	-0.56801	0.69201	0.7663	1	14250	1	-0.56801
DNM3	4	0.070658	0.1708	0.970571	3357	3	-0.56769	0.9236	0.92377	1	17420	0	-0.56769
PRKRA	4	0.018484	0.059313	0.881656	1280	3	-0.5676	0.41005	0.57196	1	10601	1	-0.5676
UFSP2	4	0.0048491	0.016842	0.692846	462	3	-0.56719	0.75672	0.79747	1	14848	1	-0.56719
MLXIP	4	0.095713	0.21452	0.988442	4124	2	-0.56714	0.78657	0.81408	1	15166	1	-0.56714
ZNF581	4	0.21815	0.40667	1	7593	2	-0.5671	0.16089	0.32044	1	6086	2	-0.5671
GJB5	4	0.047699	0.12925	0.958696	2564	3	-0.56699	0.85309	0.85835	1	16057	1	-0.56699
IL1R1	4	0.02107	0.066768	0.890624	1429	3	-0.56696	0.50245	0.65323	1	12082	1	-0.56696
DMBX1	3	0.097144	0.20355	0.988442	4172	2	-0.56696	0.90858	0.90867	1	17105	0	-0.56696
ABCD1	4	0.13671	0.28208	0.995661	5405	3	-0.56694	0.95612	0.95616	1	18068	0	-0.56694
C16orf90	4	0.022886	0.071884	0.902665	1514	2	-0.56688	0.8936	0.89354	1	16787	1	-0.56688
SUSD3	4	0.0057782	0.019881	0.724483	521	4	-0.56668	0.99422	0.99426	1	18889	0	-0.56668
MMP17	4	0.018679	0.059873	0.881656	1292	4	-0.56664	0.97878	0.97892	1	18551	0	-0.56664
CTSB	4	0.034457	0.104	0.939995	2100	3	-0.56637	0.65609	0.75102	1	13968	1	-0.56637
SLC20A2	4	0.0019279	0.0068738	0.563051	230	4	-0.56606	0.99673	0.99676	1	18963	0	-0.56606
C3orf30	4	0.0023465	0.0083922	0.581976	273	4	-0.56596	0.99765	0.99765	1	18998	0	-0.56596
MAGEH1	4	0.0043751	0.015251	0.677493	423	4	-0.56596	0.99562	0.99561	1	18920	0	-0.56596
KAZALD1	4	0.043975	0.12243	0.954976	2443	3	-0.56531	0.63683	0.7433	1	13813	1	-0.56531
FOXA2	4	0.070391	0.17034	0.970331	3352	3	-0.56525	0.097061	0.21673	0.992587	4145	1	-0.56525
PHGDH	4	0.016942	0.054785	0.878918	1183	4	-0.56524	0.98306	0.98307	1	18648	0	-0.56524
DHX30	4	0.16346	0.32445	1	6163	3	-0.56519	0.074915	0.17824	0.990545	3425	1	-0.56519
MAP1S	4	0.033799	0.1022	0.939995	2071	3	-0.56472	0.22794	0.41503	1	7780	1	-0.56472
TCTN1	4	0.045713	0.1256	0.958696	2492	3	-0.56446	0.68457	0.76305	1	14188	1	-0.56446
KRTAP10-7	4	0.11691	0.24984	0.988442	4798	3	-0.56436	0.7009	0.77025	1	14340	1	-0.56436
ZNRF1	4	0.01564	0.050882	0.872945	1107	3	-0.56411	0.92703	0.92719	1	17462	0	-0.56411
CRIPT	4	0.14682	0.2982	0.997325	5693	3	-0.56404	0.79075	0.81653	1	15209	1	-0.56404
APLF	4	0.068829	0.16759	0.969005	3300	3	-0.56377	0.61014	0.73319	1	13602	1	-0.56377
SEC63	4	0.11476	0.2463	0.988442	4713	3	-0.56341	0.45569	0.61171	1	11315	1	-0.56341
CYP2C9	4	0.01531	0.049851	0.870925	1089	4	-0.56328	0.98469	0.98468	1	18685	0	-0.56328
LYPD1	4	0.0010285	0.0037131	0.446323	158	3	-0.5632	0.9329	0.93299	1	17576	0	-0.5632
MPO	4	0.0075004	0.025483	0.75201	640	3	-0.56304	0.85389	0.85899	1	16068	1	-0.56304
ELMSAN1	4	0.021318	0.067473	0.894892	1439	4	-0.5628	0.97868	0.97883	1	18548	0	-0.5628
EFHB	4	0.024078	0.075282	0.908935	1571	3	-0.56198	0.78081	0.81074	1	15099	1	-0.56198
MLX	4	0.059167	0.15017	0.963452	2971	3	-0.56173	0.932	0.93211	1	17554	0	-0.56173
CCDC47	4	0.17865	0.34775	1	6552	3	-0.56166	0.82793	0.84017	1	15705	1	-0.56166
ZNF195	4	0.0021674	0.0077539	0.581976	253	3	-0.56155	0.93442	0.93452	1	17609	0	-0.56155
ARRB1	4	0.065367	0.16144	0.967098	3180	3	-0.5612	0.89508	0.89503	1	16828	1	-0.5612
MLLT6	4	0.14288	0.29198	0.996623	5584	2	-0.5612	0.78602	0.81377	1	15159	1	-0.5612
MOGS	4	0.25809	0.4411	1	8224	2	-0.56104	0.54184	0.68823	1	12754	2	-0.56104
ERBB4	4	0.0042411	0.014813	0.677493	407	4	-0.56095	0.99576	0.99575	1	18931	0	-0.56095
MAOA	4	0.046726	0.12742	0.958696	2531	3	-0.56082	0.54072	0.68721	1	12736	1	-0.56082
PIH1D2	4	0.078813	0.18526	0.984858	3589	3	-0.5608	0.89563	0.89557	1	16841	1	-0.5608
BDH1	4	0.032387	0.098335	0.933158	2007	3	-0.56031	0.38233	0.54776	1	10161	1	-0.56031
CXCL2	4	0.095501	0.21415	0.988442	4117	3	-0.56017	0.92839	0.92856	1	17486	0	-0.56017
NES	4	0.05517	0.14303	0.962296	2825	3	-0.55942	0.63632	0.74308	1	13807	1	-0.55942
PCDHB16	4	0.028008	0.086263	0.922118	1780	3	-0.55922	0.90651	0.9065	1	17058	0	-0.55922
KCNC1	4	0.011166	0.037076	0.83187	848	3	-0.55885	0.91218	0.91217	1	17179	0	-0.55885
SPCS2	4	0.17326	0.33956	1	6419	3	-0.55881	0.70876	0.77376	1	14403	1	-0.55881
CPS1	4	0.04403	0.12253	0.954976	2444	3	-0.55847	0.86379	0.86691	1	16228	1	-0.55847
MRPS21	4	0.51129	0.66105	1	12277	2	-0.55844	0.73583	0.78663	1	14631	1	-0.55844
MPP1	4	0.22302	0.41114	1	7678	2	-0.55835	0.10578	0.23123	0.993749	4439	2	-0.55835
RALYL	4	0.024322	0.075971	0.908935	1586	4	-0.55816	0.97206	0.97219	1	18425	0	-0.55816
SMIM12	4	0.025269	0.078601	0.91087	1637	4	-0.5581	0.97159	0.97171	1	18411	0	-0.5581
TRADD	4	0.020946	0.066416	0.888895	1425	3	-0.55804	0.91374	0.91374	1	17213	0	-0.55804
CHKA	4	0.0026265	0.0093335	0.589283	298	4	-0.55801	0.99737	0.99737	1	18989	0	-0.55801
XRCC3	4	0.33252	0.50494	1	9411	2	-0.55781	0.88494	0.88528	1	16613	1	-0.55781
DENR	4	0.20986	0.39456	1	7394	2	-0.55778	0.78178	0.81129	1	15108	1	-0.55778
PKP2	4	0.088871	0.2028	0.988442	3909	3	-0.55749	0.82576	0.83867	1	15669	1	-0.55749
KDM5D	4	0.1054	0.23063	0.988442	4427	3	-0.55744	0.95029	0.95035	1	17939	0	-0.55744
KLHL30	4	0.020909	0.066308	0.888512	1423	4	-0.55742	0.97909	0.97923	1	18556	0	-0.55742
SIGLEC6	4	0.10576	0.23125	0.988442	4437	2	-0.55739	0.5878	0.72502	1	13423	1	-0.55739
RAD23A	4	0.0089169	0.029992	0.782563	729	3	-0.55724	0.65578	0.75089	1	13963	1	-0.55724
RFX8	4	0.013528	0.044333	0.854987	989	3	-0.55705	0.8579	0.86213	1	16137	1	-0.55705
SNRPF	4	0.48999	0.64209	1	11918	2	-0.55683	0.88494	0.88528	1	16614	1	-0.55683
TCP11	4	0.056933	0.1462	0.963372	2888	3	-0.55677	0.7019	0.7707	1	14350	1	-0.55677
TMCC2	4	0.010956	0.036422	0.827698	838	4	-0.55672	0.98904	0.98904	1	18769	0	-0.55672
FOXO3	4	0.11655	0.24922	0.988442	4781	2	-0.55663	0.48099	0.63409	1	11728	2	-0.55663
AGGF1	4	0.10571	0.23115	0.988442	4435	3	-0.55645	0.93056	0.93069	1	17522	0	-0.55645
MRPL9	4	0.006536	0.02237	0.729573	581	4	-0.55627	0.99346	0.9935	1	18865	0	-0.55627
TMEM55B	4	0.0088871	0.029891	0.782563	725	4	-0.55606	0.99111	0.99113	1	18813	0	-0.55606
PRKCG	4	0.10887	0.23645	0.988442	4523	3	-0.55595	0.88066	0.88139	1	16532	1	-0.55595
PARP11	4	0.08193	0.19076	0.987561	3680	3	-0.55593	0.95508	0.9551	1	18047	0	-0.55593
REV3L	4	0.088281	0.20177	0.988442	3891	2	-0.55577	0.68885	0.76492	1	14225	1	-0.55577
CLEC4C	4	0.071219	0.1718	0.970571	3379	3	-0.55565	0.40449	0.56706	1	10510	1	-0.55565
HIST1H2AL	4	0.0089662	0.030155	0.783261	732	3	-0.55557	0.76577	0.80227	1	14937	1	-0.55557
OCLN	4	0.031018	0.094629	0.928618	1937	4	-0.55488	0.96898	0.96902	1	18349	0	-0.55488
CMC1	4	0.045109	0.12447	0.958696	2473	3	-0.55474	0.61397	0.73462	1	13627	1	-0.55474
WDR62	4	0.056388	0.14525	0.963372	2871	3	-0.55465	0.71242	0.77545	1	14424	1	-0.55465
GOLGA8J	4	0.17668	0.34475	1	6503	3	-0.55367	0.92906	0.9292	1	17493	0	-0.55367
COPS4	4	0.20128	0.38172	1	7162	3	-0.55367	0.89545	0.89538	1	16838	1	-0.55367
CENPT	4	0.11972	0.25449	0.988826	4906	3	-0.55366	0.9124	0.91239	1	17182	0	-0.55366
BTBD9	4	0.13355	0.27694	0.995661	5298	3	-0.55336	0.92303	0.92319	1	17409	0	-0.55336
XPNPEP3	4	0.078409	0.18452	0.984065	3575	3	-0.55328	0.89974	0.8997	1	16920	0	-0.55328
ZSCAN25	4	0.0079105	0.026754	0.756605	666	4	-0.55286	0.96997	0.97003	1	18365	0	-0.55286
SERPINB7	4	0.053977	0.14084	0.962296	2777	3	-0.55276	0.48795	0.64023	1	11845	1	-0.55276
DEPDC7	4	0.00068668	0.0025045	0.382931	123	4	-0.55259	0.99931	0.99933	1	19054	0	-0.55259
DNAL4	4	0.14748	0.29926	0.997325	5723	3	-0.55253	0.24338	0.42815	1	8001	1	-0.55253
P2RX6	4	0.006238	0.021427	0.724483	561	4	-0.55242	0.99376	0.99379	1	18873	0	-0.55242
FOXG1	4	0.01876	0.060085	0.881845	1299	4	-0.55237	0.98124	0.98126	1	18607	0	-0.55237
DKK3	4	0.05664	0.1457	0.963372	2878	3	-0.55217	0.73924	0.78833	1	14666	1	-0.55217
RALBP1	4	0.0078029	0.026406	0.756605	658	3	-0.55205	0.088379	0.2019	0.992587	3856	1	-0.55205
SYT16	4	0.015333	0.049926	0.870925	1090	3	-0.55195	0.96024	0.96026	1	18167	0	-0.55195
FLNB	4	0.0056578	0.019504	0.724483	508	3	-0.55192	0.7492	0.7935	1	14770	1	-0.55192
VN1R5	4	0.01812	0.058212	0.881656	1256	3	-0.55179	0.13766	0.2836	0.999521	5405	1	-0.55179
HARBI1	4	0.17888	0.3481	1	6558	2	-0.55142	0.9062	0.9062	1	17053	0	-0.55142
GRM8	4	0.011113	0.036918	0.831071	846	4	-0.55139	0.98064	0.98069	1	18592	0	-0.55139
RNF146	4	0.017511	0.056472	0.879271	1224	4	-0.55121	0.9714	0.97152	1	18406	0	-0.55121
ACOT12	4	0.019839	0.063223	0.883267	1365	4	-0.55104	0.98016	0.98025	1	18580	0	-0.55104
SFRP1	4	0.0026093	0.0092775	0.589283	295	3	-0.55095	0.87987	0.8807	1	16514	1	-0.55095
POLD4	4	0.034077	0.10297	0.939995	2082	4	-0.55091	0.96592	0.96597	1	18286	0	-0.55091
YIPF3	4	0.059749	0.15123	0.964946	2987	3	-0.55081	0.37739	0.54354	1	10090	1	-0.55081
FAM72D	4	0.064749	0.16031	0.967098	3158	3	-0.5506	0.28967	0.46791	1	8732	1	-0.5506
MIOS	4	0.31383	0.48894	1	9130	2	-0.55052	0.78431	0.81276	1	15138	1	-0.55052
NGFRAP1	4	0.036918	0.10908	0.939995	2208	3	-0.55018	0.22411	0.41178	1	7721	1	-0.55018
SPIN1	4	0.025488	0.079207	0.91087	1649	3	-0.55013	0.66528	0.75481	1	14046	1	-0.55013
SMC5	4	0.19993	0.37971	1	7123	3	-0.55005	0.27928	0.45902	1	8566	1	-0.55005
HDAC8	4	0.011741	0.038872	0.831944	891	3	-0.5497	0.4257	0.58558	1	10829	1	-0.5497
NAALAD2	4	0.002342	0.0083756	0.581976	270	4	-0.54967	0.99766	0.99766	1	18999	0	-0.54967
ARL15	4	0.055754	0.14409	0.963372	2848	3	-0.54919	0.66345	0.75402	1	14031	1	-0.54919
MYO1E	4	0.01412	0.046187	0.861176	1018	3	-0.54906	0.67085	0.75714	1	14076	1	-0.54906
MXRA7	4	0.10106	0.22338	0.988442	4287	3	-0.54896	0.57231	0.71543	1	13270	1	-0.54896
ABI2	4	0.055386	0.14341	0.962296	2837	2	-0.54893	0.16937	0.33354	1	6324	1	-0.54893
PLA2G2D	4	0.026365	0.081664	0.912791	1698	2	-0.54863	0.43239	0.5914	1	10940	1	-0.54863
SLC22A4	4	0.042614	0.11983	0.954866	2391	3	-0.54859	0.67731	0.75991	1	14129	1	-0.54859
SDC2	4	0.058521	0.149	0.963372	2945	2	-0.54817	0.52497	0.67331	1	12470	1	-0.54817
IGFBP4	4	0.088293	0.2018	0.988442	3893	3	-0.5481	0.51183	0.6615	1	12242	1	-0.5481
RRN3	4	0.13131	0.27337	0.995458	5238	3	-0.54788	0.55235	0.69756	1	12933	1	-0.54788
MRPL41	3	0.18512	0.3086	1	6724	2	-0.54776	0.78315	0.78518	1	15127	1	-0.54776
PARVA	4	0.14369	0.29325	0.996623	5608	2	-0.54719	0.64965	0.74843	1	13911	1	-0.54719
PAPPA	4	0.051401	0.13608	0.960311	2704	3	-0.54711	0.59967	0.72931	1	13522	1	-0.54711
USP9X	4	0.21165	0.39719	1	7437	3	-0.54702	0.88953	0.88961	1	16700	1	-0.54702
FCGRT	4	0.15484	0.31093	1	5916	3	-0.54693	0.79325	0.81802	1	15239	1	-0.54693
ZNF541	4	0.069391	0.16856	0.96975	3317	3	-0.54626	0.30758	0.48327	1	9000	1	-0.54626
NDUFB7	4	0.031797	0.096674	0.931801	1977	4	-0.54598	0.9682	0.96826	1	18337	0	-0.54598
PRKAG1	4	0.19967	0.37932	1	7109	3	-0.54564	0.038709	0.11235	0.950833	2234	1	-0.54564
LOC388436	4	0.092051	0.20831	0.988442	4007	3	-0.54539	0.94811	0.94816	1	17893	0	-0.54539
VPS54	4	0.15493	0.31107	1	5918	3	-0.54533	0.77449	0.80709	1	15026	1	-0.54533
CEP164	4	0.047222	0.12835	0.958696	2549	3	-0.54501	0.58355	0.7235	1	13405	1	-0.54501
MYH4	4	0.12356	0.26078	0.991193	5014	3	-0.54496	0.5894	0.72559	1	13430	1	-0.54496
B4GALNT2	4	0.057931	0.14796	0.963372	2923	3	-0.54494	0.024751	0.077137	0.902229	1626	1	-0.54494
MS4A8	4	0.049083	0.13176	0.958696	2621	3	-0.54473	0.46979	0.62412	1	11544	1	-0.54473
ZNF613	4	0.1918	0.36765	1	6903	3	-0.5443	0.94243	0.94252	1	17788	0	-0.5443
BRI3BP	4	0.033753	0.10208	0.939995	2067	3	-0.5439	0.67238	0.7578	1	14089	1	-0.5439
IL17RC	4	0.06137	0.15414	0.965397	3048	3	-0.54322	0.93627	0.93633	1	17658	0	-0.54322
ATPAF1	4	0.15917	0.31783	1	6031	3	-0.54296	0.40667	0.56897	1	10546	1	-0.54296
FGB	4	0.061197	0.15382	0.96534	3039	3	-0.54286	0.9488	0.94884	1	17905	0	-0.54286
INCA1	4	0.030059	0.091973	0.925156	1895	3	-0.54257	0.57088	0.71422	1	13247	1	-0.54257
DISC1	4	0.048884	0.1314	0.958696	2612	3	-0.54232	0.80205	0.82336	1	15363	1	-0.54232
NF1	4	0.10623	0.23204	0.988442	4449	2	-0.5422	0.25551	0.4386	1	8196	1	-0.5422
TREX2	4	0.021655	0.068425	0.895705	1451	3	-0.54216	0.3716	0.53858	1	10004	1	-0.54216
SLC6A12	4	0.053807	0.14053	0.962296	2771	3	-0.54208	0.76326	0.80091	1	14909	1	-0.54208
NUTM2F	4	0.015099	0.04924	0.86896	1080	4	-0.54195	0.9849	0.98489	1	18692	0	-0.54195
KCNK4	4	0.028526	0.08766	0.922821	1805	4	-0.54185	0.97001	0.97008	1	18366	0	-0.54185
TRIM52	4	0.050026	0.1335	0.958918	2654	3	-0.54168	0.09999	0.22154	0.993145	4254	1	-0.54168
CXCL14	4	0.10034	0.22213	0.988442	4256	3	-0.54163	0.9564	0.95642	1	18073	0	-0.54163
HABP2	4	0.090992	0.20645	0.988442	3978	3	-0.54161	0.91333	0.91334	1	17203	0	-0.54161
SPINK14	4	0.020753	0.065863	0.888055	1414	3	-0.5414	0.53557	0.68255	1	12651	1	-0.5414
OOSP2	4	0.039886	0.11469	0.949083	2295	3	-0.54133	0.86142	0.86494	1	16187	1	-0.54133
NSUN4	4	0.02236	0.070427	0.899072	1488	2	-0.54115	0.30926	0.48472	1	9029	2	-0.54115
EIF4EBP3	3	0.040036	0.098079	0.932447	2300	3	-0.54102	0.95996	0.96024	1	18159	0	-0.54102
KCNS2	4	0.15166	0.30584	1	5834	3	-0.54101	0.46651	0.6212	1	11493	1	-0.54101
FGFR4	4	0.10038	0.22222	0.988442	4257	3	-0.54091	0.65121	0.74907	1	13925	1	-0.54091
DNAJA3	4	0.10047	0.22236	0.988442	4261	3	-0.54089	0.27539	0.45561	1	8509	1	-0.54089
SETBP1	4	0.084805	0.19573	0.98763	3782	3	-0.54081	0.34708	0.51733	1	9595	1	-0.54081
PPL	4	0.078227	0.18419	0.984065	3568	3	-0.54068	0.80723	0.8266	1	15436	1	-0.54068
ZNF786	4	0.04105	0.11688	0.949164	2346	3	-0.54031	0.95118	0.95123	1	17961	0	-0.54031
BBX	4	0.040621	0.1161	0.949083	2327	3	-0.54009	0.2078	0.39145	1	7364	1	-0.54009
INTS3	4	0.13959	0.28675	0.996623	5481	3	-0.53992	0.71936	0.77877	1	14481	1	-0.53992
ESRP2	4	0.054901	0.14255	0.962296	2814	3	-0.53989	0.7992	0.82165	1	15321	1	-0.53989
M1AP	4	0.063481	0.15793	0.965688	3117	3	-0.53985	0.92914	0.92928	1	17494	0	-0.53985
ABCC2	4	0.1165	0.24914	0.988442	4779	2	-0.53982	0.90021	0.90017	1	16928	0	-0.53982
BECN1	4	0.057924	0.14794	0.963372	2921	3	-0.53977	0.56135	0.70575	1	13092	1	-0.53977
SMIM9	4	0.020563	0.065321	0.888055	1399	4	-0.53969	0.97823	0.97839	1	18536	0	-0.53969
TCF24	4	0.093455	0.2107	0.988442	4054	2	-0.53943	0.93613	0.93619	1	17654	0	-0.53943
CCRL2	3	0.047603	0.11475	0.949083	2559	2	-0.53927	0.82003	0.8201	1	15598	0	-0.53927
GPR61	4	0.062735	0.15658	0.965688	3089	3	-0.53893	0.89032	0.89039	1	16716	1	-0.53893
NRXN3	4	0.098716	0.21949	0.988442	4207	3	-0.53893	0.95912	0.95914	1	18140	0	-0.53893
LRRC7	4	0.0072783	0.024778	0.745747	629	2	-0.53847	0.72588	0.78187	1	14540	1	-0.53847
WSCD2	4	0.038053	0.1112	0.942858	2247	2	-0.53845	0.41564	0.5768	1	10677	1	-0.53845
CCDC150	4	0.0021075	0.0075255	0.579486	246	4	-0.53842	0.99789	0.99789	1	19012	0	-0.53842
MED13	4	0.013779	0.045113	0.860146	999	3	-0.53831	0.72657	0.78218	1	14543	1	-0.53831
AIM2	4	0.0099799	0.033367	0.805237	789	2	-0.53784	0.78443	0.81283	1	15140	1	-0.53784
GPR149	4	0.060866	0.15323	0.96534	3028	3	-0.53782	0.01571	0.051101	0.863137	1120	1	-0.53782
AIRE	3	0.017452	0.045389	0.860146	1220	3	-0.53775	0.98255	0.9827	1	18637	0	-0.53775
EED	4	0.31034	0.48588	1	9067	2	-0.53746	0.3694	0.53667	1	9960	1	-0.53746
KCTD7	4	0.036423	0.10813	0.939995	2185	3	-0.53743	0.68953	0.76523	1	14232	1	-0.53743
PRRC2A	4	0.055176	0.14304	0.962296	2826	3	-0.53733	0.80617	0.82592	1	15422	1	-0.53733
C8orf33	4	0.09563	0.21438	0.988442	4120	3	-0.53731	0.90646	0.90645	1	17056	0	-0.53731
C11orf91	4	0.023136	0.072601	0.906309	1523	3	-0.53725	0.9114	0.91137	1	17164	0	-0.53725
APOLD1	4	0.011443	0.03796	0.83187	868	3	-0.53706	0.81009	0.82841	1	15474	1	-0.53706
NME1	4	0.022848	0.071787	0.902622	1512	2	-0.5369	0.84405	0.85152	1	15940	1	-0.5369
SLC16A6	4	0.14094	0.28891	0.996623	5519	3	-0.5369	0.32997	0.50258	1	9327	1	-0.5369
C2orf83	4	0.032343	0.098221	0.93254	2006	3	-0.53687	0.76745	0.80323	1	14951	1	-0.53687
GRIN2B	4	0.099164	0.22023	0.988442	4222	3	-0.53685	0.66868	0.75623	1	14065	1	-0.53685
AGTRAP	4	0.13081	0.27253	0.99521	5223	3	-0.53669	0.64658	0.7472	1	13893	1	-0.53669
KRTAP12-3	4	0.0047844	0.016636	0.692846	456	4	-0.53647	0.97841	0.97856	1	18540	0	-0.53647
RPA4	4	0.044193	0.12283	0.955822	2450	3	-0.53643	0.9161	0.91615	1	17265	0	-0.53643
GTF2A2	3	0.37976	0.52903	1	10154	2	-0.5363	0.36229	0.50988	1	9848	1	-0.5363
IQCA1	4	0.057555	0.14728	0.963372	2910	3	-0.53596	0.40227	0.5652	1	10477	1	-0.53596
PLSCR3	4	0.040609	0.11608	0.949083	2326	3	-0.53591	0.59337	0.72703	1	13464	1	-0.53591
KCNH3	4	0.021613	0.0683	0.895705	1448	2	-0.53567	0.88189	0.88248	1	16552	1	-0.53567
TULP2	3	0.34557	0.49134	1	9599	2	-0.53539	0.80108	0.80157	1	15348	1	-0.53539
MOCS2	4	0.063216	0.15745	0.965688	3106	3	-0.53536	0.37558	0.54201	1	10061	1	-0.53536
TFDP2	4	0.079896	0.18719	0.985803	3624	3	-0.53528	0.95833	0.95835	1	18118	0	-0.53528
DEFA4	4	0.063013	0.15707	0.965688	3096	3	-0.53504	0.32927	0.50199	1	9317	1	-0.53504
GTPBP10	4	0.21411	0.40077	1	7492	3	-0.53487	0.021589	0.068233	0.889477	1453	1	-0.53487
PPP1R37	4	0.047998	0.12978	0.958696	2577	2	-0.53478	0.73218	0.78487	1	14591	1	-0.53478
UCKL1	4	0.087329	0.20013	0.988442	3861	3	-0.53468	0.92943	0.92955	1	17501	0	-0.53468
NRIP2	4	0.12884	0.26935	0.994972	5162	2	-0.53461	0.93743	0.93753	1	17679	0	-0.53461
SUN2	4	0.11229	0.24224	0.988442	4635	3	-0.53454	0.95309	0.95316	1	17993	0	-0.53454
CST7	4	0.045404	0.12502	0.958696	2480	3	-0.53417	0.24051	0.42574	1	7955	1	-0.53417
C19orf12	4	0.097961	0.21825	0.988442	4189	3	-0.53397	0.90674	0.90671	1	17065	0	-0.53397
TMEM125	4	0.040253	0.11538	0.949083	2309	3	-0.53353	0.89009	0.89015	1	16712	1	-0.53353
HAVCR1	4	0.0086187	0.029012	0.771169	716	3	-0.53344	0.63659	0.74319	1	13809	1	-0.53344
RPP21	4	0.46211	0.61746	1	11466	2	-0.53337	0.83837	0.84747	1	15850	1	-0.53337
SLC6A2	4	0.11834	0.25217	0.988442	4856	3	-0.53304	0.85019	0.85614	1	16030	1	-0.53304
FAAH2	4	0.16442	0.32597	1	6187	3	-0.53302	0.88686	0.88709	1	16640	1	-0.53302
MMADHC	4	0.031133	0.094935	0.928618	1944	3	-0.53298	0.83566	0.84557	1	15815	1	-0.53298
DUSP22	4	0.15707	0.31451	1	5972	3	-0.53298	0.5311	0.67865	1	12578	1	-0.53298
PHF7	4	0.096475	0.21581	0.988442	4153	3	-0.53232	0.37617	0.54249	1	10073	1	-0.53232
LRRC43	4	0.086483	0.19865	0.988218	3836	3	-0.5323	0.40656	0.56888	1	10543	1	-0.5323
ST3GAL3	4	0.0060906	0.02095	0.724483	549	4	-0.53189	0.99391	0.99394	1	18877	0	-0.53189
PHF21A	4	0.085702	0.19728	0.988218	3806	3	-0.53148	0.2794	0.45913	1	8569	1	-0.53148
GYG1	4	0.080606	0.1884	0.987538	3642	3	-0.53127	0.70307	0.77123	1	14360	1	-0.53127
IL1RAP	4	0.12261	0.2592	0.991193	4985	3	-0.53115	0.90874	0.90874	1	17110	0	-0.53115
SPHK2	4	0.18999	0.36492	1	6851	2	-0.53058	0.93485	0.93495	1	17620	0	-0.53058
ELP3	4	0.50432	0.65489	1	12164	2	-0.53056	0.066926	0.16412	0.984269	3171	1	-0.53056
LOC391003	4	0.15559	0.31212	1	5940	3	-0.52982	0.7729	0.80621	1	15011	1	-0.52982
GPD1	4	0.071729	0.17273	0.972787	3392	3	-0.52976	0.83142	0.84266	1	15757	1	-0.52976
LYPLA1	4	0.014721	0.048032	0.861967	1062	3	-0.52969	0.71341	0.77591	1	14435	1	-0.52969
IFNGR2	4	0.047091	0.12811	0.958696	2545	2	-0.52964	0.92084	0.92094	1	17371	0	-0.52964
ZNF804B	4	0.040333	0.11552	0.949083	2314	3	-0.52957	0.6065	0.73182	1	13572	1	-0.52957
EMB	4	0.022527	0.070886	0.899072	1498	3	-0.52956	0.46644	0.62113	1	11492	1	-0.52956
ZMAT4	4	0.094076	0.21175	0.988442	4075	3	-0.52956	0.80597	0.82581	1	15420	1	-0.52956
HTR3D	4	0.024007	0.075081	0.908935	1566	4	-0.52954	0.97599	0.97619	1	18501	0	-0.52954
CNTF	4	0.12582	0.26448	0.991774	5083	2	-0.52939	0.91757	0.9176	1	17298	0	-0.52939
CCL1	4	0.0054028	0.018656	0.71885	494	4	-0.52904	0.9946	0.99462	1	18895	0	-0.52904
FAM110C	4	0.13371	0.27721	0.995661	5304	2	-0.52904	0.45336	0.60964	1	11274	2	-0.52904
CATSPERG	4	0.04313	0.12081	0.954976	2409	3	-0.52902	0.39597	0.55967	1	10361	1	-0.52902
TXNL4B	4	0.45075	0.60737	1	11298	2	-0.5289	0.40241	0.56532	1	10480	1	-0.5289
DKK2	4	0.054757	0.14228	0.962296	2804	2	-0.52874	0.49205	0.64394	1	11910	2	-0.52874
CNOT1	4	0.17075	0.33574	1	6352	3	-0.52865	0.21605	0.40361	1	7584	1	-0.52865
OR8D2	4	0.093469	0.21072	0.988442	4056	3	-0.52833	0.8259	0.83876	1	15671	1	-0.52833
AHCY	3	0.33054	0.4746	1	9388	2	-0.52826	0.90932	0.90945	1	17123	0	-0.52826
EHMT2	4	0.099097	0.22014	0.988442	4217	3	-0.52822	0.09838	0.21888	0.992587	4194	1	-0.52822
LRRC4	4	0.049447	0.13244	0.958918	2634	3	-0.52813	0.88302	0.88351	1	16572	1	-0.52813
LOC100652758	4	0.10273	0.22612	0.988442	4336	3	-0.5275	0.92246	0.92261	1	17399	0	-0.5275
MAGEA9	4	0.00048134	0.0017689	0.367903	90	4	-0.52741	0.99952	0.99952	1	19064	0	-0.52741
KLK14	4	0.2047	0.38683	1	7244	3	-0.52722	0.919	0.91905	1	17327	0	-0.52722
MAGEB16	4	0.0014434	0.0051606	0.507819	192	3	-0.52706	0.30642	0.48227	1	8983	1	-0.52706
DDI1	4	0.062558	0.15627	0.965688	3078	3	-0.52679	0.89585	0.89578	1	16848	1	-0.52679
[truncated: 17,113 more rows]
